# Supplementary material for: Molecular Composition of Serum Exosomes Could Discriminate Rectal Cancer Patients with Different Responses to Neoadjuvant Radiotherapy
Source: Cancers (Basel). 2022 Feb 16;14(4):993. doi: 10.3390/cancers14040993 (PMC8870712; doi:10.3390/cancers14040993)
Supplement: Supplementary file 1 [file cancers-14-00993-s001.zip]

Archive with 6 entries (6 files):
- Supplementary.pdf
- Table S1.xlsx
- Table S2.xlsx
- Table S3.xlsx
- Table S4.xlsx
- Table S5.xlsx
