# Supplementary material for: Molecular Composition of Serum Exosomes Could Discriminate Rectal Cancer Patients with Different Responses to Neoadjuvant Radiotherapy
Source: Cancers (Basel). 2022 Feb 16;14(4):993. doi: 10.3390/cancers14040993 (PMC8870712; doi:10.3390/cancers14040993)
Supplement: Supplementary file 1 [file cancers-14-00993-s001.zip › Table S1.xlsx]

## Sheet: A
No	Accession number	Protein name	Presence	Plasma											sEV
				Coverage [%]	# Peptides	# PSMs	# Unique Peptides	p-value (T-testT/U-Mann-WhitneyU)		FDR (Benjamini-Hochberg)	FC A/B (Fold changeF/Hodges-LehmannH)		Effect size A/B (Hedges'gH/RBCCR)		Coverage [%]	# Peptides	# PSMs	# Unique Peptides	p-value (T-testT/U-Mann-WhitneyU)		FDR (Benjamini-Hochberg)	FC A/B (Fold changeF/Hodges-LehmannH)		Effect size A/B (Hedges'gH/RBCCR)
12	A0A087WSY4	Immunoglobulin heavy variable 4-30-2	P	26	3	156	1	0.123869	U	0.472325	1.16117	H	0.236111	R	n.d.	n.d.	n.d.	n.d.	n.d.	n.d.	n.d.	n.d.	n.d.	n.d.	n.d.
20	A0A0B4J1V1	Immunoglobulin heavy variable 3-21	P	35	4	91	1	0.383646	U	0.479713	1	H	0.0555556	R	n.d.	n.d.	n.d.	n.d.	n.d.	n.d.	n.d.	n.d.	n.d.	n.d.	n.d.
35	A0A0C4DH34	Immunoglobulin heavy variable 4-28	P	23	3	47	3	0.699327	T	0.989668	1.06843	F	0.133904	H	n.d.	n.d.	n.d.	n.d.	n.d.	n.d.	n.d.	n.d.	n.d.	n.d.	n.d.
37	A0A0C4DH43	Immunoglobulin heavy variable 2-70D	P	25	3	30	1	0.344403	U	0.472325	1.06932	H	0.0833333	R	n.d.	n.d.	n.d.	n.d.	n.d.	n.d.	n.d.	n.d.	n.d.	n.d.	n.d.
55	P00488	Coagulation factor XIII A chain	P	20	10	138	10	0.479362	U	0.493118	1.02131	H	0.0138889	R	n.d.	n.d.	n.d.	n.d.	n.d.	n.d.	n.d.	n.d.	n.d.	n.d.	n.d.
60	P00740	Coagulation factor IX	P	35	10	114	10	0.33834	T	0.961157	0.90019	F	-0.333972	H	n.d.	n.d.	n.d.	n.d.	n.d.	n.d.	n.d.	n.d.	n.d.	n.d.	n.d.
61	P00742	Coagulation factor X	P	18	7	86	7	0.0811493	U	0.472325	0.753794	H	-0.284722	R	n.d.	n.d.	n.d.	n.d.	n.d.	n.d.	n.d.	n.d.	n.d.	n.d.	n.d.
62	P00746	Complement factor D	P	33	5	30	5	0.845317	T	0.989668	1.04433	F	0.06758	H	n.d.	n.d.	n.d.	n.d.	n.d.	n.d.	n.d.	n.d.	n.d.	n.d.	n.d.
64	P00748	Coagulation factor XII	P	32	16	393	16	0.333128	U	0.472325	1.07976	H	0.0902778	R	n.d.	n.d.	n.d.	n.d.	n.d.	n.d.	n.d.	n.d.	n.d.	n.d.	n.d.
93	P01717	Immunoglobulin lambda variable 3-25	P	37	3	110	2	0.909144	T	0.989668	0.980785	F	-0.0395215	H	n.d.	n.d.	n.d.	n.d.	n.d.	n.d.	n.d.	n.d.	n.d.	n.d.	n.d.
95	P01742	Immunoglobulin heavy variable 1-69	P	39	4	153	2	0.131068	U	0.472325	1.16246	H	0.229167	R	n.d.	n.d.	n.d.	n.d.	n.d.	n.d.	n.d.	n.d.	n.d.	n.d.	n.d.
100	P01782	Immunoglobulin heavy variable 3-9	P	36	5	174	4	0.411273	U	0.479713	0.962739	H	-0.0486111	R	n.d.	n.d.	n.d.	n.d.	n.d.	n.d.	n.d.	n.d.	n.d.	n.d.	n.d.
102	P01824	Immunoglobulin heavy variable 4-39	P	26	4	237	3	0.182288	T	0.961157	1.20337	F	0.468436	H	n.d.	n.d.	n.d.	n.d.	n.d.	n.d.	n.d.	n.d.	n.d.	n.d.	n.d.
109	P01877	Immunoglobulin heavy constant alpha 2	P	57	17	1766	1	0.0037171	U	0.178421	0.0499709	H	-0.493056	R	n.d.	n.d.	n.d.	n.d.	n.d.	n.d.	n.d.	n.d.	n.d.	n.d.	n.d.
143	P03951	Coagulation factor XI	P	10	6	33	6	0.00650711	T	0.312342	0.667753	F	-1.00027	H	n.d.	n.d.	n.d.	n.d.	n.d.	n.d.	n.d.	n.d.	n.d.	n.d.	n.d.
147	P04070	Vitamin K-dependent protein C	P	10	3	9	3	0.584739	T	0.978103	1.1142	F	0.189685	H	n.d.	n.d.	n.d.	n.d.	n.d.	n.d.	n.d.	n.d.	n.d.	n.d.	n.d.
149	P04180	Phosphatidylcholine-sterol acyltransferase	P	12	3	42	3	0.284575	U	0.472325	1.03976	H	0.118056	R	n.d.	n.d.	n.d.	n.d.	n.d.	n.d.	n.d.	n.d.	n.d.	n.d.	n.d.
155	P04278	Sex hormone-binding globulin	P	52	13	99	13	0.492773	T	0.978103	0.841164	F	-0.238407	H	n.d.	n.d.	n.d.	n.d.	n.d.	n.d.	n.d.	n.d.	n.d.	n.d.	n.d.
159	P04433	Immunoglobulin kappa variable 3-11	P	52	3	86	3	0.218779	U	0.472325	0.897403	H	-0.159722	R	n.d.	n.d.	n.d.	n.d.	n.d.	n.d.	n.d.	n.d.	n.d.	n.d.	n.d.
165	P05154	Plasma serine protease inhibitor	P	20	7	34	7	0.263525	T	0.961157	1.26655	F	0.391045	H	n.d.	n.d.	n.d.	n.d.	n.d.	n.d.	n.d.	n.d.	n.d.	n.d.	n.d.
168	P05160	Coagulation factor XIII B chain	P	46	22	335	22	0.139273	T	0.961157	0.82659	F	-0.520972	H	n.d.	n.d.	n.d.	n.d.	n.d.	n.d.	n.d.	n.d.	n.d.	n.d.	n.d.
170	P05452	Tetranectin OS=Homo sapiens	P	47	10	156	10	0.0467976	T	0.816831	1.1721	F	0.710569	H	n.d.	n.d.	n.d.	n.d.	n.d.	n.d.	n.d.	n.d.	n.d.	n.d.	n.d.
171	P05543	Thyroxine-binding globulin	P	39	14	243	14	0.383237	T	0.961157	1.08538	F	0.303769	H	n.d.	n.d.	n.d.	n.d.	n.d.	n.d.	n.d.	n.d.	n.d.	n.d.	n.d.
179	P06681	Complement C2	P	41	25	516	25	0.187232	T	0.961157	0.820671	F	-0.463046	H	n.d.	n.d.	n.d.	n.d.	n.d.	n.d.	n.d.	n.d.	n.d.	n.d.	n.d.
193	P08571	Monocyte differentiation antigen CD14	P	19	5	42	5	0.975296	T	0.993896	0.994751	F	-0.0107236	H	n.d.	n.d.	n.d.	n.d.	n.d.	n.d.	n.d.	n.d.	n.d.	n.d.	n.d.
215	P10643	Complement component C7	P	51	30	663	30	0.460812	T	0.978103	0.906083	F	-0.256493	H	n.d.	n.d.	n.d.	n.d.	n.d.	n.d.	n.d.	n.d.	n.d.	n.d.	n.d.
224	P13671	Complement component C6	P	50	37	972	37	0.542307	T	0.978103	0.967116	F	-0.211624	H	n.d.	n.d.	n.d.	n.d.	n.d.	n.d.	n.d.	n.d.	n.d.	n.d.	n.d.
241	P22352	Glutathione peroxidase 3	P	26	5	111	5	0.0882812	T	0.941666	0.807092	F	-0.604093	H	n.d.	n.d.	n.d.	n.d.	n.d.	n.d.	n.d.	n.d.	n.d.	n.d.	n.d.
243	P22891	Vitamin K-dependent protein Z	P	15	4	31	4	0.411273	U	0.479713	0.903446	H	-0.0486111	R	n.d.	n.d.	n.d.	n.d.	n.d.	n.d.	n.d.	n.d.	n.d.	n.d.	n.d.
249	P26927	Hepatocyte growth factor-like protein	P	21	9	37	9	0.861795	T	0.989668	1.0315	F	0.0602994	H	n.d.	n.d.	n.d.	n.d.	n.d.	n.d.	n.d.	n.d.	n.d.	n.d.	n.d.
263	P36955	Pigment epithelium-derived factor	P	59	19	546	19	0.965808	T	0.991632	0.997296	F	-0.0148443	H	n.d.	n.d.	n.d.	n.d.	n.d.	n.d.	n.d.	n.d.	n.d.	n.d.	n.d.
264	P36980	Complement factor H-related protein 2	P	51	10	243	4	0.533885	T	0.978103	1.11605	F	0.216082	H	n.d.	n.d.	n.d.	n.d.	n.d.	n.d.	n.d.	n.d.	n.d.	n.d.	n.d.
265	P43251	Biotinidase	P	15	6	54	6	0.397422	T	0.961157	1.11872	F	0.294708	H	n.d.	n.d.	n.d.	n.d.	n.d.	n.d.	n.d.	n.d.	n.d.	n.d.	n.d.
268	P49747	Cartilage oligomeric matrix protein	P	6	3	3	3	0.359163	U	0.472325	1	H	-0.0694444	R	n.d.	n.d.	n.d.	n.d.	n.d.	n.d.	n.d.	n.d.	n.d.	n.d.	n.d.
288	P80748	Immunoglobulin lambda variable 3-21	P	49	3	240	1	0.0109131	U	0.29933	0.204598	H	-0.454861	R	n.d.	n.d.	n.d.	n.d.	n.d.	n.d.	n.d.	n.d.	n.d.	n.d.	n.d.
299	Q12805	EGF-containing fibulin-like extracellular matrix protein 1	P	27	8	63	8	0.250533	U	0.472325	0.835672	H	-0.138889	R	n.d.	n.d.	n.d.	n.d.	n.d.	n.d.	n.d.	n.d.	n.d.	n.d.	n.d.
302	Q14520	Hyaluronan-binding protein 2	P	37	13	168	13	0.411273	U	0.479713	1.04224	H	0.0486111	R	n.d.	n.d.	n.d.	n.d.	n.d.	n.d.	n.d.	n.d.	n.d.	n.d.	n.d.
304	Q15166	Serum paraoxonase/lactonase 3	P	7	3	102	1	0.458776	U	0.491215	0.968192	H	-0.0243056	R	n.d.	n.d.	n.d.	n.d.	n.d.	n.d.	n.d.	n.d.	n.d.	n.d.	n.d.
307	Q16610	Extracellular matrix protein 1	P	57	22	210	22	0.284575	U	0.472325	0.933672	H	-0.118056	R	n.d.	n.d.	n.d.	n.d.	n.d.	n.d.	n.d.	n.d.	n.d.	n.d.	n.d.
310	Q92496	Complement factor H-related protein 4	P	14	6	16	6	0.18911	U	0.472325	0.804659	H	-0.180556	R	n.d.	n.d.	n.d.	n.d.	n.d.	n.d.	n.d.	n.d.	n.d.	n.d.	n.d.
312	Q96IY4	Carboxypeptidase B2	P	41	12	264	12	0.491225	T	0.978103	1.08759	F	0.239267	H	n.d.	n.d.	n.d.	n.d.	n.d.	n.d.	n.d.	n.d.	n.d.	n.d.	n.d.
315	Q9BXR6	Complement factor H-related protein 5	P	13	5	80	4	0.0797972	U	0.472325	1.524	H	0.284722	R	n.d.	n.d.	n.d.	n.d.	n.d.	n.d.	n.d.	n.d.	n.d.	n.d.	n.d.
319	Q9NZP8	Complement C1r subcomponent-like protein	P	12	5	98	4	0.1023	T	0.961157	0.795224	F	-0.577928	H	n.d.	n.d.	n.d.	n.d.	n.d.	n.d.	n.d.	n.d.	n.d.	n.d.	n.d.
320	Q9UGM5	Fetuin-B	P	24	5	77	5	0.757065	T	0.989668	1.05716	F	0.1072	H	n.d.	n.d.	n.d.	n.d.	n.d.	n.d.	n.d.	n.d.	n.d.	n.d.	n.d.
322	Q9UK55	Protein Z-dependent protease inhibitor	P	18	7	99	7	0.126384	T	0.961157	0.831459	F	-0.539245	H	n.d.	n.d.	n.d.	n.d.	n.d.	n.d.	n.d.	n.d.	n.d.	n.d.	n.d.
324	Q9Y490	Talin-1	P	3	6	9	6	0.123687	U	0.472325	1	H	-0.190972	R	n.d.	n.d.	n.d.	n.d.	n.d.	n.d.	n.d.	n.d.	n.d.	n.d.	n.d.
1	A0A075B6H9	Immunoglobulin lambda variable 4-69	B	41	4	38	4	0.0438263	U	0.472325	0.569516	H	-0.347222	R	22	4	79	3	0.00329296	U	0.0085264	0.332978	H	-0.521008	R
4	A0A075B6I9	Immunoglobulin lambda variable 7-46	B	21	3	72	1	0.220222	T	0.961157	1.16357	F	0.429625	H	n.d.	n.d.	n.d.	n.d.	0.000340218	U	0.00219252	9.46288	H	0.64986	R
5	A0A075B6K4	Immunoglobulin lambda variable 3-10	B	36	6	146	4	0.769464	T	0.989668	0.943734	F	-0.101557	H	36	5	136	4	0.19728	U	0.227028	0.739406	H	-0.165266	R
6	A0A075B6K5	Immunoglobulin lambda variable 3-9	B	50	4	244	2	0.553029	T	0.978103	1.1122	F	0.206	H	33	3	98	3	0.0140002	U	0.026364	0.392106	H	-0.420168	R
8	A0A075B6Q5	Immunoglobulin heavy variable 3-64	B	35	3	6	3	0.964457	T	0.991632	1.01199	F	0.0154313	H	17	2	3	1	0.00076581	U	0.00312796	17.9914	H	0.579832	R
9	A0A075B6R2	Immunoglobulin heavy variable 4-4	B	44	4	159	2	0.143212	T	0.961157	1.34617	F	0.515661	H	38	3	82	2	0.00109707	U	0.00397686	75.5789	H	0.585434	R
10	A0A075B6S2	Immunoglobulin kappa variable 2D-29	B	26	3	184	1	0.706613	T	0.989668	1.04444	F	0.130492	H	20	2	83	1	0.00529836	U	0.0118194	0.111027	H	-0.484594	R
16	A0A0A0MS15	Immunoglobulin heavy variable 3-49	B	45	5	89	3	0.611992	T	0.985029	1.0833	F	0.176006	H	45	5	73	3	0.0576237	U	0.0819161	0.239406	H	-0.29972	R
18	A0A0B4J1U7	Immunoglobulin heavy variable 6-1	B	21	3	232	3	0.628122	T	0.985029	1.09629	F	0.168044	H	40	4	75	4	0.476589	U	0.478238	1.00749	H	0.0140056	R
19	A0A0B4J1V0	Immunoglobulin heavy variable 3-15	B	35	6	281	4	0.439936	T	0.961157	1.09934	F	0.268705	H	41	7	167	4	0.0138213	U	0.0262296	2.51259	H	0.422969	R
23	A0A0B4J1X5	Immunoglobulin heavy variable 3-74	B	54	5	226	3	0.915702	T	0.989668	0.985089	F	-0.0366572	H	47	6	237	3	0.00741096	U	0.0152424	0.626654	H	-0.467787	R
26	A0A0B4J1Y9	Immunoglobulin heavy variable 3-72	B	59	6	352	4	0.939126	T	0.989668	0.989988	F	-0.0264466	H	65	8	168	5	0.00359715	U	0.00891601	0.0861125	H	-0.515406	R
30	A0A0C4DH25	Immunoglobulin kappa variable 3D-20	B	28	4	551	1	0.138551	U	0.472325	1.22197	H	0.222222	R	28	4	331	1	0.441649	U	0.454178	1.05103	H	0.0308123	R
36	A0A0C4DH38	Immunoglobulin heavy variable 5-51	B	53	5	293	3	0.0157794	T	0.432808	1.54251	F	0.875998	H	53	5	188	3	0.000451293	U	0.00237954	0.236084	H	-0.635854	R
38	A0A0C4DH68	Immunoglobulin kappa variable 2-24	B	38	3	143	2	0.256784	T	0.961157	1.15632	F	0.396729	H	42	4	76	4	0.00894601	U	0.0181423	0.0868374	H	-0.453782	R
39	A0A0C4DH72	Immunoglobulin kappa variable 1-6	B	40	3	128	1	0.229098	U	0.472325	0.881427	H	-0.152778	R	45	4	230	1	0.106548	T	0.179831	0.702708	F	-0.540066	H
43	A0A0J9YXX1	Immunoglobulin heavy variable 5-10-1	B	32	4	191	2	0.0300248	U	0.472325	2.97337	H	0.381944	R	53	5	105	3	0.0389164	U	0.0593352	0.257064	H	-0.338936	R
44	A0M8Q6	Immunoglobulin lambda constant 7	B	75	6	1572	3	0.131068	U	0.472325	0.714099	H	-0.229167	R	89	10	1176	5	0.0390794	U	0.0593352	1.90381	H	0.338936	R
48	O14791	Apolipoprotein L1	B	51	18	277	18	0.785472	T	0.989668	0.979539	F	-0.0943126	H	34	16	208	16	0.213987	U	0.242408	1.43294	H	0.154062	R
49	O43866	CD5 antigen-like	B	59	17	698	17	0.0773579	T	0.928295	0.789345	F	-0.627035	H	67	24	1196	24	0.000101118	U	0.00133292	0.00189951	H	-0.708683	R
50	O75636	Ficolin-3	B	40	9	191	9	0.0328377	T	0.630484	1.28083	F	0.766448	H	38	12	420	12	0.0301289	U	0.0496442	0.460033	H	-0.361345	R
51	O75882	Attractin	B	23	26	260	26	0.00255028	T	0.16754	1.31201	F	1.12484	H	17	21	144	21	7.61888e-05	U	0.00130384	139.589	H	0.72549	R
53	O95445	Apolipoprotein M	B	59	9	201	9	0.162719	U	0.472325	1.09918	H	0.201389	R	39	9	144	9	0.173486	U	0.20562	0.364183	H	-0.182073	R
56	P00734	Prothrombin	B	56	37	2567	37	0.488721	T	0.978103	0.957265	F	-0.240662	H	58	33	660	33	0.0149097	U	0.0277168	0.491905	H	-0.417367	R
57	P00736	Complement C1r subcomponent	B	51	29	988	28	0.337652	T	0.961157	0.929661	F	-0.334455	H	54	32	457	30	0.36228	U	0.380679	0.812066	H	-0.070028	R
59	P00739	Haptoglobin-related protein	B	81	29	5295	13	0.710564	T	0.989668	0.948488	F	-0.128646	H	65	29	4375	11	0.0432602	U	0.0643357	0.170603	H	-0.327731	R
63	P00747	Plasminogen	B	79	64	2885	64	0.813301	T	0.989668	0.986083	F	-0.0818186	H	43	22	143	22	0.000189533	U	0.00167254	9.07271	H	0.680672	R
65	P00751	Complement factor B	B	64	50	3597	50	0.103948	U	0.472325	0.845152	H	-0.256944	R	38	29	123	29	0.00411137	U	0.00969346	3.25019	H	0.507003	R
66	P00915	Carbonic anhydrase 1	B	18	3	40	3	0.427382	T	0.961157	0.857416	F	-0.276217	H	20	4	10	4	0.00592319	U	0.0130131	5.37304	H	0.473389	R
67	P01008	Antithrombin-III	B	70	43	3414	43	0.407076	T	0.961157	1.05603	F	0.288658	H	42	16	145	16	0.113912	U	0.141726	0.593449	H	-0.232493	R
68	P01009	Alpha-1-antitrypsin	B	73	47	5559	47	0.589331	T	0.978103	1.0338	F	0.187359	H	67	29	890	29	0.0281788	U	0.0469647	0.362166	H	-0.366947	R
73	P01031	Complement C5	B	53	73	2700	73	0.557586	T	0.978103	1.03708	F	0.203627	H	37	54	573	54	0.00377493	U	0.00904736	2.07882	H	0.512605	R
76	P01042	Kininogen-1	B	51	37	2118	37	0.778141	T	0.989668	1.01993	F	0.0976251	H	28	18	164	18	0.0633877	U	0.0883771	0.44376	H	-0.294118	R
77	P01591	Immunoglobulin J chain	B	33	6	352	6	0.933522	T	0.989668	1.00894	F	0.0288869	H	69	12	698	12	0.000279502	U	0.00188501	0.000471213	H	-0.658263	R
79	P01599	Immunoglobulin kappa variable 1-17	B	24	3	89	2	0.794649	T	0.989668	1.04529	F	0.0901791	H	28	3	133	1	0.0416604	U	0.0622758	0.545298	H	-0.32493	R
82	P01619	Immunoglobulin kappa variable 3-20	B	47	5	587	2	0.35857	U	0.472325	1.03571	H	0.0763889	R	47	5	430	2	0.000751451	U	0.00312796	0.0138961	H	-0.607843	R
86	P01701	Immunoglobulin lambda variable 1-51	B	38	4	217	4	0.372683	T	0.961157	1.1489	F	0.310652	H	38	4	112	4	0.00629046	U	0.0134135	3.35247	H	0.478992	R
98	P01766	Immunoglobulin heavy variable 3-13	B	35	3	98	2	0.296394	U	0.472325	0.89892	H	-0.111111	H	19	2	59	1	0.00308429	U	0.00805805	38.7473	H	0.52381	R
99	P01780	Immunoglobulin heavy variable 3-7	B	38	6	142	3	0.561113	T	0.978103	0.928464	F	-0.201797	H	42	6	223	3	0.000419747	U	0.00237954	0.160925	H	-0.635854	R
104	P01834	Immunoglobulin kappa constant	B	97	13	7448	3	0.424824	T	0.961157	1.08842	F	0.277763	H	97	15	3587	2	0.0229488	U	0.0400913	0.531967	H	-0.383754	R
106	P01860	Immunoglobulin heavy constant gamma 3	B	67	22	5772	8	0.580478	T	0.978103	0.917583	F	-0.191852	H	59	21	1613	7	0.050084	U	0.0726218	1.52604	H	0.316527	R
107	P01861	Immunoglobulin heavy constant gamma 4	B	70	18	4138	10	0.947215	T	0.989668	1.01426	F	0.0229263	H	65	19	891	11	0.48829	U	0.48829	1.02115	H	0.00840336	R
112	P02042	Hemoglobin subunit delta	B	68	11	462	5	0.424723	U	0.479713	0.961927	H	-0.0416667	R	81	11	819	5	0.189178	U	0.220642	0.513177	H	-0.170868	R
114	P02649	Apolipoprotein E	B	72	26	1086	26	0.028313	T	0.616632	1.19679	F	0.789215	H	87	43	1949	43	0.0751412	U	0.100419	0.0433205	H	-0.277311	R
116	P02654	Apolipoprotein C-I	B	40	6	159	6	0.0116512	T	0.402881	1.84572	F	0.919407	H	40	7	345	7	0.117997	U	0.145613	0.339384	H	-0.226891	R
117	P02655	Apolipoprotein C-II	B	59	6	299	6	0.566057	T	0.978103	0.9361	F	-0.199242	H	59	9	586	9	0.0838212	U	0.110996	0.552167	H	-0.266106	R
118	P02656	Apolipoprotein C-III	B	52	5	388	5	0.779719	T	0.989668	1.02591	F	0.0969112	H	59	6	190	6	0.0624342	T	0.119907	0.693623	F	-0.627349	H
123	P02741	C-reactive protein	B	28	8	78	8	0.162071	U	0.472325	0.313404	H	-0.201389	R	21	4	7	4	0.00068296	U	0.00293039	19.0063	H	0.613445	R
124	P02743	Serum amyloid P-component	B	31	8	540	8	0.675957	T	0.985029	0.958699	F	-0.144944	H	37	10	175	10	0.000213393	U	0.00167254	6.25347	H	0.67507	R
125	P02745	Complement C1q subcomponent subunit A	B	29	6	183	6	0.0727683	T	0.928295	0.888628	F	-0.637507	H	14	3	50	3	0.0138384	U	0.0262296	0.318293	H	-0.422969	R
126	P02746	Complement C1q subcomponent subunit B	B	34	7	295	7	0.341973	T	0.961157	0.935871	F	-0.331433	H	28	7	245	7	0.0390794	U	0.0593352	0.379511	H	-0.338936	R
127	P02747	Complement C1q subcomponent subunit C	B	37	8	238	8	0.236771	T	0.961157	1.08399	F	0.414271	H	27	7	191	7	0.000121022	U	0.00135305	159.96	H	0.703081	R
128	P02748	Complement component C9	B	56	25	1046	25	0.30438	T	0.961157	0.868199	F	-0.358656	H	12	7	64	7	0.00241237	U	0.00659989	2.88676	H	0.540616	R
129	P02749	Beta-2-glycoprotein 1	B	69	21	1920	21	0.929656	T	0.989668	1.00665	F	0.0305712	H	26	6	59	6	0.00374213	U	0.00904736	3.1515	H	0.512605	R
130	P02750	Leucine-rich alpha-2-glycoprotein	B	52	15	1095	15	0.0978547	U	0.472325	0.80769	H	-0.263889	R	6	2	13	2	0.265802	U	0.294209	1	H	-0.117647	R
132	P02753	Retinol-binding protein 4	B	73	10	564	10	0.686132	T	0.989668	1.04191	F	0.140119	H	14	2	4	2	0.000373241	U	0.002255	8.58405	H	0.621849	R
133	P02760	Protein AMBP	B	50	19	976	19	0.396313	T	0.961157	0.955376	F	-0.295409	H	43	14	248	14	0.0710667	U	0.0963054	1.46387	H	0.282913	R
134	P02763	Alpha-1-acid glycoprotein 1	B	56	18	3209	9	0.493118	U	0.493118	0.985237	H	-0.00694444	R	47	12	345	8	0.0301289	U	0.0496442	0.402878	H	-0.361345	R
135	P02765	Alpha-2-HS-glycoprotein	B	54	17	2646	17	0.67607	T	0.985029	1.0433	F	0.14489	H	30	8	210	8	0.181387	U	0.212964	1.50243	H	0.176471	R
136	P02766	Transthyretin	B	73	13	1425	13	0.188644	T	0.961157	1.21357	F	0.461526	H	69	10	154	10	0.000213393	U	0.00167254	2.75487	H	0.67507	R
138	P02775	Platelet basic protein	B	38	5	40	5	0.371539	U	0.47242	1.2032	H	0.0694444	R	38	4	28	4	0.00199694	U	0.00595554	63.4241	H	0.551821	R
144	P03952	Plasma kallikrein	B	62	33	805	33	0.886709	T	0.989668	1.00799	F	0.0493431	H	30	18	42	18	0.258952	U	0.287979	0.655916	H	-0.12605	R
145	P04003	C4b-binding protein alpha chain	B	64	38	2647	38	0.239485	T	0.961157	0.880337	F	-0.411829	H	60	29	1117	29	0.0127937	U	0.0247344	0.0213487	H	-0.428571	R
146	P04004	Vitronectin	B	45	18	1351	18	0.634084	T	0.985029	0.9784	F	-0.165123	H	29	12	278	12	0.213987	U	0.242408	0.793233	H	-0.154062	R
150	P04196	Histidine-rich glycoprotein	B	58	29	1946	29	0.445419	T	0.961157	0.937077	F	-0.265465	H	30	13	175	13	0.000367536	U	0.002255	323.749	H	0.647059	R
151	P04211	Immunoglobulin lambda variable 7-43	B	21	3	58	1	0.398796	U	0.479713	1	H	-0.0486111	R	15	2	44	2	0.00626627	U	0.0134135	4.29662	H	0.478992	R
152	P04217	Alpha-1B-glycoprotein	B	59	20	2282	20	0.650065	T	0.985029	0.963718	F	-0.157357	H	44	16	212	16	0.0352275	U	0.0558249	0.241834	H	-0.347339	R
154	P04275	von Willebrand factor	B	31	63	474	63	0.296394	U	0.472325	0.87564	H	-0.111111	R	39	99	2900	99	0.00345124	U	0.00871473	0.00975569	H	-0.518207	R
162	P05090	Apolipoprotein D OS=Homo sapiens	B	41	12	538	12	0.812977	T	0.989668	1.02087	F	0.0819634	H	38	10	383	10	7.61253e-05	U	0.00130384	14.0302	H	0.72549	R
166	P05155	Plasma protease C1 inhibitor	B	45	26	1578	26	0.55008	T	0.978103	1.05615	F	0.207541	H	29	14	318	14	0.00288793	U	0.00768348	0.016994	H	-0.529412	R
167	P05156	Complement factor I	B	45	25	716	25	0.860859	T	0.989668	0.989904	F	-0.0607122	H	17	9	30	9	0.000259379	U	0.00183463	26.3983	H	0.663866	R
172	P05546	Heparin cofactor 2	B	66	29	1246	29	0.0864602	U	0.472325	1.11363	H	0.277778	R	21	11	74	11	0.00102377	U	0.00376667	15.6303	H	0.591036	R
174	P06276	Cholinesterase	B	9	5	72	5	0.01259	T	0.402881	1.44081	F	0.908408	H	26	14	146	14	0.471401	T	0.564902	1.15106	F	0.237472	H
175	P06310	Immunoglobulin kappa variable 2-30	B	38	4	128	3	0.138551	U	0.472325	0.646457	H	-0.222222	R	42	4	86	3	0.00182698	U	0.00563644	28.1535	H	0.557423	R
176	P06312	Immunoglobulin kappa variable 4-1	B	36	5	252	5	0.349153	T	0.961157	1.11713	F	0.326467	H	36	4	250	4	0.0884341	U	0.116572	0.684426	H	-0.260504	R
178	P06396	Gelsolin	B	60	38	1373	38	0.951281	T	0.989668	1.00351	F	0.0211583	H	22	14	66	14	0.659027	T	0.72566	0.904909	H	-0.145164	R
181	P06727	Apolipoprotein A-IV	B	69	37	1297	37	0.171351	U	0.472325	0.82773	H	-0.194444	R	59	24	185	24	0.102708	U	0.131793	0.334844	H	-0.243697	R
182	P07225	Vitamin K-dependent protein S	B	49	28	810	28	0.445536	T	0.961157	0.949081	F	-0.265396	H	38	23	254	23	0.197228	U	0.227028	0.474057	H	-0.165266	R
184	P07357	Complement component C8 alpha chain	B	52	21	421	21	0.515049	T	0.978103	0.947523	F	-0.22619	H	18	8	24	8	0.326569	U	0.349464	1	H	0.0868347	R
185	P07358	Complement component C8 beta chain	B	59	26	676	26	0.752624	T	0.989668	0.979232	F	-0.109229	H	13	7	18	7	0.00138452	U	0.00461507	13.6223	H	0.568627	R
187	P07360	Complement component C8 gamma chain	B	69	13	224	13	0.111524	T	0.961157	1.16074	F	0.562304	H	37	5	7	5	4.45059e-06	U	0.000714068	132.258	H	0.829132	R
189	P07996	Thrombospondin-1	B	6	6	16	6	0.162071	U	0.472325	0.358566	H	-0.201389	R	29	26	199	26	0.46489	U	0.469749	0.970802	H	-0.0196078	R
190	P08185	Corticosteroid-binding globulin	B	47	13	378	13	0.493118	U	0.493118	1.00003	H	0	R	16	5	7	5	0.000451293	U	0.00237954	9.3669	H	0.635854	R
192	P08519	Apolipoprotein(a)	B	44	31	235	31	0.131068	U	0.472325	0.600019	H	-0.229167	R	46	39	546	39	0.407158	U	0.420198	0.779549	H	-0.047619	R
196	P08697	Alpha-2-antiplasmin	B	57	24	1043	24	0.550648	T	0.978103	1.03694	F	0.207244	H	15	6	19	6	7.87366e-06	U	0.000714068	9.2412	H	0.826331	R
198	P09871	Complement C1s subcomponent	B	55	30	678	29	0.464671	T	0.978103	0.950675	F	-0.254272	H	49	32	430	31	0.0595036	U	0.0839812	0.0399222	H	-0.29972	R
199	P0C0L4	Complement C4-A	B	74	116	9101	7	0.748139	T	0.989668	0.950983	F	-0.111282	H	55	86	2543	2	7.55556e-05	U	0.00130384	87.0902	H	0.72549	R
201	P0DJI8	Serum amyloid A-1 protein	B	66	10	433	5	0.0978547	U	0.472325	0.414912	H	-0.263889	R	75	13	156	7	0.000519613	U	0.00264365	0.107184	H	-0.627451	R
202	P0DJI9	Serum amyloid A-2 protein	B	50	9	229	4	0.296414	U	0.472325	1	H	-0.104167	R	59	9	83	3	0.000552241	U	0.00274858	228.21	H	0.529412	R
203	P0DOX2	Immunoglobulin alpha-2 heavy chain	B	55	21	1909	5	0.826018	T	0.989668	1.03244	F	0.076147	H	55	20	974	9	0.00237315	U	0.00659989	0.123371	H	-0.540616	R
204	P0DOX3	Immunoglobulin delta heavy chain	B	36	15	92	15	0.493118	U	0.493118	0.986151	H	-0.00694444	R	28	11	53	3	0.00102377	U	0.00376667	24.5285	H	0.591036	R
206	P0DOX6	Immunoglobulin mu heavy chain	B	48	25	2945	3	0.349824	T	0.961157	0.766933	F	-0.326007	H	44	34	4740	2	0.0014188	U	0.0046756	0.0679966	H	-0.568627	R
208	P0DOX8	Immunoglobulin lambda-1 light chain	B	51	11	2723	5	0.18027	U	0.472325	1.14773	H	0.1875	R	57	15	1404	7	0.00220174	U	0.00632184	0.20873	H	-0.546218	R
216	P10909	Clusterin	B	41	22	1212	22	0.218779	U	0.472325	0.960592	H	-0.159722	R	43	22	454	22	0.259181	U	0.287979	0.84194	H	-0.12605	R
219	P11226	Mannose-binding protein C	B	35	5	23	5	0.33308	U	0.472325	1.14485	H	0.0902778	R	42	10	128	10	0.00216421	U	0.00632184	11.4596	H	0.546218	R
220	P12259	Coagulation factor V	B	11	18	150	18	0.755005	T	0.989668	0.94429	F	-0.108141	H	2	4	43	4	1.93923e-05	U	0.000714068	3.31659	H	0.787115	R
226	P14151	L-selectin	B	7	3	5	3	0.45194	U	0.487486	1.03599	H	0.0277778	R	4	2	6	2	6.72633e-05	U	0.00130384	9.68864	H	0.719888	R
229	P15169	Carboxypeptidase N catalytic chain	B	39	11	229	11	0.776145	T	0.989668	0.970725	F	-0.0985283	H	27	8	34	8	0.315838	U	0.339233	1	H	0.092437	R
233	P18428	Lipopolysaccharide-binding protein	B	20	7	127	7	0.0543127	U	0.472325	0.695229	H	-0.326389	R	25	11	146	11	0.169877	U	0.202734	0.62573	H	-0.184874	R
234	P19652	Alpha-1-acid glycoprotein 2	B	59	19	1747	10	0.229098	U	0.472325	0.93095	H	-0.152778	R	46	10	291	6	0.0632214	U	0.0883771	0.389008	H	-0.294118	R
235	P19823	Inter-alpha-trypsin inhibitor heavy chain H2	B	49	45	2923	45	0.132164	T	0.961157	1.10512	F	0.530872	H	40	38	858	38	0.0932335	U	0.121791	0.497525	H	-0.254902	R
236	P19827	Inter-alpha-trypsin inhibitor heavy chain H1	B	47	30	2063	30	0.465631	U	0.491215	0.992986	H	-0.0208333	R	36	28	497	28	0.141827	U	0.172091	0.0682667	H	-0.207283	R
237	P20742	Pregnancy zone protein	B	41	43	4759	34	0.198602	U	0.472325	1.85648	H	0.173611	R	41	49	10347	39	0.152074	U	0.183755	0.595773	H	-0.19888	R
238	P20851	C4b-binding protein beta chain	B	25	6	172	6	0.345762	U	0.472325	0.965235	H	-0.0833333	R	35	7	73	7	0.000365074	U	0.002255	5.08479	H	0.647059	R
239	P21333	Filamin-A OS=Homo sapiens	B	4	6	9	6	0.157015	U	0.472325	1	H	0.166667	R	2	5	6	5	0.00668704	U	0.0140525	4.45416	H	0.473389	R
242	P22792	Carboxypeptidase N subunit 2	B	57	18	353	18	0.649914	T	0.985029	0.952304	F	-0.15743	H	23	10	99	10	0.173714	U	0.20562	0.591256	H	-0.179272	R
244	P23083	Immunoglobulin heavy variable 1-2	B	43	5	57	4	0.9277	T	0.989668	0.985821	F	-0.0314238	H	41	4	18	3	0.00066401	U	0.00291762	0.250779	H	-0.613445	R
245	P23142	Fibulin-1	B	30	14	262	14	0.903546	T	0.989668	0.983537	F	-0.0419688	H	18	8	14	8	0.0321604	U	0.0518611	4.07118	H	0.355742	R
248	P25311	B+T7:Z7	B	61	22	1069	22	0.817104	T	0.989668	1.01945	F	0.08012	H	17	4	22	4	0.0156578	U	0.0287389	0.301724	H	-0.411765	R
251	P27169	Serum paraoxonase/arylesterase 1	B	62	15	937	13	0.376757	T	0.961157	1.08145	F	0.307981	H	50	12	258	12	0.000121308	U	0.00135305	11.1884	H	0.703081	R
252	P27918	Properdin	B	27	8	120	8	0.655698	T	0.985029	0.932337	F	-0.154639	H	27	11	177	11	0.00050308	U	0.00260523	0.173775	H	-0.630252	R
253	P29622	Kallistatin	B	43	17	241	17	0.114183	T	0.961157	1.21416	F	0.558	H	8	3	5	3	0.000237945	U	0.0017251	1540.9	H	0.644258	R
257	P31151	Protein S100-A7	B	31	3	3	3	0.231691	U	0.472325	1	H	-0.118056	R	38	5	23	5	0.114358	U	0.141726	2.44805	H	0.232493	R
259	P32119	Peroxiredoxin-2	B	43	5	13	5	0.0506034	U	0.472325	0.642993	H	-0.333333	R	18	3	3	3	0.0117126	U	0.0231065	6.28579	H	0.431373	R
261	P35542	Serum amyloid A-4 protein	B	65	7	335	7	0.172627	T	0.961157	0.837246	F	-0.479307	H	59	9	279	9	0.0671641	U	0.0927504	0.307058	H	-0.288515	R
262	P35858	Insulin-like growth factor-binding protein complex acid labile subunit	B	39	16	292	16	0.848916	T	0.989668	0.978749	F	-0.0659872	H	15	6	10	6	8.50252e-05	U	0.00130384	130.505	H	0.635854	R
266	P43652	Afamin	B	62	37	1520	37	0.558528	T	0.978103	1.0757	F	0.203138	H	38	20	170	20	0.181374	U	0.212964	0.66264	H	-0.176471	R
267	P48740	Mannan-binding lectin serine protease 1	B	18	9	71	8	0.729006	T	0.989668	0.934926	F	-0.120084	H	39	21	348	20	0.227029	U	0.256181	0.764636	H	-0.145658	R
269	P49908	Selenoprotein P	B	20	7	151	7	0.893304	T	0.989668	0.984445	F	-0.0464521	H	5	2	5	2	0.0244849	U	0.042201	3.30385	H	0.361345	R
272	P51884	Lumican	B	42	13	388	13	0.424745	U	0.479713	0.990877	H	-0.0416667	R	16	5	7	5	0.000199785	U	0.00167254	13.0974	H	0.672269	R
273	P55056	Apolipoprotein C-IV	B	33	5	42	5	0.345762	U	0.472325	1.37817	H	0.0833333	R	44	8	152	8	0.166188	U	0.199309	1.44876	H	0.187675	R
274	P55058	Phospholipid transfer protein	B	12	3	6	3	0.261808	U	0.472325	1	H	0.118056	R	14	5	27	5	0.000918657	U	0.00355214	3.73844	H	0.596639	R
277	P60709	Actin, cytoplasmic 1	B	50	14	98	6	0.131068	U	0.472325	0.601843	H	-0.229167	R	58	20	341	7	0.00683044	U	0.0142506	0.10675	H	-0.473389	R
280	P61769	Beta-2-microglobulin	B	35	3	84	3	0.397905	U	0.479713	0.949809	H	-0.0555556	R	35	3	43	3	0.00166353	U	0.00518734	0.31099	H	-0.563025	R
284	P68032	Actin, alpha cardiac muscle 1	B	25	8	62	1	0.130703	U	0.472325	0.539106	H	-0.229167	R	31	14	236	1	0.000393829	U	0.00233082	12.9283	H	0.641457	R
285	P68871	Hemoglobin subunit beta	B	90	16	1333	10	0.250533	U	0.472325	1.14379	H	0.138889	R	91	15	1574	9	8.54241e-05	U	0.00130384	0.0085975	H	-0.719888	R
286	P69905	Hemoglobin subunit alpha	B	84	10	842	10	0.0864602	U	0.472325	0.767448	H	-0.277778	R	90	13	1188	13	0.000443987	U	0.00237954	0.00568302	H	-0.635854	R
287	P80108	Phosphatidylinositol-glycan-specific phospholipase D	B	15	10	60	10	0.000280921	T	0.0539368	1.7882	F	1.40127	H	8	6	18	6	0.0127533	U	0.0247344	3.03056	H	0.428571	R
294	Q03591	Complement factor H-related protein 1	B	68	17	405	3	0.999533	T	0.999533	0.999895	F	-0.000202577	H	25	8	37	3	0.000604105	U	0.00291762	21.3183	H	0.557423	R
295	Q04756	Hepatocyte growth factor activator	B	27	10	59	10	0.261636	U	0.472325	1.09575	H	0.131944	R	7	3	5	3	2.83146e-05	U	0.000828859	20.9791	H	0.770308	R
296	Q06033	Inter-alpha-trypsin inhibitor heavy chain H3	B	37	26	474	26	0.382883	T	0.961157	0.925928	F	-0.303999	H	18	15	98	15	0.00124787	U	0.00430811	3.62999	H	0.579832	R
298	Q08380	Galectin-3-binding protein	B	30	12	197	12	0.0582193	U	0.472325	0.735718	H	-0.319444	R	44	26	1429	26	0.00489031	U	0.0109937	0.502331	H	-0.495798	R
301	Q13790	Apolipoprotein F	B	19	4	70	4	0.00261781	T	0.16754	0.466645	F	-1.12144	H	8	2	37	2	0.0912342	U	0.119719	1.65269	H	0.254902	R
303	Q14624	Inter-alpha-trypsin inhibitor heavy chain H4	B	58	52	3393	52	0.673333	T	0.985029	0.970679	F	-0.146192	H	48	37	738	37	0.0706846	U	0.0962373	0.115515	H	-0.282913	R
305	Q15485	Ficolin-2	B	19	3	5	3	0.279008	U	0.472325	1	H	0.104167	R	29	8	158	8	0.113912	U	0.141726	0.0830908	H	-0.232493	R
311	Q92954	Proteoglycan 4	B	8	8	24	8	0.587779	T	0.978103	0.891026	F	-0.188145	H	9	13	87	13	0.92404	T	0.946896	0.980168	F	-0.0313259	H
313	Q96KN2	Beta-Ala-His dipeptidase	B	23	9	62	9	0.610879	T	0.985029	0.922632	F	-0.176559	H	4	2	5	2	8.30668e-05	U	0.00130384	1530.44	H	0.67507	R
314	Q96PD5	N-acetylmuramoyl-L-alanine amidase	B	47	15	668	15	0.198963	U	0.472325	1.03616	H	0.173611	R	11	5	27	5	2.85813e-05	U	0.000828859	23.4013	H	0.770308	R
325	Q9Y6R7	IgGFc-binding protein	B	2	4	8	4	0.784479	T	0.989668	1.07779	F	0.0947608	H	36	85	2274	85	0.000107843	U	0.00133765	0.00457681	H	-0.708683	R
2	A0A075B6I0	Immunoglobulin lambda variable 8-61	sEV	n.d.	n.d.	n.d.	n.d.	n.d.	n.d.	n.d.	n.d.	n.d.	n.d.	n.d.	20	3	14	3	0.0014466	U	0.00468259	0.0288849	H	-0.568627	R
3	A0A075B6I1	Immunoglobulin lambda variable 4-60	sEV	n.d.	n.d.	n.d.	n.d.	n.d.	n.d.	n.d.	n.d.	n.d.	n.d.	n.d.	35	3	18	3	0.212405	U	0.242408	0.97277	H	-0.151261	R
7	A0A075B6K6	Immunoglobulin lambda variable 4-3	sEV	n.d.	n.d.	n.d.	n.d.	n.d.	n.d.	n.d.	n.d.	n.d.	n.d.	n.d.	14	2	23	1	0.296856	U	0.32364	1	H	0.0980392	R
11	A0A075B6S5	Immunoglobulin kappa variable 1-27	sEV	n.d.	n.d.	n.d.	n.d.	n.d.	n.d.	n.d.	n.d.	n.d.	n.d.	n.d.	34	3	209	1	0.447446	U	0.458513	0.971058	H	-0.0280112	R
13	A0A087WSY6	Immunoglobulin kappa variable 3D-15	sEV	n.d.	n.d.	n.d.	n.d.	n.d.	n.d.	n.d.	n.d.	n.d.	n.d.	n.d.	26	2	61	1	0.16632	U	0.199309	1.27806	H	0.187675	R
14	A0A087WW87	Immunoglobulin kappa variable 2-40	sEV	n.d.	n.d.	n.d.	n.d.	n.d.	n.d.	n.d.	n.d.	n.d.	n.d.	n.d.	19	4	126	3	0.000687125	U	0.00293039	0.0452594	H	-0.613445	R
15	A0A0A0MRZ8	Immunoglobulin kappa variable 3D-11	sEV	n.d.	n.d.	n.d.	n.d.	n.d.	n.d.	n.d.	n.d.	n.d.	n.d.	n.d.	32	3	121	3	0.000170711	U	0.00165914	0.149964	H	-0.686275	R
17	A0A0A0MT36	Immunoglobulin kappa variable 6D-21	sEV	n.d.	n.d.	n.d.	n.d.	n.d.	n.d.	n.d.	n.d.	n.d.	n.d.	n.d.	16	2	114	1	0.189447	U	0.220642	0.802487	H	-0.168067	R
21	A0A0B4J1V2	Immunoglobulin heavy variable 2-26	sEV	n.d.	n.d.	n.d.	n.d.	n.d.	n.d.	n.d.	n.d.	n.d.	n.d.	n.d.	18	2	10	2	0.0596556	U	0.0839812	1.78128	H	0.29972	R
22	A0A0B4J1V6	Immunoglobulin heavy variable 3-73	sEV	n.d.	n.d.	n.d.	n.d.	n.d.	n.d.	n.d.	n.d.	n.d.	n.d.	n.d.	32	4	109	1	0.0516575	U	0.0745308	1	H	0.271709	R
24	A0A0B4J1X8	Immunoglobulin heavy variable 3-43	sEV	n.d.	n.d.	n.d.	n.d.	n.d.	n.d.	n.d.	n.d.	n.d.	n.d.	n.d.	26	3	39	1	0.0453012	U	0.0670273	0.608555	H	-0.308123	R
25	A0A0B4J1Y8	Immunoglobulin lambda variable 9-49	sEV	n.d.	n.d.	n.d.	n.d.	n.d.	n.d.	n.d.	n.d.	n.d.	n.d.	n.d.	22	3	38	2	0.000559193	U	0.00274858	12.6613	H	0.619048	R
27	A0A0B4J2D9	Immunoglobulin kappa variable 1D-13	sEV	n.d.	n.d.	n.d.	n.d.	n.d.	n.d.	n.d.	n.d.	n.d.	n.d.	n.d.	34	3	112	2	0.0409182	U	0.0618036	3.16379	H	0.333333	R
28	A0A0B4J2H0	Immunoglobulin heavy variable 1-69D	sEV	n.d.	n.d.	n.d.	n.d.	n.d.	n.d.	n.d.	n.d.	n.d.	n.d.	n.d.	45	4	35	3	0.0466939	U	0.0687372	0.555352	H	-0.316527	R
29	A0A0C4DH24	Immunoglobulin kappa variable 6-21	sEV	n.d.	n.d.	n.d.	n.d.	n.d.	n.d.	n.d.	n.d.	n.d.	n.d.	n.d.	16	2	106	1	0.072234	U	0.0974319	0.847201	H	-0.266106	R
31	A0A0C4DH29	Immunoglobulin heavy variable 1-3	sEV	n.d.	n.d.	n.d.	n.d.	n.d.	n.d.	n.d.	n.d.	n.d.	n.d.	n.d.	22	2	40	1	7.26899e-06	U	0.000714068	32.8465	H	0.826331	R
32	A0A0C4DH31	Immunoglobulin heavy variable 1-18	sEV	n.d.	n.d.	n.d.	n.d.	n.d.	n.d.	n.d.	n.d.	n.d.	n.d.	n.d.	24	2	17	1	0.00201256	U	0.00595554	6.84772	H	0.537815	R
33	A0A0C4DH32	Immunoglobulin heavy variable 3-20	sEV	n.d.	n.d.	n.d.	n.d.	n.d.	n.d.	n.d.	n.d.	n.d.	n.d.	n.d.	26	3	50	1	0.00159021	U	0.00504355	15.1146	H	0.529412	R
34	A0A0C4DH33	Immunoglobulin heavy variable 1-24	sEV	n.d.	n.d.	n.d.	n.d.	n.d.	n.d.	n.d.	n.d.	n.d.	n.d.	n.d.	30	2	2	2	1.5578e-05	U	0.000714068	650.217	H	0.67507	R
40	A0A0C4DH73	Immunoglobulin kappa variable 1-12	sEV	n.d.	n.d.	n.d.	n.d.	n.d.	n.d.	n.d.	n.d.	n.d.	n.d.	n.d.	34	3	223	1	0.0029945	U	0.00789458	31.721	H	0.52381	R
41	A0A0G2JS06	Immunoglobulin lambda variable 5-39	sEV	n.d.	n.d.	n.d.	n.d.	n.d.	n.d.	n.d.	n.d.	n.d.	n.d.	n.d.	20	3	21	3	0.000451293	U	0.00237954	5.53309	H	0.635854	R
42	A0A0J9YX35	Immunoglobulin heavy variable 3-64D	sEV	n.d.	n.d.	n.d.	n.d.	n.d.	n.d.	n.d.	n.d.	n.d.	n.d.	n.d.	26	3	60	2	0.384479	U	0.39821	1.09762	H	0.0588235	R
45	A1L4H1	Soluble scavenger receptor cysteine-rich domain-containing protein SSC5D	sEV	n.d.	n.d.	n.d.	n.d.	n.d.	n.d.	n.d.	n.d.	n.d.	n.d.	n.d.	14	16	95	16	0.0321896	U	0.0518611	1.89779	H	0.355742	R
46	O00187	Mannan-binding lectin serine protease 2	sEV	n.d.	n.d.	n.d.	n.d.	n.d.	n.d.	n.d.	n.d.	n.d.	n.d.	n.d.	11	7	62	7	0.669861	U	0.733056	1.10381	H	0.140243	R
47	O00592	Podocalyxin	sEV	n.d.	n.d.	n.d.	n.d.	n.d.	n.d.	n.d.	n.d.	n.d.	n.d.	n.d.	3	2	13	2	0.350422	U	0.372243	1.07538	H	0.0756303	R
52	O75954	Tetraspanin-9	sEV	n.d.	n.d.	n.d.	n.d.	n.d.	n.d.	n.d.	n.d.	n.d.	n.d.	n.d.	11	2	5	2	0.0234499	U	0.0407214	2.29787	H	0.361345	R
54	P00450	Ceruloplasmin	sEV	n.d.	n.d.	n.d.	n.d.	n.d.	n.d.	n.d.	n.d.	n.d.	n.d.	n.d.	55	52	1226	52	0.00345124	U	0.00871473	0.0298793	H	-0.518207	R
58	P00738	Haptoglobin	sEV	n.d.	n.d.	n.d.	n.d.	n.d.	n.d.	n.d.	n.d.	n.d.	n.d.	n.d.	79	53	9438	35	0.000152384	U	0.00157827	0.00138565	H	-0.691877	R
69	P01011	Alpha-1-antichymotrypsin	sEV	n.d.	n.d.	n.d.	n.d.	n.d.	n.d.	n.d.	n.d.	n.d.	n.d.	n.d.	34	18	397	18	3.69589e-05	U	0.000974372	0.12149	H	-0.759104	R
70	P01019	Angiotensinogen	sEV	n.d.	n.d.	n.d.	n.d.	n.d.	n.d.	n.d.	n.d.	n.d.	n.d.	n.d.	28	10	87	10	0.0981737	U	0.1271	1.68125	H	0.2493	R
71	P01023	Alpha-2-macroglobulin	sEV	n.d.	n.d.	n.d.	n.d.	n.d.	n.d.	n.d.	n.d.	n.d.	n.d.	n.d.	76	121	36765	111	0.00102609	U	0.00376667	0.246413	H	-0.591036	R
72	P01024	Complement C3	sEV	n.d.	n.d.	n.d.	n.d.	n.d.	n.d.	n.d.	n.d.	n.d.	n.d.	n.d.	80	144	6375	144	0.0390794	U	0.0593352	0.0165609	H	-0.338936	R
74	P01036	Cystatin-S	sEV	n.d.	n.d.	n.d.	n.d.	n.d.	n.d.	n.d.	n.d.	n.d.	n.d.	n.d.	13	2	4	1	0.0995427	U	0.1283	1	H	0.210084	R
75	P01037	Cystatin-SN	sEV	n.d.	n.d.	n.d.	n.d.	n.d.	n.d.	n.d.	n.d.	n.d.	n.d.	n.d.	21	2	4	1	0.000324129	U	0.0021363	12.2338	H	0.507003	R
78	P01593	Immunoglobulin kappa variable 1D-33	sEV	n.d.	n.d.	n.d.	n.d.	n.d.	n.d.	n.d.	n.d.	n.d.	n.d.	n.d.	34	2	57	2	0.00628804	U	0.0134135	2.08476	H	0.478992	R
80	P01601	Immunoglobulin kappa variable 1D-16	sEV	n.d.	n.d.	n.d.	n.d.	n.d.	n.d.	n.d.	n.d.	n.d.	n.d.	n.d.	19	2	103	1	0.000659317	U	0.00291762	9.07674	H	0.596639	R
81	P01602	Immunoglobulin kappa variable 1-5	sEV	n.d.	n.d.	n.d.	n.d.	n.d.	n.d.	n.d.	n.d.	n.d.	n.d.	n.d.	30	3	183	1	0.378718	U	0.396492	1.15569	H	0.0616246	R
83	P01624	Immunoglobulin kappa variable 3-15	sEV	n.d.	n.d.	n.d.	n.d.	n.d.	n.d.	n.d.	n.d.	n.d.	n.d.	n.d.	26	2	116	1	0.00241237	U	0.00659989	0.0654278	H	-0.540616	R
84	P01699	Immunoglobulin lambda variable 1-44	sEV	n.d.	n.d.	n.d.	n.d.	n.d.	n.d.	n.d.	n.d.	n.d.	n.d.	n.d.	43	3	40	1	0.300438	U	0.325101	1	H	-0.092437	R
85	P01700	Immunoglobulin lambda variable 1-47	sEV	n.d.	n.d.	n.d.	n.d.	n.d.	n.d.	n.d.	n.d.	n.d.	n.d.	n.d.	29	3	85	1	0.000200399	U	0.00167254	0.0643346	H	-0.677871	R
87	P01703	Immunoglobulin lambda variable 1-40	sEV	n.d.	n.d.	n.d.	n.d.	n.d.	n.d.	n.d.	n.d.	n.d.	n.d.	n.d.	43	3	19	3	0.384195	U	0.39821	0.916191	H	-0.0588235	R
88	P01704	Immunoglobulin lambda variable 2-14	sEV	n.d.	n.d.	n.d.	n.d.	n.d.	n.d.	n.d.	n.d.	n.d.	n.d.	n.d.	18	2	31	2	0.00377329	U	0.00904736	4.23121	H	0.512605	R
89	P01706	Immunoglobulin lambda variable 2-11	sEV	n.d.	n.d.	n.d.	n.d.	n.d.	n.d.	n.d.	n.d.	n.d.	n.d.	n.d.	18	4	70	2	0.0273713	U	0.0458826	0.267979	H	-0.366947	R
90	P01709	Immunoglobulin lambda variable 2-8	sEV	n.d.	n.d.	n.d.	n.d.	n.d.	n.d.	n.d.	n.d.	n.d.	n.d.	n.d.	18	3	95	1	0.0178996	U	0.0322415	0.467755	H	-0.403361	R
91	P01714	Immunoglobulin lambda variable 3-19	sEV	n.d.	n.d.	n.d.	n.d.	n.d.	n.d.	n.d.	n.d.	n.d.	n.d.	n.d.	44	3	67	3	0.114103	U	0.141726	1.34602	H	0.232493	R
92	P01715	Immunoglobulin lambda variable 3-1	sEV	n.d.	n.d.	n.d.	n.d.	n.d.	n.d.	n.d.	n.d.	n.d.	n.d.	n.d.	26	2	61	1	0.000224635	U	0.00171432	151.615	H	0.613445	R
94	P01718	Immunoglobulin lambda variable 3-27	sEV	n.d.	n.d.	n.d.	n.d.	n.d.	n.d.	n.d.	n.d.	n.d.	n.d.	n.d.	34	4	32	3	0.0342895	U	0.0547579	1.68436	H	0.35014	R
96	P01743	Immunoglobulin heavy variable 1-46	sEV	n.d.	n.d.	n.d.	n.d.	n.d.	n.d.	n.d.	n.d.	n.d.	n.d.	n.d.	22	2	48	1	0.0208091	U	0.0365735	0.162341	H	-0.383754	R
97	P01764	Immunoglobulin heavy variable 3-23	sEV	n.d.	n.d.	n.d.	n.d.	n.d.	n.d.	n.d.	n.d.	n.d.	n.d.	n.d.	62	6	149	2	0.0190831	U	0.0339515	5	H	0.392157	R
101	P01817	Immunoglobulin heavy variable 2-5	sEV	n.d.	n.d.	n.d.	n.d.	n.d.	n.d.	n.d.	n.d.	n.d.	n.d.	n.d.	32	2	10	2	0.0545734	U	0.077962	0.784713	H	-0.296919	R
103	P01833	Polymeric immunoglobulin receptor	sEV	n.d.	n.d.	n.d.	n.d.	n.d.	n.d.	n.d.	n.d.	n.d.	n.d.	n.d.	27	18	159	18	4.17803e-05	U	0.00100969	5.04353	H	0.753501	R
105	P01859	Immunoglobulin heavy constant gamma 2	sEV	n.d.	n.d.	n.d.	n.d.	n.d.	n.d.	n.d.	n.d.	n.d.	n.d.	n.d.	76	22	3357	13	0.0390794	U	0.0593352	0.0453556	H	-0.338936	R
108	P01876	Immunoglobulin heavy constant alpha 1	sEV	n.d.	n.d.	n.d.	n.d.	n.d.	n.d.	n.d.	n.d.	n.d.	n.d.	n.d.	66	25	2588	15	0.0523852	U	0.0752065	0.000772812	H	-0.310924	R
110	P01889	HLA class I histocompatibility antigen, B-7 alpha chain	sEV	n.d.	n.d.	n.d.	n.d.	n.d.	n.d.	n.d.	n.d.	n.d.	n.d.	n.d.	27	7	21	2	0.000272461	U	0.00188128	15.4963	H	0.658263	R
111	P01891	HLA class I histocompatibility antigen, A-68 alpha chain	sEV	n.d.	n.d.	n.d.	n.d.	n.d.	n.d.	n.d.	n.d.	n.d.	n.d.	n.d.	20	5	34	2	0.00345584	U	0.00871473	4.10313	H	0.518207	R
113	P02647	Apolipoprotein A-I	sEV	n.d.	n.d.	n.d.	n.d.	n.d.	n.d.	n.d.	n.d.	n.d.	n.d.	n.d.	91	50	3202	50	0.0343653	U	0.0547579	0.422767	H	-0.35014	R
115	P02652	Apolipoprotein A-II	sEV	n.d.	n.d.	n.d.	n.d.	n.d.	n.d.	n.d.	n.d.	n.d.	n.d.	n.d.	74	12	664	12	0.132297	U	0.161202	0.318447	H	-0.215686	R
119	P02671	Fibrinogen alpha chain	sEV	n.d.	n.d.	n.d.	n.d.	n.d.	n.d.	n.d.	n.d.	n.d.	n.d.	n.d.	29	24	95	24	0.278171	U	0.30597	1.11935	H	0.114846	R
120	P02675	Fibrinogen beta chain	sEV	n.d.	n.d.	n.d.	n.d.	n.d.	n.d.	n.d.	n.d.	n.d.	n.d.	n.d.	54	26	70	26	0.00255746	U	0.00693144	0.157774	H	-0.532213	R
121	P02679	Fibrinogen gamma chain	sEV	n.d.	n.d.	n.d.	n.d.	n.d.	n.d.	n.d.	n.d.	n.d.	n.d.	n.d.	47	16	49	16	0.470744	U	0.474014	0.956563	H	-0.0168067	R
122	P02730	Band 3 anion transport protein	sEV	n.d.	n.d.	n.d.	n.d.	n.d.	n.d.	n.d.	n.d.	n.d.	n.d.	n.d.	19	14	110	14	0.00285708	U	0.0076718	0.14202	H	-0.52381	R
131	P02751	Fibronectin	sEV	n.d.	n.d.	n.d.	n.d.	n.d.	n.d.	n.d.	n.d.	n.d.	n.d.	n.d.	49	83	1958	83	0.024593	U	0.042201	0.243929	H	-0.378151	R
137	P02774	Vitamin D-binding protein	sEV	n.d.	n.d.	n.d.	n.d.	n.d.	n.d.	n.d.	n.d.	n.d.	n.d.	n.d.	56	22	219	22	0.00200594	U	0.00595554	0.129596	H	-0.551821	R
139	P02776	Platelet factor 4	sEV	n.d.	n.d.	n.d.	n.d.	n.d.	n.d.	n.d.	n.d.	n.d.	n.d.	n.d.	45	7	195	4	0.00377493	U	0.00904736	0.211129	H	-0.512605	R
140	P02786	Transferrin receptor protein 1	sEV	n.d.	n.d.	n.d.	n.d.	n.d.	n.d.	n.d.	n.d.	n.d.	n.d.	n.d.	38	24	318	24	0.000148473	U	0.00157827	0.0457621	H	-0.691877	R
141	P02787	Serotransferrin	sEV	n.d.	n.d.	n.d.	n.d.	n.d.	n.d.	n.d.	n.d.	n.d.	n.d.	n.d.	73	60	2257	60	0.00448956	U	0.0103331	0.121342	H	-0.501401	R
142	P02790	Hemopexin	sEV	n.d.	n.d.	n.d.	n.d.	n.d.	n.d.	n.d.	n.d.	n.d.	n.d.	n.d.	59	23	601	23	0.000838205	T	0.0185435	2.3357	F	1.18909	H
148	P04114	Apolipoprotein B-100	sEV	n.d.	n.d.	n.d.	n.d.	n.d.	n.d.	n.d.	n.d.	n.d.	n.d.	n.d.	64	327	12024	327	0.114358	U	0.141726	0.00565496	H	-0.232493	R
153	P04229	HLA class II histocompatibility antigen, DRB1-1 beta chain	sEV	n.d.	n.d.	n.d.	n.d.	n.d.	n.d.	n.d.	n.d.	n.d.	n.d.	n.d.	16	3	6	3	0.0013146	U	0.00448512	12.8691	H	0.518207	R
156	P04406	Glyceraldehyde-3-phosphate dehydrogenase	sEV	n.d.	n.d.	n.d.	n.d.	n.d.	n.d.	n.d.	n.d.	n.d.	n.d.	n.d.	19	4	7	4	0.00972157	U	0.0194431	0.228521	H	-0.439776	R
157	P04430	Immunoglobulin kappa variable 1-16	sEV	n.d.	n.d.	n.d.	n.d.	n.d.	n.d.	n.d.	n.d.	n.d.	n.d.	n.d.	34	3	149	2	0.384479	U	0.39821	0.922223	H	-0.0588235	R
158	P04432	Immunoglobulin kappa variable 1D-39	sEV	n.d.	n.d.	n.d.	n.d.	n.d.	n.d.	n.d.	n.d.	n.d.	n.d.	n.d.	34	3	226	1	0.00350875	U	0.00877188	3.04939	H	0.512605	R
160	P04745	Alpha-amylase 1	sEV	n.d.	n.d.	n.d.	n.d.	n.d.	n.d.	n.d.	n.d.	n.d.	n.d.	n.d.	7	3	3	3	0.000110702	U	0.00133765	57.4917	H	0.62465	R
161	P04899	Guanine nucleotide-binding protein G(i) subunit alpha-2	sEV	n.d.	n.d.	n.d.	n.d.	n.d.	n.d.	n.d.	n.d.	n.d.	n.d.	n.d.	20	5	9	5	0.0643906	U	0.0893458	0.386378	H	-0.291317	R
163	P05106	Integrin beta-3	sEV	n.d.	n.d.	n.d.	n.d.	n.d.	n.d.	n.d.	n.d.	n.d.	n.d.	n.d.	33	21	204	21	0.0838212	U	0.110996	0.630278	H	-0.266106	R
164	P05109	Protein S100-A8	sEV	n.d.	n.d.	n.d.	n.d.	n.d.	n.d.	n.d.	n.d.	n.d.	n.d.	n.d.	32	3	31	3	0.00951993	U	0.0191721	0.194434	H	-0.448179	R
169	P05164	Myeloperoxidase	sEV	n.d.	n.d.	n.d.	n.d.	n.d.	n.d.	n.d.	n.d.	n.d.	n.d.	n.d.	16	11	14	11	0.000403383	U	0.00233962	72.3201	H	0.641457	R
173	P05556	Integrin beta-1	sEV	n.d.	n.d.	n.d.	n.d.	n.d.	n.d.	n.d.	n.d.	n.d.	n.d.	n.d.	8	5	13	5	0.254334	U	0.284775	1.30375	H	0.128852	R
177	P06331	Immunoglobulin heavy variable 4-34	sEV	n.d.	n.d.	n.d.	n.d.	n.d.	n.d.	n.d.	n.d.	n.d.	n.d.	n.d.	42	4	115	1	0.000957198	U	0.00365247	0.213796	H	-0.593838	R
180	P06702	Protein S100-A9	sEV	n.d.	n.d.	n.d.	n.d.	n.d.	n.d.	n.d.	n.d.	n.d.	n.d.	n.d.	52	5	52	5	0.000101118	U	0.00133292	0.0938904	H	-0.708683	R
183	P07339	Cathepsin D	sEV	n.d.	n.d.	n.d.	n.d.	n.d.	n.d.	n.d.	n.d.	n.d.	n.d.	n.d.	7	3	5	3	0.0057432	U	0.012714	3.18178	H	0.484594	R
186	P07359	Platelet glycoprotein Ib alpha chain	sEV	n.d.	n.d.	n.d.	n.d.	n.d.	n.d.	n.d.	n.d.	n.d.	n.d.	n.d.	14	8	37	8	0.119684	U	0.147	0.601358	H	-0.226891	R
188	P07737	Profilin-1	sEV	n.d.	n.d.	n.d.	n.d.	n.d.	n.d.	n.d.	n.d.	n.d.	n.d.	n.d.	46	5	25	5	0.0686546	U	0.0941214	0.29976	H	-0.282913	R
191	P08514	Integrin alpha-IIb	sEV	n.d.	n.d.	n.d.	n.d.	n.d.	n.d.	n.d.	n.d.	n.d.	n.d.	n.d.	31	27	372	27	0.0138384	U	0.0262296	0.148974	H	-0.422969	R
194	P08575	Receptor-type tyrosine-protein phosphatase C	sEV	n.d.	n.d.	n.d.	n.d.	n.d.	n.d.	n.d.	n.d.	n.d.	n.d.	n.d.	7	9	23	9	0.041593	U	0.0622758	2.45537	H	0.333333	R
195	P08603	Complement factor H	sEV	n.d.	n.d.	n.d.	n.d.	n.d.	n.d.	n.d.	n.d.	n.d.	n.d.	n.d.	59	64	885	57	0.278538	U	0.30597	0.673277	H	-0.114846	R
197	P09172	Dopamine beta-hydroxylase	sEV	n.d.	n.d.	n.d.	n.d.	n.d.	n.d.	n.d.	n.d.	n.d.	n.d.	n.d.	8	4	10	4	9.0401e-05	U	0.00131081	13.45	H	0.708683	R
200	P0C0L5	Complement C4-B	sEV	n.d.	n.d.	n.d.	n.d.	n.d.	n.d.	n.d.	n.d.	n.d.	n.d.	n.d.	56	88	2599	4	0.0745156	U	0.100044	0.00441248	H	-0.277311	R
205	P0DOX5	Immunoglobulin gamma-1 heavy chain	sEV	n.d.	n.d.	n.d.	n.d.	n.d.	n.d.	n.d.	n.d.	n.d.	n.d.	n.d.	55	25	3488	12	0.0321896	U	0.0518611	0.068091	H	-0.355742	R
207	P0DOX7	Immunoglobulin kappa light chain	sEV	n.d.	n.d.	n.d.	n.d.	n.d.	n.d.	n.d.	n.d.	n.d.	n.d.	n.d.	73	18	2870	3	0.00200594	U	0.00595554	0.00389255	H	-0.551821	R
209	P0DOY3	Immunoglobulin lambda constant 3	sEV	n.d.	n.d.	n.d.	n.d.	n.d.	n.d.	n.d.	n.d.	n.d.	n.d.	n.d.	89	12	1759	7	0.000760498	U	0.00312796	0.0324239	H	-0.607843	R
210	P0DP01	Immunoglobulin heavy variable 1-8	sEV	n.d.	n.d.	n.d.	n.d.	n.d.	n.d.	n.d.	n.d.	n.d.	n.d.	n.d.	22	2	36	1	0.00236981	U	0.00659989	13.7182	H	0.507003	R
211	P0DP03	Immunoglobulin heavy variable 3-30-5	sEV	n.d.	n.d.	n.d.	n.d.	n.d.	n.d.	n.d.	n.d.	n.d.	n.d.	n.d.	62	7	212	3	0.120135	U	0.147	0.715662	H	-0.226891	R
212	P0DP04	Immunoglobulin heavy variable 3-43D	sEV	n.d.	n.d.	n.d.	n.d.	n.d.	n.d.	n.d.	n.d.	n.d.	n.d.	n.d.	42	4	125	2	0.0196337	U	0.034718	12.0107	H	0.394958	R
213	P10124	Serglycin	sEV	n.d.	n.d.	n.d.	n.d.	n.d.	n.d.	n.d.	n.d.	n.d.	n.d.	n.d.	22	4	70	4	0.000885006	U	0.00346827	0.00940797	H	-0.596639	R
214	P10599	Thioredoxin	sEV	n.d.	n.d.	n.d.	n.d.	n.d.	n.d.	n.d.	n.d.	n.d.	n.d.	n.d.	21	2	4	2	0.359601	U	0.380599	1	H	-0.070028	R
217	P11142	Heat shock cognate 71 kDa protein	sEV	n.d.	n.d.	n.d.	n.d.	n.d.	n.d.	n.d.	n.d.	n.d.	n.d.	n.d.	9	4	10	4	0.0183804	U	0.0329032	8.66406	H	0.40056	R
218	P11166	Solute carrier family 2, facilitated glucose transporter member 1	sEV	n.d.	n.d.	n.d.	n.d.	n.d.	n.d.	n.d.	n.d.	n.d.	n.d.	n.d.	7	4	46	4	0.0273713	U	0.0458826	0.498686	H	-0.366947	R
221	P12273	Prolactin-inducible protein	sEV	n.d.	n.d.	n.d.	n.d.	n.d.	n.d.	n.d.	n.d.	n.d.	n.d.	n.d.	34	5	14	5	0.037288	U	0.0581372	0.330898	H	-0.338936	R
222	P13224	Platelet glycoprotein Ib beta chain	sEV	n.d.	n.d.	n.d.	n.d.	n.d.	n.d.	n.d.	n.d.	n.d.	n.d.	n.d.	11	2	11	2	0.00145322	U	0.00468259	7.35559	H	0.565826	R
223	P13611	Versican core protein	sEV	n.d.	n.d.	n.d.	n.d.	n.d.	n.d.	n.d.	n.d.	n.d.	n.d.	n.d.	2	7	31	7	0.000813678	U	0.00323242	0.0974068	H	-0.602241	R
225	P13987	CD59 glycoprotein	sEV	n.d.	n.d.	n.d.	n.d.	n.d.	n.d.	n.d.	n.d.	n.d.	n.d.	n.d.	19	2	53	2	0.0478175	U	0.0696837	0.602744	H	-0.319328	R
227	P14923	Junction plakoglobin	sEV	n.d.	n.d.	n.d.	n.d.	n.d.	n.d.	n.d.	n.d.	n.d.	n.d.	n.d.	11	5	5	5	0.00460321	U	0.0104637	116.104	H	0.462185	R
228	P15144	Aminopeptidase N	sEV	n.d.	n.d.	n.d.	n.d.	n.d.	n.d.	n.d.	n.d.	n.d.	n.d.	n.d.	16	14	31	14	0.0270695	U	0.0458826	0.2	H	-0.366947	R
230	P15924	Desmoplakin	sEV	n.d.	n.d.	n.d.	n.d.	n.d.	n.d.	n.d.	n.d.	n.d.	n.d.	n.d.	3	7	11	7	0.00121049	U	0.00422941	21.7798	H	0.537815	R
231	P16070	CD44 antigen	sEV	n.d.	n.d.	n.d.	n.d.	n.d.	n.d.	n.d.	n.d.	n.d.	n.d.	n.d.	2	2	4	2	0.00461846	U	0.0104637	20.5553	H	0.498599	R
232	P16671	Platelet glycoprotein 4	sEV	n.d.	n.d.	n.d.	n.d.	n.d.	n.d.	n.d.	n.d.	n.d.	n.d.	n.d.	11	6	77	6	0.329835	U	0.351663	0.85322	H	-0.0868347	R
240	P21926	CD9 antigen	sEV	n.d.	n.d.	n.d.	n.d.	n.d.	n.d.	n.d.	n.d.	n.d.	n.d.	n.d.	18	4	45	4	0.0981737	U	0.1271	0.572193	H	-0.2493	R
246	P23229	Integrin alpha-6	sEV	n.d.	n.d.	n.d.	n.d.	n.d.	n.d.	n.d.	n.d.	n.d.	n.d.	n.d.	4	3	5	3	0.068806	U	0.0941214	1.70673	H	0.277311	R
247	P23528	Cofilin-1	sEV	n.d.	n.d.	n.d.	n.d.	n.d.	n.d.	n.d.	n.d.	n.d.	n.d.	n.d.	34	5	18	5	0.46489	U	0.469749	1.05889	H	0.0196078	R
250	P27105	Erythrocyte band 7 integral membrane protein	sEV	n.d.	n.d.	n.d.	n.d.	n.d.	n.d.	n.d.	n.d.	n.d.	n.d.	n.d.	37	11	110	11	0.00121001	U	0.00422941	0.0686813	H	-0.579832	R
254	P30273	High affinity immunoglobulin epsilon receptor subunit gamma	sEV	n.d.	n.d.	n.d.	n.d.	n.d.	n.d.	n.d.	n.d.	n.d.	n.d.	n.d.	23	2	4	2	0.0111068	U	0.0220615	3.74154	H	0.406162	R
255	P30479	HLA class I histocompatibility antigen, B-41 alpha chain	sEV	n.d.	n.d.	n.d.	n.d.	n.d.	n.d.	n.d.	n.d.	n.d.	n.d.	n.d.	26	7	17	2	0.196587	U	0.227028	1	H	-0.156863	R
256	P30626	Sorcin	sEV	n.d.	n.d.	n.d.	n.d.	n.d.	n.d.	n.d.	n.d.	n.d.	n.d.	n.d.	21	4	7	4	0.00160002	U	0.00504355	27.4762	H	0.560224	R
258	P31944	Caspase-14	sEV	n.d.	n.d.	n.d.	n.d.	n.d.	n.d.	n.d.	n.d.	n.d.	n.d.	n.d.	34	7	9	7	0.00220174	U	0.00632184	0.409676	H	-0.546218	R
260	P35443	Thrombospondin-4	sEV	n.d.	n.d.	n.d.	n.d.	n.d.	n.d.	n.d.	n.d.	n.d.	n.d.	n.d.	7	6	8	6	1.44783e-05	U	0.000714068	179.373	H	0.77591	R
270	P49913	Cathelicidin antimicrobial peptide	sEV	n.d.	n.d.	n.d.	n.d.	n.d.	n.d.	n.d.	n.d.	n.d.	n.d.	n.d.	19	3	7	3	0.0150629	U	0.0278231	3.83846	H	0.406162	R
271	P50995	Annexin A11	sEV	n.d.	n.d.	n.d.	n.d.	n.d.	n.d.	n.d.	n.d.	n.d.	n.d.	n.d.	7	3	3	3	0.00752849	U	0.0153751	16.7	H	0.459384	R
275	P59665	Neutrophil defensin 1	sEV	n.d.	n.d.	n.d.	n.d.	n.d.	n.d.	n.d.	n.d.	n.d.	n.d.	n.d.	19	2	39	2	0.00433322	U	0.0100531	61.2692	H	0.501401	R
276	P60033	CD81 antigen	sEV	n.d.	n.d.	n.d.	n.d.	n.d.	n.d.	n.d.	n.d.	n.d.	n.d.	n.d.	25	3	33	3	0.00423704	U	0.0099092	20.6132	H	0.504202	R
278	P61224	Ras-related protein Rap-1b	sEV	n.d.	n.d.	n.d.	n.d.	n.d.	n.d.	n.d.	n.d.	n.d.	n.d.	n.d.	24	4	49	4	0.0354204	U	0.0558257	0.495562	H	-0.347339	R
279	P61626	Lysozyme C	sEV	n.d.	n.d.	n.d.	n.d.	n.d.	n.d.	n.d.	n.d.	n.d.	n.d.	n.d.	40	4	8	4	0.0312126	U	0.0511394	1	H	-0.316527	R
281	P62873	Guanine nucleotide-binding protein G(I)/G(S)/G(T) subunit beta-1	sEV	n.d.	n.d.	n.d.	n.d.	n.d.	n.d.	n.d.	n.d.	n.d.	n.d.	n.d.	13	4	18	4	0.00628078	U	0.0134135	4.00394	H	0.478992	R
282	P62937	Peptidyl-prolyl cis-trans isomerase A	sEV	n.d.	n.d.	n.d.	n.d.	n.d.	n.d.	n.d.	n.d.	n.d.	n.d.	n.d.	19	3	38	3	0.114103	U	0.141726	1.47541	H	0.232493	R
283	P63104	14-3-3 protein zeta/delta	sEV	n.d.	n.d.	n.d.	n.d.	n.d.	n.d.	n.d.	n.d.	n.d.	n.d.	n.d.	53	11	64	9	0.0160469	U	0.029268	0.394596	H	-0.411765	R
289	P81605	Dermcidin	sEV	n.d.	n.d.	n.d.	n.d.	n.d.	n.d.	n.d.	n.d.	n.d.	n.d.	n.d.	30	4	56	4	0.231442	U	0.260148	0.671018	H	-0.142857	R
290	Q01469	Fatty acid-binding protein 5	sEV	n.d.	n.d.	n.d.	n.d.	n.d.	n.d.	n.d.	n.d.	n.d.	n.d.	n.d.	25	3	6	3	0.000655224	U	0.00291762	0.178733	H	-0.582633	R
291	Q02413	Desmoglein-1	sEV	n.d.	n.d.	n.d.	n.d.	n.d.	n.d.	n.d.	n.d.	n.d.	n.d.	n.d.	2	2	2	2	0.00661675	U	0.0140063	6.52639	H	0.411765	R
292	Q02817	Mucin-2 OS=Homo sapiens	sEV	n.d.	n.d.	n.d.	n.d.	n.d.	n.d.	n.d.	n.d.	n.d.	n.d.	n.d.	2	6	10	6	0.0477192	U	0.0696837	0.746464	H	-0.296919	R
293	Q02985	Complement factor H-related protein 3	sEV	n.d.	n.d.	n.d.	n.d.	n.d.	n.d.	n.d.	n.d.	n.d.	n.d.	n.d.	15	5	65	3	1.30087e-05	U	0.000714068	26.7063	H	0.792717	R
297	Q07954	Prolow-density lipoprotein receptor-related protein 1	sEV	n.d.	n.d.	n.d.	n.d.	n.d.	n.d.	n.d.	n.d.	n.d.	n.d.	n.d.	1	3	7	3	0.0119484	U	0.0234124	3.82752	H	0.422969	R
300	Q13093	Platelet-activating factor acetylhydrolase	sEV	n.d.	n.d.	n.d.	n.d.	n.d.	n.d.	n.d.	n.d.	n.d.	n.d.	n.d.	10	3	8	3	0.107265	U	0.136433	1.66225	H	0.238095	R
306	Q15848	Adiponectin	sEV	n.d.	n.d.	n.d.	n.d.	n.d.	n.d.	n.d.	n.d.	n.d.	n.d.	n.d.	22	3	76	3	0.00137152	U	0.00461507	3.94529	H	0.57423	R
308	Q8IWL1	Pulmonary surfactant-associated protein A2	sEV	n.d.	n.d.	n.d.	n.d.	n.d.	n.d.	n.d.	n.d.	n.d.	n.d.	n.d.	11	2	4	2	0.000659317	U	0.00291762	815.472	H	0.596639	R
309	Q8TDB8	Solute carrier family 2, facilitated glucose transporter member 14	sEV	n.d.	n.d.	n.d.	n.d.	n.d.	n.d.	n.d.	n.d.	n.d.	n.d.	n.d.	7	3	17	3	0.00023761	U	0.0017251	6.60261	H	0.669468	R
316	Q9H299	SH3 domain-binding glutamic acid-rich-like protein 3	sEV	n.d.	n.d.	n.d.	n.d.	n.d.	n.d.	n.d.	n.d.	n.d.	n.d.	n.d.	31	2	4	2	1.96984e-05	U	0.000714068	38.1037	H	0.767507	R
317	Q9HC84	Mucin-5B	sEV	n.d.	n.d.	n.d.	n.d.	n.d.	n.d.	n.d.	n.d.	n.d.	n.d.	n.d.	4	10	12	10	0.46353	U	0.469749	1	H	-0.0196078	R
318	Q9HDC9	Adipocyte plasma membrane-associated protein	sEV	n.d.	n.d.	n.d.	n.d.	n.d.	n.d.	n.d.	n.d.	n.d.	n.d.	n.d.	10	3	3	3	0.000642436	U	0.00291762	38.767	H	0.593838	R
321	Q9UHG3	Prenylcysteine oxidase 1	sEV	n.d.	n.d.	n.d.	n.d.	n.d.	n.d.	n.d.	n.d.	n.d.	n.d.	n.d.	26	12	98	12	0.000616506	U	0.00291762	14.7753	H	0.619048	R
323	Q9ULI3	Protein HEG homolog 1	sEV	n.d.	n.d.	n.d.	n.d.	n.d.	n.d.	n.d.	n.d.	n.d.	n.d.	n.d.	11	11	44	11	0.00240196	U	0.00659989	30.4981	H	0.540616	R

## Sheet: B
Protein name	Gene name	Accession ID	p-value	FDR	FC A/B	Effect size A/B
			(T-testT/U-Mann-WhitneyU)	(Benjamini-Hochberg)	(Fold changeF /Hodges-LehmannH)	(Hedges'gH/RBCCR)
Plasma proteins
Upregulated in RT-sensitive samples A
Phosphatidylinositol-glycan-specific phospholipase D hla	GPLD1	P80108	0.0003 T	0.05	1.79 F	1.40 H
Attractin	ATRN	O75882	0.0026 T	0.17	1.31 F	1.12 H
Apolipoprotein C-I	APOC1	P02654	0.0117 T	0.40	1.85 F	0.92 H
Cholinesterase	BCHE	P06276	0.0126 T	0.40	1.44 F	0.91 H
Apolipoprotein E	APOE	P02649	0.0283 T	0.62	1.20 F	0.79 H
Ficolin-3	FCN3	O75636	0.0328 T	0.63	1.28 F	0.77 H
Tetranectin	CLEC3B	P05452	0.0468 T	0.82	1.17 F	0.71 H
Complement component C8 gamma chain	C8G	P07360	0.1115 T	0.96	1.16 F	0.56 H
Kallistatin	SERPINA4	P29622	0.1142 T	0.96	1.21 F	0.56 H
Inter-alpha-trypsin inhibitor heavy chain H2	ITIH2	P19823	0.1322 T	0.96	1.11 F	0.53 H
Upregulated in RT-resistant samples B
Apolipoprotein F	APOF	Q13790	0.0026 T	0.17	0.47 F	-1.12 H
Coagulation factor XI	F11	P03951	0.0065 T	0.31	0.67 F	-1.00 H
Complement C1q subcomponent subunit A	C1QA	P02745	0.0728 T	0.93	0.89 F	-0.64 H
CD5 antigen-like	CD5L	O43866	0.0774 T	0.93	0.79 F	-0.63 H
Glutathione peroxidase 3	GPX3	P22352	0.0883 T	0.94	0.81 F	-0.60 H
Complement C1r subcomponent-like protein	C1RL	Q9NZP8	0.1023 T	0.96	0.80 F	-0.58 H
Protein Z-dependent protease inhibitor	SERPINA10	Q9UK55	0.1264 T	0.96	0.83 F	-0.54 H
Coagulation factor XIII B chain	F13B	P05160	0.1393 T	0.96	0.83 F	-0.52 H
Peroxiredoxin-2	PRDX2	P32119	0.0506 U	0.47	0.64 H	-0.33 R
Lipopolysaccharide-binding protein	LBP	P18428	0.0543 U	0.47	0.70 H	-0.33 R
Galectin-3-binding protein	LGALS3BP	Q08380	0.0582 U	0.47	0.74 H	-0.32 R
sEV proteins
Upregulated in RT-sensitive samples A
Hemopexin	HPX	P02790	0.000838 T	0.0185	2.34 F	1.19 H
Complement component C8 gamma chain	C8G	P07360	0.000004 U	0.0007	132.26 H	0.83 R
Alpha-2-antiplasmin	SERPINF2	P08697	0.000008 U	0.0007	9.24 H	0.83 R
Complement factor H-related protein 3	CFHR3	Q02985	0.000013 U	0.0007	26.71 H	0.79 R
Coagulation factor V	F5	P12259	0.000019 U	0.0007	3.32 H	0.79 R
Thrombospondin-4	THBS4	P35443	0.000014 U	0.0007	179.37 H	0.78 R
N-acetylmuramoyl-L-alanine amidase	PGLYRP2	Q96PD5	0.000029 U	0.0008	23.40 H	0.77 R
Hepatocyte growth factor activator	HGFAC	Q04756	0.000028 U	0.0008	20.98 H	0.77 R
SH3 domain-binding glutamic acid-rich-like protein 3	SH3BGRL3	Q9H299	0.000020 U	0.0007	38.10 H	0.77 R
Polymeric immunoglobulin receptor	PIGR	P01833	0.000042 U	0.0010	5.04 H	0.75 R
Attractin	ATRN	O75882	0.000076 U	0.0013	139.59 H	0.73 R
Complement C4-A	C4A	P0C0L4	0.000076 U	0.0013	87.09 H	0.73 R
Apolipoprotein D	APOD	P05090	0.000076 U	0.0013	14.03 H	0.73 R
L-selectin	SELL	P14151	0.000067 U	0.0013	9.69 H	0.72 R
Dopamine beta-hydroxylase	DBH	P09172	0.000090 U	0.0013	13.45 H	0.71 R
Complement C1q subcomponent subunit C	C1QC	P02747	0.000121 U	0.0014	159.96 H	0.70 R
Paraoxonase 1	PON1	P27169	0.000121 U	0.0014	11.19 H	0.70 R
Plasminogen	PLG	P00747	0.000190 U	0.0017	9.07 H	0.68 R
Beta-Ala-His dipeptidase	CNDP1	Q96KN2	0.000083 U	0.0013	1530.44 H	0.68 R
Serum amyloid P-component	APCS	P02743	0.000213 U	0.0017	6.25 H	0.68 R
Transthyretin	TTR	P02766	0.000213 U	0.0017	2.75 H	0.68 R
Lumican	LUM	P51884	0.000200 U	0.0017	13.10 H	0.67 R
Solute carrier family 2, facilitated glucose transporter member 14	SLC2A14	Q8TDB8	0.000238 U	0.0017	6.60 H	0.67 R
Complement factor I	CFI	P05156	0.000259 U	0.0018	26.40 H	0.66 R
HLA class I histocompatibility antigen, B-7 alpha chain	HLA-B	P01889	0.000272 U	0.0019	15.50 H	0.66 R
Histidine-rich glycoprotein	HRG	P04196	0.000368 U	0.0023	323.75 H	0.65 R
C4b-binding protein beta chain	C4BPB	P20851	0.000365 U	0.0023	5.08 H	0.65 R
Kallistatin	SERPINA4	P29622	0.000238 U	0.0017	1540.90 H	0.64 R
Myeloperoxidase	MPO	P05164	0.000403 U	0.0023	72.32 H	0.64 R
Actin, alpha cardiac muscle 1	ACTC1	P68032	0.000394 U	0.0023	12.93 H	0.64 R
Insulin-like growth factor-binding protein complex acid labile subunit	IGFALS	P35858	0.000085 U	0.0013	130.51 H	0.64 R
Corticosteroid-binding globulin	SERPINA6	P08185	0.000451 U	0.0024	9.37 H	0.64 R
Alpha-amylase 1	AMY1	P04745	0.000111 U	0.0013	57.49 H	0.62 R
Retinol-binding protein 4	RBP4	P02753	0.000373 U	0.0023	8.58 H	0.62 R
Prenylcysteine oxidase 1	PCYOX1	Q9UHG3	0.000617 U	0.0029	14.78 H	0.62 R
C-reactive protein	CRP	P02741	0.000683 U	0.0029	19.01 H	0.61 R
Pulmonary surfactant-associated protein A2	SFTPA2	Q8IWL1	0.000659 U	0.0029	815.47 H	0.60 R
Phospholipid transfer protein	PLTP	P55058	0.000919 U	0.0036	3.74 H	0.60 R
Adipocyte plasma membrane-associated protein	APMAP	Q9HDC9	0.000642 U	0.0029	38.77 H	0.59 R
Heparin cofactor 2	SERPIND1	P05546	0.001024 U	0.0038	15.63 H	0.59 R
Inter-alpha-trypsin inhibitor heavy chain H3	ITIH3	Q06033	0.001248 U	0.0043	3.63 H	0.58 R
Adiponectin	ADIPOQ	Q15848	0.001372 U	0.0046	3.95 H	0.57 R
Complement component C8 beta chain	C8B	P07358	0.001385 U	0.0046	13.62 H	0.57 R
Platelet glycoprotein Ib beta chain	GP1BB	P13224	0.001453 U	0.0047	7.36 H	0.57 R
Sorcin	SRI	P30626	0.001600 U	0.0050	27.48 H	0.56 R
Complement factor H-related protein 1	CFHR1	Q03591	0.000604 U	0.0029	21.32 H	0.56 R
Platelet basic protein	PPBP	P02775	0.001997 U	0.0060	63.42 H	0.55 R
Mannose-binding protein C	MBL2	P11226	0.002164 U	0.0063	11.46 H	0.55 R
Protein HEG homolog 1	HEG1	Q9ULI3	0.002402 U	0.0066	30.50 H	0.54 R
Complement component C9	C9	P02748	0.002412 U	0.0066	2.89 H	0.54 R
Desmoplakin	DSP	P15924	0.001210 U	0.0042	21.78 H	0.54 R
Serum amyloid A-2 protein	SAA2	P0DJI9	0.000552 U	0.0027	228.21 H	0.53 R
HLA class II histocompatibility antigen, DRB1-1 beta chain	HLA-DRB1	P04229	0.001315 U	0.0045	12.87 H	0.52 R
HLA class I histocompatibility antigen, A-68 alpha chain	HLA-A	P01891	0.003456 U	0.0087	4.10 H	0.52 R
Beta-2-glycoprotein 1	APOH	P02749	0.003742 U	0.0090	3.15 H	0.51 R
Complement C5	C5	P01031	0.003775 U	0.0090	2.08 H	0.51 R
Cystatin-SN	CST1	P01037	0.000324 U	0.0021	12.23 H	0.51 R
Complement factor B	CFB	P00751	0.004111 U	0.0097	3.25 H	0.51 R
CD81 antigen	CD81	P60033	0.004237 U	0.0099	20.61 H	0.50 R
Neutrophil defensin 1	DEFA1	P59665	0.004333 U	0.0101	61.27 H	0.50 R
CD44 antigen	CD44	P16070	0.004618 U	0.0105	20.56 H	0.50 R
Cathepsin D	CTSD	P07339	0.005743 U	0.0127	3.18 H	0.48 R
Guanine nucleotide-binding protein G(I)/G(S)/G(T) subunit beta-1	GNB1	P62873	0.006281 U	0.0134	4.00 H	0.48 R
Carbonic anhydrase 1	CA1	P00915	0.005923 U	0.0130	5.37 H	0.47 R
Filamin-A	FLNA	P21333	0.006687 U	0.0141	4.45 H	0.47 R
Junction plakoglobin	JUP	P14923	0.004603 U	0.0105	116.10 H	0.46 R
Annexin A11	ANXA11	P50995	0.007528 U	0.0154	16.70 H	0.46 R
Peroxiredoxin-2	PRDX2	P32119	0.011713 U	0.0231	6.29 H	0.43 R
Phosphatidylinositol-glycan-specific phospholipase D	GPLD1	P80108	0.012753 U	0.0247	3.03 H	0.43 R
Prolow-density lipoprotein receptor-related protein 1	LRP1	Q07954	0.011948 U	0.0234	3.83 H	0.42 R
Desmoglein-1	DSG1	Q02413	0.006617 U	0.0140	6.53 H	0.41 R
Cathelicidin antimicrobial peptide	CAMP	P49913	0.015063 U	0.0278	3.84 H	0.41 R
High affinity immunoglobulin epsilon receptor subunit gamma	FCER1G	P30273	0.011107 T	0.0221	3.74 F	0.41 H
Heat shock cognate 71 kDa protein	HSPA8	P11142	0.018380 U	0.0329	8.66 H	0.40 R
Tetraspanin-9	TSPAN9	O75954	0.023450 U	0.0407	2.30 H	0.36 R
Selenoprotein P	SELENOP	P49908	0.024485 U	0.0422	3.30 H	0.36 R
Soluble scavenger receptor cysteine-rich domain-containing protein SSC5D	SSC5D	A1L4H1	0.032190 U	0.0519	1.90 H	0.36 R
Fibulin-1	FBLN1	P23142	0.032160 U	0.0519	4.07 H	0.36 R
Receptor-type tyrosine-protein phosphatase C	PTPRC	P08575	0.041593 U	0.0623	2.46 H	0.33 R
Upregulated in RT-resistant samples B
Alpha-1-antichymotrypsin	SERPINA3	P01011	0.000037 U	0.0010	0.121 H	-0.76 R
Hemoglobin subunit beta	HBB	P68871	0.000085 U	0.0013	0.009 H	-0.72 R
Protein S100-A9	S100A9	P06702	0.000101 U	0.0013	0.094 H	-0.71 R
IgGFc-binding protein	FCGBP	Q9Y6R7	0.000108 U	0.0013	0.005 H	-0.71 R
CD5 antigen-like	CD5L	O43866	0.000101 U	0.0013	0.002 H	-0.71 R
Transferrin receptor protein 1	TFRC	P02786	0.000148 U	0.0016	0.046 H	-0.69 R
Haptoglobin	HP	P00738	0.000152 U	0.0016	0.001 H	-0.69 R
Hemoglobin subunit alpha	HBA	P69905	0.000444 U	0.0024	0.006 H	-0.64 R
Properdin	CFP	P27918	0.000503 U	0.0026	0.174 H	-0.63 R
Serum amyloid A-1 protein	SAA1	P0DJI8	0.000520 U	0.0026	0.107 H	-0.63 R
Apolipoprotein C-III	APOC3	P02656	0.062434 T	0.1199	0.694 F	-0.63 H
Versican core protein	VCAN	P13611	0.000814 U	0.0032	0.097 H	-0.60 R
Serglycin	SRGN	P10124	0.000885 U	0.0035	0.009 H	-0.60 R
Alpha-2-macroglobulin	A2M	P01023	0.001026 U	0.0038	0.246 H	-0.59 R
Fatty acid-binding protein 5	FABP5	Q01469	0.000655 U	0.0029	0.179 H	-0.58 R
Erythrocyte band 7 integral membrane protein	STOM	P27105	0.001210 U	0.0042	0.069 H	-0.58 R
Beta-2-microglobulin	B2M	P61769	0.001664 U	0.0052	0.311 H	-0.56 R
Vitamin D-binding protein	GC	P02774	0.002006 U	0.0060	0.130 H	-0.55 R
Caspase-14	CASP14	P31944	0.002202 U	0.0063	0.410 H	-0.55 R
Fibrinogen beta chain	FGB	P02675	0.002557 U	0.0069	0.158 H	-0.53 R
Plasma protease C1 inhibitor	SERPING1	P05155	0.002888 U	0.0077	0.017 H	-0.53 R
Band 3 anion transport protein	SLC4A1	P02730	0.002857 U	0.0077	0.142 H	-0.52 R
Ceruloplasmin	CP	P00450	0.003451 U	0.0087	0.030 H	-0.52 R
von Willebrand factor	VWF	P04275	0.003451 U	0.0087	0.010 H	-0.52 R
Platelet factor 4	PF4	P02776	0.003775 U	0.0090	0.211 H	-0.51 R
Serotransferrin	TF	P02787	0.004490 U	0.0103	0.121 H	-0.50 R
Galectin-3-binding protein	LGALS3BP	Q08380	0.004890 U	0.0110	0.502 H	-0.50 R
Actin, cytoplasmic 1	ACTB	P60709	0.006830 U	0.0143	0.107 H	-0.47 R
Protein S100-A8	S100A8	P05109	0.009520 U	0.0192	0.194 H	-0.45 R
Glyceraldehyde-3-phosphate dehydrogenase	GAPDH	P04406	0.009722 U	0.0194	0.229 H	-0.44 R
C4b-binding protein alpha chain	C4BPA	P04003	0.012794 U	0.0247	0.021 H	-0.43 R
Integrin alpha-IIb	ITGA2B	P08514	0.013838 U	0.0262	0.149 H	-0.42 R
Complement C1q subcomponent subunit A	C1QA	P02745	0.013838 U	0.0262	0.318 H	-0.42 R
Prothrombin	F2	P00734	0.014910 T	0.0277	0.492 F	-0.42 H
14-3-3 protein zeta/delta	YWHAZ	P63104	0.016047 U	0.0293	0.395 H	-0.41 R
Zinc-alpha-2-glycoprotein	AZGP1	P25311	0.015658 U	0.0287	0.302 H	-0.41 R
Fibronectin	FN1	P02751	0.024593 U	0.0422	0.244 H	-0.38 R
Solute carrier family 2, facilitated glucose transporter member 1	SLC2A1	P11166	0.027371 U	0.0459	0.499 H	-0.37 R
Aminopeptidase N	ANPEP	P15144	0.027069 U	0.0459	0.200 H	-0.37 R
Alpha-1-antitrypsin	SERPINA1	P01009	0.028179 U	0.0470	0.362 H	-0.37 R
Ficolin-3	FCN3	O75636	0.030129 U	0.0496	0.460 H	-0.36 R
Alpha-1-acid glycoprotein 1	ORM1	P02763	0.030129 U	0.0496	0.403 H	-0.36 R
Apolipoprotein A-I	APOA1	P02647	0.034365 U	0.0548	0.423 H	-0.35 R
Ras-related protein Rap-1b	RAP1B	P61224	0.035420 U	0.0558	0.496 H	-0.35 R
Alpha-1B-glycoprotein	A1BG	P04217	0.035227 U	0.0558	0.242 H	-0.35 R
Prolactin-inducible protein	PIP	P12273	0.037288 U	0.0581	0.331 H	-0.34 R
Complement C3	C3	P01024	0.039079 U	0.0593	0.017 H	-0.34 R
Complement C1q subcomponent subunit B	C1QB	P02746	0.039079 U	0.0593	0.380 H	-0.34 R
Haptoglobin-related protein	HPR	P00739	0.043260 U	0.0643	0.171 H	-0.33 R
CD59 glycoprotein	CD59	P13987	0.047817 U	0.0697	0.603 H	-0.32 R
Lysozyme C	LYZ	P61626	0.031213 U	0.0511	1.000 H	-0.32 R
DEPs were selected based on effect size (bold) high (underlined) and medium. Statistically significant p-value and FDR are bold. Identified immunoglobulins were excluded from list of DEPs for further functional analysis (they were listed in the Supplement Table S2).

## Sheet: C
Protein name	ID	TPR	TNR	PPV	NPV	ACC	F1	ROC_AUC
Phosphatidylinositol-glycan-specific phospholipase D	P80108	0.8125	0.666667	0.684211	0.8	0.739583	0.742857	0.854167
Attractin	O75882	0.5	0.666667	0.571429	0.6	0.583333	0.533333	0.802083
Apolipoprotein F	Q13790	0.5	0.833333	0.727273	0.652174	0.666667	0.592593	0.802083
Coagulation factor XI	P03951	0.5	0.777778	0.666667	0.636364	0.638889	0.571429	0.753472
Immunoglobulin heavy constant alpha 2	P01877	0.8125	0.666667	0.684211	0.8	0.739583	0.742857	0.746528
Apolipoprotein E	P02649	0.375	0.722222	0.545455	0.565217	0.548611	0.444444	0.736111
Immunoglobulin lambda variable 3-21	P80748	0.5625	0.833333	0.75	0.681818	0.697917	0.642857	0.727431
Cholinesterase	P06276	0.5625	0.5	0.5	0.5625	0.53125	0.529412	0.722222
Immunoglobulin heavy variable 5-51	A0A0C4DH38	0.5625	0.722222	0.642857	0.65	0.642361	0.6	0.715278
Ficolin-3	O75636	0.4375	0.722222	0.583333	0.590909	0.579861	0.5	0.704861
Apolipoprotein C-I	P02654	0.5625	0.722222	0.642857	0.65	0.642361	0.6	0.704861
Immunoglobulin heavy variable 5-10-1	A0A0J9YXX1	0.625	0.666667	0.625	0.666667	0.645833	0.625	0.690972
Kallistatin	P29622	0.0625	0.777778	0.2	0.482759	0.420139	0.0952381	0.6875
Immunoglobulin heavy variable 4-4	A0A075B6R2	0.5625	0.611111	0.5625	0.611111	0.586806	0.5625	0.684028
CD5 antigen-like	O43866	0.4375	0.777778	0.636364	0.608696	0.607639	0.518519	0.680556
Immunoglobulin lambda variable 4-69	A0A075B6H9	0.625	0.666667	0.625	0.666667	0.645833	0.625	0.673611
Peroxiredoxin-2	P32119	0.5	0.777778	0.666667	0.636364	0.638889	0.571429	0.666667
Complement C1q subcomponent subunit A	P02745	0.125	0.722222	0.285714	0.481481	0.423611	0.173913	0.663194
Complement C2	P06681	0.375	0.888889	0.75	0.615385	0.631944	0.5	0.663194
Lipopolysaccharide-binding protein	P18428	0.4375	0.833333	0.7	0.625	0.635417	0.538462	0.663194
Galectin-3-binding protein	Q08380	0.25	0.722222	0.444444	0.52	0.486111	0.32	0.659722
Inter-alpha-trypsin inhibitor heavy chain H2	P19823	0.0625	0.833333	0.25	0.5	0.447917	0.1	0.649306
Glutathione peroxidase 3	P22352	0.3125	0.777778	0.555556	0.56	0.545139	0.4	0.649306
Tetranectin OS=Homo sapiens	P05452	0.25	0.722222	0.444444	0.52	0.486111	0.32	0.645833
Protein Z-dependent protease inhibitor	Q9UK55	0.4375	0.777778	0.636364	0.608696	0.607639	0.518519	0.645833
Coagulation factor X	P00742	0.25	0.777778	0.5	0.538462	0.513889	0.333333	0.642361
Complement factor H-related protein 5	Q9BXR6	0.8125	0.5	0.590909	0.75	0.65625	0.684211	0.642361
Complement C1r subcomponent-like protein	Q9NZP8	0.3125	0.777778	0.555556	0.56	0.545139	0.4	0.642361
Heparin cofactor 2	P05546	0.1875	0.888889	0.6	0.551724	0.538194	0.285714	0.638889
Hemoglobin subunit alpha	P69905	0.375	0.611111	0.461538	0.52381	0.493056	0.413793	0.638889
Immunoglobulin lambda variable 7-46	A0A075B6I9	0.25	0.722222	0.444444	0.52	0.486111	0.32	0.635417
Immunoglobulin kappa variable 2-24	A0A0C4DH68	0.3125	0.666667	0.454545	0.521739	0.489583	0.37037	0.635417
Leucine-rich alpha-2-glycoprotein	P02750	0.375	0.611111	0.461538	0.52381	0.493056	0.413793	0.631944
Serum amyloid A-1 protein	P0DJI8	0.4375	0.555556	0.466667	0.526316	0.496528	0.451613	0.631944
Complement factor B	P00751	0.1875	0.611111	0.3	0.458333	0.399306	0.230769	0.628472
Immunoglobulin heavy variable 4-39	P01824	0.3125	0.666667	0.454545	0.521739	0.489583	0.37037	0.625
Complement component C8 gamma chain	P07360	0.1875	0.611111	0.3	0.458333	0.399306	0.230769	0.625
Coagulation factor XIII B chain	P05160	0.3125	0.666667	0.454545	0.521739	0.489583	0.37037	0.621528
Immunoglobulin heavy variable 4-30-2	A0A087WSY4	0.25	0.722222	0.444444	0.52	0.486111	0.32	0.618056
Immunoglobulin lambda constant 7	A0M8Q6	0.25	0.722222	0.444444	0.52	0.486111	0.32	0.614583
Immunoglobulin heavy variable 1-69	P01742	0.25	0.777778	0.5	0.538462	0.513889	0.333333	0.614583
C4b-binding protein alpha chain	P04003	0.1875	0.777778	0.428571	0.518519	0.482639	0.26087	0.614583
Apolipoprotein(a)	P08519	0.125	0.777778	0.333333	0.5	0.451389	0.181818	0.614583
Actin, cytoplasmic 1	P60709	0.4375	0.555556	0.466667	0.526316	0.496528	0.451613	0.614583
Actin, alpha cardiac muscle 1	P68032	0.3125	0.611111	0.416667	0.5	0.461806	0.357143	0.614583
Immunoglobulin kappa variable 3D-20	A0A0C4DH25	0	0.833333	0	0.483871	0.416667		0.611111
Immunoglobulin kappa variable 2-30	P06310	0.375	0.722222	0.545455	0.565217	0.548611	0.444444	0.611111
Serum amyloid A-4 protein	P35542	0.25	0.611111	0.363636	0.478261	0.430556	0.296296	0.611111
Inter-alpha-trypsin inhibitor heavy chain H3	Q06033	0.0625	0.722222	0.166667	0.464286	0.392361	0.0909091	0.607639
Carbonic anhydrase 1	P00915	0.4375	0.722222	0.583333	0.590909	0.579861	0.5	0.604167
Thyroxine-binding globulin	P05543	0	0.722222	0	0.448276	0.361111		0.604167
Biotinidase	P43251	0	0.5	0	0.36	0.25		0.604167
Apolipoprotein M	O95445	0	0.777778	0	0.466667	0.388889		0.600694
C-reactive protein	P02741	0.3125	0.666667	0.454545	0.521739	0.489583	0.37037	0.600694
Thrombospondin-1	P07996	0.5	0.5	0.470588	0.529412	0.5	0.484848	0.600694
Apolipoprotein A-IV	P06727	0.25	0.5	0.307692	0.428571	0.375	0.275862	0.597222
Complement component C8 alpha chain	P07357	0	0.833333	0	0.483871	0.416667		0.597222
Serum paraoxonase/arylesterase 1	P27169	0	0.888889	0	0.5	0.444444		0.597222
Talin-1	Q9Y490	0	0.388889	0	0.304348	0.194444		0.595486
Complement C1q subcomponent subunit B	P02746	0.125	0.777778	0.333333	0.5	0.451389	0.181818	0.59375
Immunoglobulin mu heavy chain	P0DOX6	0	0.722222	0	0.448276	0.361111		0.59375
Immunoglobulin lambda-1 light chain	P0DOX8	0.125	0.777778	0.333333	0.5	0.451389	0.181818	0.59375
Complement factor H-related protein 4	Q92496	0	0.722222	0	0.448276	0.361111		0.590278
Coagulation factor IX	P00740	0	0.722222	0	0.448276	0.361111		0.586806
Plasma serine protease inhibitor	P05154	0	0.666667	0	0.428571	0.333333		0.586806
Carboxypeptidase N catalytic chain	P15169	0	0.777778	0	0.466667	0.388889		0.586806
Pregnancy zone protein	P20742	0.375	0.555556	0.428571	0.5	0.465278	0.4	0.586806
N-acetylmuramoyl-L-alanine amidase	Q96PD5	0	0.888889	0	0.5	0.444444		0.586806
Immunoglobulin lambda variable 1-51	P01701	0	0.722222	0	0.448276	0.361111		0.583333
Immunoglobulin kappa variable 4-1	P06312	0	0.666667	0	0.428571	0.333333		0.583333
Filamin-A OS=Homo sapiens	P21333	0.3125	0.777778	0.555556	0.56	0.545139	0.4	0.583333
Histidine-rich glycoprotein	P04196	0	0.722222	0	0.448276	0.361111		0.579861
Immunoglobulin kappa variable 3-11	P04433	0	0.777778	0	0.466667	0.388889		0.579861
Immunoglobulin kappa variable 1-6	A0A0C4DH72	0	0.888889	0	0.5	0.444444		0.576389
Complement component C9	P02748	0.1875	0.777778	0.428571	0.518519	0.482639	0.26087	0.576389
Protein AMBP	P02760	0	0.833333	0	0.483871	0.416667		0.576389
Vitamin K-dependent protein S	P07225	0	0.833333	0	0.483871	0.416667		0.576389
Alpha-1-acid glycoprotein 2	P19652	0	0.833333	0	0.483871	0.416667		0.576389
Prothrombin	P00734	0	0.833333	0	0.483871	0.416667		0.572917
Immunoglobulin heavy variable 3-7	P01780	0	0.777778	0	0.466667	0.388889		0.572917
Apolipoprotein C-III	P02656	0	0.777778	0	0.466667	0.388889		0.572917
Immunoglobulin kappa variable 1-17	P01599	0	0.611111	0	0.407407	0.305556		0.569444
Hemoglobin subunit beta	P68871	0.125	0.722222	0.285714	0.481481	0.423611	0.173913	0.569444
EGF-containing fibulin-like extracellular matrix protein 1	Q12805	0.3125	0.666667	0.454545	0.521739	0.489583	0.37037	0.569444
Beta-Ala-His dipeptidase	Q96KN2	0.0625	0.722222	0.166667	0.464286	0.392361	0.0909091	0.569444
Immunoglobulin heavy variable 3-74	A0A0B4J1X5	0	0.833333	0	0.483871	0.416667		0.565972
Complement C1r subcomponent	P00736	0	0.777778	0	0.466667	0.388889		0.565972
Complement C1s subcomponent	P09871	0	0.833333	0	0.483871	0.416667		0.565972
Hepatocyte growth factor activator	Q04756	0.125	0.722222	0.285714	0.481481	0.423611	0.173913	0.565972
Complement component C8 beta chain	P07358	0	0.888889	0	0.5	0.444444		0.5625
Complement component C7	P10643	0	0.722222	0	0.448276	0.361111		0.5625
Coagulation factor V	P12259	0.25	0.833333	0.571429	0.555556	0.541667	0.347826	0.5625
Selenoprotein P	P49908	0	0.777778	0	0.466667	0.388889		0.5625
Immunoglobulin kappa constant	P01834	0	0.833333	0	0.483871	0.416667		0.559028
Immunoglobulin heavy constant gamma 3	P01860	0	0.777778	0	0.466667	0.388889		0.559028
Complement C1q subcomponent subunit C	P02747	0	0.888889	0	0.5	0.444444		0.559028
Transthyretin	P02766	0.25	0.611111	0.363636	0.478261	0.430556	0.296296	0.559028
Properdin	P27918	0.1875	0.666667	0.333333	0.48	0.427083	0.24	0.559028
Protein S100-A7	P31151	0	0.333333	0	0.272727	0.166667		0.559028
Phospholipid transfer protein	P55058	0.375	0.666667	0.5	0.545455	0.520833	0.428571	0.559028
Extracellular matrix protein 1	Q16610	0.1875	0.611111	0.3	0.458333	0.399306	0.230769	0.559028
Immunoglobulin heavy variable 3-15	A0A0B4J1V0	0	0.666667	0	0.428571	0.333333		0.555556
Haptoglobin-related protein	P00739	0	0.833333	0	0.483871	0.416667		0.555556
Plasminogen	P00747	0	1		0.529412	0.5		0.555556
Immunoglobulin heavy variable 3-13	P01766	0	0.722222	0	0.448276	0.361111		0.555556
Alpha-1B-glycoprotein	P04217	0	0.833333	0	0.483871	0.416667		0.555556
von Willebrand factor	P04275	0.25	0.555556	0.333333	0.454545	0.402778	0.285714	0.555556
Alpha-2-antiplasmin	P08697	0	0.944444	0	0.515152	0.472222		0.555556
Apolipoprotein L1	O14791	0	0.833333	0	0.483871	0.416667		0.552083
Antithrombin-III	P01008	0	0.944444	0	0.515152	0.472222		0.552083
Alpha-1-antitrypsin	P01019	0	0.833333	0	0.483871	0.416667		0.552083
Serum amyloid P-component	P02743	0	0.722222	0	0.448276	0.361111		0.552083
Serum amyloid A-2 protein	P0DJI9	0.5	0.5	0.470588	0.529412	0.5	0.484848	0.552083
Carboxypeptidase N subunit 2	P22792	0	0.777778	0	0.466667	0.388889		0.552083
Ficolin-2	Q15485	0.3125	0.666667	0.454545	0.521739	0.489583	0.37037	0.552083
Immunoglobulin heavy variable 3-64	A0A075B6Q5	0	0.777778	0	0.466667	0.388889		0.550347
Immunoglobulin heavy variable 4-28	A0A0C4DH34	0	0.777778	0	0.466667	0.388889		0.548611
Carboxypeptidase B2	Q96IY4	0	0.888889	0	0.5	0.444444		0.548611
Fetuin-B	Q9UGM5	0.0625	0.611111	0.125	0.423077	0.336806	0.0833333	0.548611
Complement factor H-related protein 2	P36980	0	0.722222	0	0.448276	0.361111		0.545139
Coagulation factor XII	P00748	0	0.666667	0	0.428571	0.333333		0.545139
Immunoglobulin kappa variable 2D-29	A0A075B6S2	0	0.777778	0	0.466667	0.388889		0.541667
Immunoglobulin heavy variable 2-70D	A0A0C4DH43	0.125	0.444444	0.166667	0.363636	0.284722	0.142857	0.541667
Complement C5	P01031	0	0.944444	0	0.515152	0.472222		0.541667
Alpha-2-HS-glycoprotein	P02765	0	0.833333	0	0.483871	0.416667		0.541667
C4b-binding protein beta chain	P20851	0	0.888889	0	0.5	0.444444		0.541667
Sex hormone-binding globulin	P04278	0	0.722222	0	0.448276	0.361111		0.538194
Immunoglobulin alpha-2 heavy chain	P0DOX2	0	0.833333	0	0.483871	0.416667		0.538194
Afamin	P43652	0	0.833333	0	0.483871	0.416667		0.538194
Inter-alpha-trypsin inhibitor heavy chain H4	Q14624	0	0.888889	0	0.5	0.444444		0.538194
Platelet basic protein	P02775	0	0.666667	0	0.428571	0.333333		0.534722
Vitronectin	P04004	0	1		0.529412	0.5		0.534722
Complement factor I	P05156	0	0.944444	0	0.515152	0.472222		0.534722
Cartilage oligomeric matrix protein	P49747	0	0.444444	0	0.333333	0.222222		0.534722
Immunoglobulin lambda variable 3-25	P01717	0	0.722222	0	0.448276	0.361111		0.53125
Immunoglobulin lambda variable 3-10	A0A075B6K4	0	0.722222	0	0.448276	0.361111		0.527778
Immunoglobulin heavy variable 3-21	A0A0B4J1V6	0	0.666667	0	0.428571	0.333333		0.527778
Beta-2-microglobulin	P61769	0	0.722222	0	0.448276	0.361111		0.527778
Proteoglycan 4	Q92954	0	0.666667	0	0.428571	0.333333		0.527778
Immunoglobulin lambda variable 3-9	A0A075B6K5	0	0.944444	0	0.515152	0.472222		0.524306
Apolipoprotein C-II	P02655	0	0.722222	0	0.448276	0.361111		0.524306
Immunoglobulin lambda variable 7-43	P04211	0	0.333333	0	0.272727	0.166667		0.524306
Vitamin K-dependent protein Z	P22891	0	0.555556	0	0.384615	0.277778		0.524306
Fibulin-1	P23142	0	0.722222	0	0.448276	0.361111		0.524306
Hyaluronan-binding protein 2	Q14520	0	0.611111	0	0.407407	0.305556		0.524306
Immunoglobulin heavy variable 6-1	A0A0B4J1U7	0	0.722222	0	0.448276	0.361111		0.520833
Hemoglobin subunit delta	P02042	0.1875	0.777778	0.428571	0.518519	0.482639	0.26087	0.520833
Lumican	P51884	0	0.833333	0	0.483871	0.416667		0.520833
IgGFc-binding protein	Q9Y6R7	0	0.611111	0	0.407407	0.305556		0.520833
Gelsolin	P06396	0	1		0.529412	0.5		0.517361
Complement C4-A	P0C0L4	0.1875	0.777778	0.428571	0.518519	0.482639	0.26087	0.517361
Immunoglobulin heavy variable 1-2	P23083	0	0.833333	0	0.483871	0.416667		0.517361
L-selectin	P14151	0	0.611111	0	0.407407	0.305556		0.513889
Mannan-binding lectin serine protease 1	P48740	0	0.666667	0	0.428571	0.333333		0.513889
Serum paraoxonase/lactonase 3	Q15166	0	0.722222	0	0.448276	0.361111		0.512153
Retinol-binding protein 4	P02753	0	0.944444	0	0.515152	0.472222		0.510417
Plasma protease C1 inhibitor	P05155	0	0.833333	0	0.483871	0.416667		0.510417
Inter-alpha-trypsin inhibitor heavy chain H1	P19827	0	0.944444	0	0.515152	0.472222		0.510417
Alpha-1-acid glycoprotein 1	P02763	0	0.722222	0	0.448276	0.361111		0.503472
Immunoglobulin delta heavy chain	P0DOX3	0	0.611111	0	0.407407	0.305556		0.503472
Immunoglobulin J chain	P01591	0	0.888889	0	0.5	0.444444		0.5
Corticosteroid-binding globulin	P08185	0	0.722222	0	0.448276	0.361111		0.5
Pigment epithelium-derived factor	P36955	0	1		0.529412	0.5		0.5
Kininogen-1	P01042	0	1		0.529412	0.5		0.496528
Plasma kallikrein	P03952	0	1		0.529412	0.5		0.496528
Complement component C6	P13671	0	0.888889	0	0.5	0.444444		0.496528
Coagulation factor XIII A chain	P00488	0	0.777778	0	0.466667	0.388889		0.493056
Complement factor H-related protein 1	Q03591	0	0.777778	0	0.466667	0.388889		0.493056
Apolipoprotein D OS=Homo sapiens	P05090	0	0.888889	0	0.5	0.444444		0.486111
Immunoglobulin heavy variable 3-72	A0A0B4J1Y9	0	0.777778	0	0.466667	0.388889		0.482639
Immunoglobulin heavy constant gamma 4	P01861	0	0.722222	0	0.448276	0.361111		0.482639
Insulin-like growth factor-binding protein complex acid labile subunit	P35858	0	0.833333	0	0.483871	0.416667		0.479167
Vitamin K-dependent protein C	P04070	0	0.888889	0	0.5	0.444444		0.477431
Immunoglobulin heavy variable 3-9	P01782	0	0.666667	0	0.428571	0.333333		0.475694
Monocyte differentiation antigen CD14	P08571	0	0.777778	0	0.466667	0.388889		0.472222
Complement factor D	P00746	0	0.777778	0	0.466667	0.388889		0.465278
Beta-2-glycoprotein 1	P02749	0	0.888889	0	0.5	0.444444		0.465278
Immunoglobulin kappa variable 3-20	P01619	0	0.833333	0	0.483871	0.416667		0.461806
Hepatocyte growth factor-like protein	P26927	0.1875	0.777778	0.428571	0.518519	0.482639	0.26087	0.458333
Apolipoprotein C-IV	P55056	0	0.944444	0	0.515152	0.472222		0.458333
Immunoglobulin heavy variable 3-49	A0A0A0MS15	0	0.833333	0	0.483871	0.416667		0.454861
Mannose-binding protein C	P11226	0	0.888889	0	0.5	0.444444		0.454861
B+T7:Z7	P25311	0	0.888889	0	0.5	0.444444		0.447917
Phosphatidylcholine-sterol acyltransferase	P04180	0	0.833333	0	0.483871	0.416667		0.440972
Clusterin	P10909	0	0.888889	0	0.5	0.444444		0.420139

## Sheet: D
Protein name	ID	TPR	TNR	PPV	NPV	ACC	F1	ROC_AUC
Complement component C8 gamma chain	P07360	0.764706	0.857143	0.8125	0.818182	0.810924	0.787879	0.914566
Immunoglobulin heavy variable 1-3	A0A0C4DH29	0.588235	0.857143	0.769231	0.72	0.722689	0.666667	0.913165
Alpha-2-antiplasmin	P08697	0.764706	0.809524	0.764706	0.809524	0.787115	0.764706	0.913165
Complement factor H-related protein 3	Q02985	0.764706	0.857143	0.8125	0.818182	0.810924	0.787879	0.896359
Coagulation factor V	P12259	0.764706	0.761905	0.722222	0.8	0.763305	0.742857	0.893557
Thrombospondin-4	P35443	0.764706	0.857143	0.8125	0.818182	0.810924	0.787879	0.887955
Hepatocyte growth factor activator	Q04756	0.705882	0.857143	0.8	0.782609	0.781513	0.75	0.885154
N-acetylmuramoyl-L-alanine amidase	Q96PD5	0.705882	0.761905	0.705882	0.761905	0.733894	0.705882	0.885154
SH3 domain-binding glutamic acid-rich-like protein 3	Q9H299	0.647059	0.809524	0.733333	0.73913	0.728291	0.6875	0.883754
Alpha-1-antichymotrypsin	P01011	0.588235	0.904762	0.833333	0.730769	0.746499	0.689655	0.879552
Polymeric immunoglobulin receptor	P01833	0.588235	0.904762	0.833333	0.730769	0.746499	0.689655	0.876751
Attractin	O75882	0.529412	1	1	0.724138	0.764706	0.692308	0.862745
Apolipoprotein D OS=Homo sapiens	P05090	0.588235	0.904762	0.833333	0.730769	0.746499	0.689655	0.862745
Complement C4-A	P0C0L4	0.588235	0.904762	0.833333	0.730769	0.746499	0.689655	0.862745
L-selectin	P14151	0.705882	0.857143	0.8	0.782609	0.781513	0.75	0.859944
Hemoglobin subunit beta	P68871	0.529412	0.952381	0.9	0.714286	0.740896	0.666667	0.859944
Protein S100-A9	P06702	0.588235	0.809524	0.714286	0.708333	0.69888	0.645161	0.854342
IgGFc-binding protein	Q9Y6R7	0.588235	1	1	0.75	0.794118	0.740741	0.854342
CD5 antigen-like	O43866	0.529412	1	1	0.724138	0.764706	0.692308	0.854342
Dopamine beta-hydroxylase	P09172	0.764706	0.857143	0.8125	0.818182	0.810924	0.787879	0.854342
Complement C1q subcomponent subunit C	P02747	0.647059	0.952381	0.916667	0.769231	0.79972	0.758621	0.851541
Serum paraoxonase/arylesterase 1	P27169	0.647059	0.904762	0.846154	0.76	0.77591	0.733333	0.851541
Transferrin receptor protein 1	P02786	0.588235	0.952381	0.909091	0.740741	0.770308	0.714286	0.845938
Haptoglobin	P00738	0.529412	0.952381	0.9	0.714286	0.740896	0.666667	0.845938
Immunoglobulin kappa variable 3D-11	A0A0A0MRZ8	0.529412	1	1	0.724138	0.764706	0.692308	0.843137
Plasminogen	P00747	0.647059	0.714286	0.647059	0.714286	0.680672	0.647059	0.840336
Immunoglobulin lambda variable 1-47	P01700	0.529412	0.952381	0.9	0.714286	0.740896	0.666667	0.838936
Immunoglobulin heavy variable 1-24	A0A0C4DH33	0.647059	0.952381	0.916667	0.769231	0.79972	0.758621	0.837535
Serum amyloid P-component	P02743	0.647059	0.857143	0.785714	0.75	0.752101	0.709677	0.837535
Transthyretin	P02766	0.705882	0.761905	0.705882	0.761905	0.733894	0.705882	0.837535
Beta-Ala-His dipeptidase	Q96KN2	0.529412	0.809524	0.692308	0.68	0.669468	0.6	0.837535
Lumican	P51884	0.764706	0.857143	0.8125	0.818182	0.810924	0.787879	0.836134
Solute carrier family 2, facilitated glucose transporter member 14	Q8TDB8	0.647059	0.857143	0.785714	0.75	0.752101	0.709677	0.834734
Complement factor I	P05156	0.705882	0.809524	0.75	0.772727	0.757703	0.727273	0.831933
Immunoglobulin J chain	P01591	0.529412	0.952381	0.9	0.714286	0.740896	0.666667	0.829132
HLA class I histocompatibility antigen, B-7 alpha chain	P01889	0.647059	0.809524	0.733333	0.73913	0.728291	0.6875	0.829132
Histidine-rich glycoprotein	P04196	0.529412	1	1	0.724138	0.764706	0.692308	0.823529
C4b-binding protein beta chain	P20851	0.647059	0.761905	0.6875	0.727273	0.704482	0.666667	0.823529
Kallistatin	P29622	0.647059	0.904762	0.846154	0.76	0.77591	0.733333	0.822129
Myeloperoxidase	P05164	0.647059	0.857143	0.785714	0.75	0.752101	0.709677	0.820728
Actin, alpha cardiac muscle 1	P68032	0.764706	0.857143	0.8125	0.818182	0.810924	0.787879	0.820728
Immunoglobulin heavy variable 5-51	A0A0C4DH38	0.529412	0.904762	0.818182	0.703704	0.717087	0.642857	0.817927
Immunoglobulin lambda variable 5-39	A0A0G2JS06	0.647059	0.761905	0.6875	0.727273	0.704482	0.666667	0.817927
Immunoglobulin heavy variable 3-7	P01780	0.588235	0.904762	0.833333	0.730769	0.746499	0.689655	0.817927
Corticosteroid-binding globulin	P08185	0.588235	0.857143	0.769231	0.72	0.722689	0.666667	0.817927
Insulin-like growth factor-binding protein complex acid labile subunit	P35858	0.647059	0.904762	0.846154	0.76	0.77591	0.733333	0.817927
Hemoglobin subunit alpha	P69905	0.588235	0.952381	0.909091	0.740741	0.770308	0.714286	0.817927
Properdin	P27918	0.588235	0.857143	0.769231	0.72	0.722689	0.666667	0.815126
Serum amyloid A-1 protein	P0DJI8	0.529412	0.857143	0.75	0.692308	0.693277	0.62069	0.813725
Alpha-amylase 1	P04745	0.647059	0.904762	0.846154	0.76	0.77591	0.733333	0.812325
Retinol-binding protein 4	P02753	0.647059	0.714286	0.647059	0.714286	0.680672	0.647059	0.810924
Immunoglobulin lambda variable 9-49	A0A0B4J1Y8	0.705882	0.666667	0.631579	0.736842	0.686275	0.666667	0.809524
Prenylcysteine oxidase 1	Q9UHG3	0.647059	0.857143	0.785714	0.75	0.752101	0.709677	0.809524
Annexin A11	P50395	0.588235	0.857143	0.769231	0.72	0.722689	0.666667	0.808123
Immunoglobulin kappa variable 2-40	A0A087WW87	0.588235	1	1	0.75	0.794118	0.740741	0.806723
Immunoglobulin lambda variable 3-1	P01715	0.529412	0.952381	0.9	0.714286	0.740896	0.666667	0.806723
C-reactive protein	P02741	0.588235	0.809524	0.714286	0.708333	0.69888	0.645161	0.806723
Immunoglobulin heavy variable 1-2	P23083	0.470588	0.857143	0.727273	0.666667	0.663866	0.571429	0.806723
Immunoglobulin kappa variable 3-20	P01619	0.529412	0.952381	0.9	0.714286	0.740896	0.666667	0.803922
Immunoglobulin lambda constant 3	P0DOY3	0.529412	0.952381	0.9	0.714286	0.740896	0.666667	0.803922
Versican core protein	P13611	0.647059	0.857143	0.785714	0.75	0.752101	0.709677	0.80112
Immunoglobulin kappa variable 1D-16	P01601	0.705882	0.666667	0.631579	0.736842	0.686275	0.666667	0.798319
Serglycin	P10124	0.529412	1	1	0.724138	0.764706	0.692308	0.798319
Phospholipid transfer protein	P55058	0.588235	0.714286	0.625	0.681818	0.651261	0.606061	0.798319
Pulmonary surfactant-associated protein A2	Q8IWL1	0.529412	0.857143	0.75	0.692308	0.693277	0.62069	0.798319
Immunoglobulin heavy variable 4-34	P06331	0.470588	0.904762	0.8	0.678571	0.687675	0.592593	0.796919
Adipocyte plasma membrane-associated protein	Q9HDC9	0.764706	0.666667	0.65	0.777778	0.715686	0.702703	0.796919
Alpha-2-macroglobulin	P01023	0.529412	0.952381	0.9	0.714286	0.740896	0.666667	0.795518
Heparin cofactor 2	P05546	0.529412	0.809524	0.692308	0.68	0.669468	0.6	0.795518
Immunoglobulin delta heavy chain	P0DOX3	0.529412	0.857143	0.75	0.692308	0.693277	0.62069	0.795518
Immunoglobulin heavy variable 4-4	A0A075B6R2	0.588235	0.857143	0.769231	0.72	0.722689	0.666667	0.792717
Hemopexin	P02790	0.647059	0.714286	0.647059	0.714286	0.680672	0.647059	0.792717
Fatty acid-binding protein 5	Q01469	0.764706	0.761905	0.722222	0.8	0.763305	0.742857	0.791317
Immunoglobulin heavy variable 3-64	A0A075B6Q5	0.588235	0.857143	0.769231	0.72	0.722689	0.666667	0.789916
Erythrocyte band 7 integral membrane protein	P27105	0.529412	0.904762	0.818182	0.703704	0.717087	0.642857	0.789916
Inter-alpha-trypsin inhibitor heavy chain H3	Q06033	0.647059	0.761905	0.6875	0.727273	0.704482	0.666667	0.789916
Adiponectin	Q15848	0.647059	0.666667	0.611111	0.7	0.656863	0.628571	0.787115
Immunoglobulin lambda variable 8-61	A0A075B6I0	0.588235	0.904762	0.833333	0.730769	0.746499	0.689655	0.784314
Complement component C8 beta chain	P07358	0.588235	0.714286	0.625	0.681818	0.651261	0.606061	0.784314
Immunoglobulin mu heavy chain	P0DOX6	0.529412	0.952381	0.9	0.714286	0.740896	0.666667	0.784314
Platelet glycoprotein Ib beta chain	P13224	0.647059	0.761905	0.6875	0.727273	0.704482	0.666667	0.782913
Beta-2-microglobulin	P61769	0.764706	0.761905	0.722222	0.8	0.763305	0.742857	0.781513
Sorcin	P30626	0.529412	0.857143	0.75	0.692308	0.693277	0.62069	0.780112
Immunoglobulin kappa variable 2-30	P06310	0.588235	0.952381	0.909091	0.740741	0.770308	0.714286	0.778711
Complement factor H-related protein 1	Q03591	0.647059	0.809524	0.733333	0.73913	0.728291	0.6875	0.778711
Vitamin D-binding protein	P02774	0.529412	0.904762	0.818182	0.703704	0.717087	0.642857	0.77591
Platelet basic protein	P02775	0.529412	0.857143	0.75	0.692308	0.693277	0.62069	0.77591
Immunoglobulin kappa light chain	P0DOX7	0.529412	0.952381	0.9	0.714286	0.740896	0.666667	0.77591
Immunoglobulin lambda-1 light chain	P0DOX8	0.588235	0.857143	0.769231	0.72	0.722689	0.666667	0.773109
Mannose-binding protein C	P11226	0.588235	0.714286	0.625	0.681818	0.651261	0.606061	0.773109
Caspase-14	P31944	0.588235	0.809524	0.714286	0.708333	0.69888	0.645161	0.773109
Immunoglobulin kappa variable 3-15	P01624	0.529412	1	1	0.724138	0.764706	0.692308	0.770308
Complement component C9	P02748	0.588235	0.666667	0.588235	0.666667	0.627451	0.588235	0.770308
Immunoglobulin alpha-2 heavy chain	P0DOX2	0.529412	0.904762	0.818182	0.703704	0.717087	0.642857	0.770308
Protein HEG homolog 1	Q9ULI3	0.588235	0.857143	0.769231	0.72	0.722689	0.666667	0.770308
Immunoglobulin heavy variable 1-18	A0A0C4DH31	0.705882	0.666667	0.631579	0.736842	0.686275	0.666667	0.768908
Desmoplakin	P15924	0.588235	0.761905	0.666667	0.695652	0.67507	0.625	0.768908
Fibrinogen beta chain	P02675	0.588235	0.904762	0.833333	0.730769	0.746499	0.689655	0.766106
Immunoglobulin heavy variable 3-20	A0A0C4DH32	0.588235	0.714286	0.625	0.681818	0.651261	0.606061	0.764706
Plasma protease C1 inhibitor	P05155	0.529412	1	1	0.724138	0.764706	0.692308	0.764706
Serum amyloid A-2 protein	P0DJI9	0.588235	0.904762	0.833333	0.730769	0.746499	0.689655	0.764706
Immunoglobulin kappa variable 1-12	A0A0C4DH73	0.588235	1	1	0.75	0.794118	0.740741	0.761905
Immunoglobulin heavy variable 3-13	P01766	0.529412	0.952381	0.9	0.714286	0.740896	0.666667	0.761905
Band 3 anion transport protein	P02730	0.529412	0.809524	0.692308	0.68	0.669468	0.6	0.761905
Immunoglobulin lambda variable 4-69	A0A075B6H9	0.411765	0.904762	0.777778	0.655172	0.658263	0.538462	0.760504
Ceruloplasmin	P00450	0.529412	0.952381	0.9	0.714286	0.740896	0.666667	0.759104
HLA class I histocompatibility antigen, A-68 alpha chain	P01891	0.647059	0.809524	0.733333	0.73913	0.728291	0.6875	0.759104
HLA class II histocompatibility antigen, DRB1-1 beta chain	P04229	0.647059	0.761905	0.6875	0.727273	0.704482	0.666667	0.759104
von Willebrand factor	P04275	0.529412	0.904762	0.818182	0.703704	0.717087	0.642857	0.759104
Immunoglobulin heavy variable 3-72	A0A0B4J1Y9	0.529412	0.952381	0.9	0.714286	0.740896	0.666667	0.757703
Complement C5	P01031	0.647059	0.666667	0.611111	0.7	0.656863	0.628571	0.756303
Immunoglobulin lambda variable 2-14	P01704	0.588235	0.666667	0.588235	0.666667	0.627451	0.588235	0.756303
Beta-2-glycoprotein 1	P02749	0.588235	0.666667	0.588235	0.666667	0.627451	0.588235	0.756303
Platelet factor 4	P02776	0.588235	0.809524	0.714286	0.708333	0.69888	0.645161	0.756303
Immunoglobulin kappa variable 1D-39	P04432	0.647059	0.619048	0.578947	0.684211	0.633053	0.611111	0.756303
Complement factor B	P00751	0.705882	0.666667	0.631579	0.736842	0.686275	0.666667	0.753501
Cystatin-SN	P01037	0.529412	0.952381	0.9	0.714286	0.740896	0.666667	0.753501
Immunoglobulin heavy variable 1-8	P0DP01	0.588235	0.714286	0.625	0.681818	0.651261	0.606061	0.753501
CD81 antigen	P60033	0.529412	0.857143	0.75	0.692308	0.693277	0.62069	0.752101
Serotransferrin	P02787	0.529412	0.904762	0.818182	0.703704	0.717087	0.642857	0.7507
Neutrophil defensin 1	P59665	0.588235	0.857143	0.769231	0.72	0.722689	0.666667	0.7507
CD44 antigen	P16070	0.529412	0.857143	0.75	0.692308	0.693277	0.62069	0.7493
Galectin-3-binding protein	Q08380	0.588235	0.714286	0.625	0.681818	0.651261	0.606061	0.747899
Immunoglobulin kappa variable 2D-29	A0A075B6S2	0.529412	0.809524	0.692308	0.68	0.669468	0.6	0.742297
Cathepsin D	P07339	0.470588	0.714286	0.571429	0.625	0.592437	0.516129	0.742297
Immunoglobulin kappa variable 1D-33	P01593	0.470588	0.857143	0.727273	0.666667	0.663866	0.571429	0.739496
Immunoglobulin lambda variable 1-51	P01701	0.529412	0.904762	0.818182	0.703704	0.717087	0.642857	0.739496
Immunoglobulin lambda variable 7-43	P04211	0.647059	0.857143	0.785714	0.75	0.752101	0.709677	0.739496
Guanine nucleotide-binding protein G(I)/G(S)/G(T) subunit beta-1	P62873	0.647059	0.714286	0.647059	0.714286	0.680672	0.647059	0.739496
Carbonic anhydrase 1	P00915	0.647059	0.714286	0.647059	0.714286	0.680672	0.647059	0.736695
Filamin-A OS=Homo sapiens	P21333	0.411765	0.714286	0.538462	0.6	0.563025	0.466667	0.736695
Actin, cytoplasmic 1	P60709	0.529412	0.952381	0.9	0.714286	0.740896	0.666667	0.736695
Immunoglobulin heavy variable 3-74	A0A0B4J1X5	0.176471	0.904762	0.6	0.575758	0.540616	0.272727	0.733894
Junction plakoglobin	P14923	0.529412	0.904762	0.818182	0.703704	0.717087	0.642857	0.731092
Immunoglobulin kappa variable 2-24	A0A0C4DH68	0.588235	0.904762	0.833333	0.730769	0.746499	0.689655	0.726891
Protein S100-A8	P05109	0.411765	0.761905	0.583333	0.615385	0.586835	0.482759	0.72409
Glyceraldehyde-3-phosphate dehydrogenase	P04406	0.470588	0.714286	0.571429	0.625	0.592437	0.516129	0.719888
Peroxiredoxin-2	P32119	0.588235	0.619048	0.555556	0.65	0.603641	0.571429	0.715686
C4b-binding protein alpha chain	P04003	0.529412	0.904762	0.818182	0.703704	0.717087	0.642857	0.714286
Phosphatidylinositol-glycan-specific phospholipase D	P80108	0.588235	0.571429	0.526316	0.631579	0.579832	0.555556	0.714286
Integrin alpha-IIb	P08514	0.529412	0.857143	0.75	0.692308	0.693277	0.62069	0.711485
Immunoglobulin heavy variable 3-15	A0A0B4J1V0	0.529412	0.857143	0.75	0.692308	0.693277	0.62069	0.711485
Complement C1q subcomponent subunit A	P02745	0.588235	0.714286	0.625	0.681818	0.651261	0.606061	0.711485
Prolow-density lipoprotein receptor-related protein 1	Q07954	0.647059	0.714286	0.647059	0.714286	0.680672	0.647059	0.711485
Immunoglobulin lambda variable 3-9	A0A075B6K5	0.470588	0.809524	0.666667	0.653846	0.640056	0.551724	0.710084
Prothrombin	P00734	0.529412	0.761905	0.642857	0.666667	0.645658	0.580645	0.708683
B+T7:Z7	P25311	0.352941	0.809524	0.6	0.607143	0.581232	0.444444	0.705882
14-3-3 protein zeta/delta	P63104	0.529412	0.809524	0.692308	0.68	0.669468	0.6	0.705882
Desmoglein-1	Q02413	0.529412	0.761905	0.642857	0.666667	0.645658	0.580645	0.705882
High affinity immunoglobulin epsilon receptor subunit gamma	P30273	0.529412	0.666667	0.5625	0.636364	0.598039	0.545455	0.703081
Cathelicidin antimicrobial peptide	P49913	0.647059	0.52381	0.52381	0.647059	0.585434	0.578947	0.703081
Immunoglobulin lambda variable 2-8	P01709	0.470588	0.809524	0.666667	0.653846	0.640056	0.551724	0.701681
Heat shock cognate 71 kDa protein	P11142	0.647059	0.857143	0.785714	0.75	0.752101	0.709677	0.70028
Immunoglobulin heavy variable 3-43D	P0DP04	0.529412	0.952381	0.9	0.714286	0.740896	0.666667	0.697479
Immunoglobulin heavy variable 3-23	P01764	0.470588	0.619048	0.5	0.590909	0.544818	0.484848	0.696078
Immunoglobulin heavy variable 1-46	P01743	0.588235	0.809524	0.714286	0.708333	0.69888	0.645161	0.691877
Immunoglobulin kappa constant	P01834	0.352941	0.857143	0.666667	0.62069	0.605042	0.461538	0.691877
Fibronectin	P02751	0.529412	0.857143	0.75	0.692308	0.693277	0.62069	0.689076
Immunoglobulin kappa variable 1-6	A0A0C4DH72	0.235294	0.904762	0.666667	0.59375	0.570028	0.347826	0.686275
Alpha-1-antitrypsin	P01009	0.529412	0.809524	0.692308	0.68	0.669468	0.6	0.683473
Immunoglobulin lambda variable 2-11	P01706	0.470588	0.857143	0.727273	0.666667	0.663866	0.571429	0.683473
Solute carrier family 2, facilitated glucose transporter member 1	P11166	0.352941	0.809524	0.6	0.607143	0.581232	0.444444	0.683473
Aminopeptidase N	P15144	0.588235	0.857143	0.769231	0.72	0.722689	0.666667	0.683473
Ficolin-3	O75636	0.529412	0.809524	0.692308	0.68	0.669468	0.6	0.680672
Tetraspanin-9	O75954	0.529412	0.761905	0.642857	0.666667	0.645658	0.580645	0.680672
Alpha-1-acid glycoprotein 1	P02763	0.470588	0.904762	0.8	0.678571	0.687675	0.592593	0.680672
Selenoprotein P	P49908	0.529412	0.666667	0.5625	0.636364	0.598039	0.545455	0.680672
Soluble scavenger receptor cysteine-rich domain-containing protein SSC5D	A1L4H1	0.529412	0.666667	0.5625	0.636364	0.598039	0.545455	0.677871
Immunoglobulin gamma-1 heavy chain	P0DOX5	0.529412	1	1	0.724138	0.764706	0.692308	0.677871
Fibulin-1	P23142	0.529412	0.809524	0.692308	0.68	0.669468	0.6	0.677871
Immunoglobulin lambda variable 3-27	P01718	0.470588	0.666667	0.533333	0.608696	0.568627	0.5	0.67507
Apolipoprotein A-I	P02647	0.529412	0.809524	0.692308	0.68	0.669468	0.6	0.67507
Alpha-1B-glycoprotein	P04217	0.529412	0.952381	0.9	0.714286	0.740896	0.666667	0.673669
Ras-related protein Rap-1b	P61224	0.352941	0.857143	0.666667	0.62069	0.605042	0.461538	0.673669
Apolipoprotein C-III	P02656	0.411765	0.857143	0.7	0.642857	0.634454	0.518519	0.672269
Immunoglobulin heavy variable 5-10-1	A0A0J9YXX1	0.529412	0.809524	0.692308	0.68	0.669468	0.6	0.669468
Immunoglobulin lambda constant 7	A0M8Q6	0.411765	0.809524	0.636364	0.62963	0.610644	0.5	0.669468
Complement C3	P01024	0.529412	0.952381	0.9	0.714286	0.740896	0.666667	0.669468
Complement C1q subcomponent subunit B	P02746	0.470588	0.809524	0.666667	0.653846	0.640056	0.551724	0.669468
Immunoglobulin heavy constant gamma 2	P01859	0.529412	0.904762	0.818182	0.703704	0.717087	0.642857	0.669468
Prolactin-inducible protein	P12273	0.411765	0.761905	0.583333	0.615385	0.586835	0.482759	0.669468
Immunoglobulin kappa variable 1D-13	A0A0B4J2D9	0.529412	0.714286	0.6	0.652174	0.621849	0.5625	0.666667
Receptor-type tyrosine-protein phosphatase C	P08575	0.470588	0.571429	0.470588	0.571429	0.521008	0.470588	0.666667
Haptoglobin-related protein	P00739	0.529412	0.904762	0.818182	0.703704	0.717087	0.642857	0.663866
Immunoglobulin kappa variable 1-17	P01599	0.529412	0.761905	0.642857	0.666667	0.645658	0.580645	0.662465
CD59 glycoprotein	P13987	0.176471	0.761905	0.375	0.533333	0.469188	0.24	0.659664
Immunoglobulin heavy variable 1-69D	A0A0B4J2H0	0.529412	0.761905	0.642857	0.666667	0.645658	0.580645	0.658263
Immunoglobulin heavy constant gamma 3	P01860	0.411765	0.761905	0.583333	0.615385	0.586835	0.482759	0.658263
Lysozyme C	P61626	0.764706	0.52381	0.565217	0.733333	0.644258	0.65	0.658263
Immunoglobulin heavy constant alpha 1	P01876	0.529412	1	1	0.724138	0.764706	0.692308	0.655462
Immunoglobulin heavy variable 3-43	A0A0B4J1X8	0.529412	0.571429	0.5	0.6	0.55042	0.514286	0.654062
Immunoglobulin heavy variable 3-49	A0A0A0MS15	0.470588	0.809524	0.666667	0.653846	0.640056	0.551724	0.64986
Immunoglobulin heavy variable 2-26	A0A0B4J1V2	0.588235	0.52381	0.5	0.611111	0.556022	0.540541	0.64986
Complement C1s subcomponent	P09871	0.529412	0.952381	0.9	0.714286	0.740896	0.666667	0.64986
Immunoglobulin heavy variable 2-5	P01817	0.529412	0.666667	0.5625	0.636364	0.598039	0.545455	0.648459
Mucin-2 OS=Homo sapiens	Q02817	0.647059	0.571429	0.55	0.666667	0.609244	0.594595	0.648459
Kininogen-1	P01042	0.411765	0.857143	0.7	0.642857	0.634454	0.518519	0.647059
Alpha-1-acid glycoprotein 2	P19652	0.529412	0.809524	0.692308	0.68	0.669468	0.6	0.647059
Guanine nucleotide-binding protein G(i) subunit alpha-2	P04899	0.352941	0.761905	0.545455	0.592593	0.557423	0.428571	0.645658
Serum amyloid A-4 protein	P35542	0.470588	0.904762	0.8	0.678571	0.687675	0.592593	0.644258
Protein AMBP	P02760	0.411765	0.761905	0.583333	0.615385	0.586835	0.482759	0.641457
Profilin-1	P07737	0.529412	0.809524	0.692308	0.68	0.669468	0.6	0.641457
Inter-alpha-trypsin inhibitor heavy chain H4	Q14624	0.529412	0.904762	0.818182	0.703704	0.717087	0.642857	0.641457
Apolipoprotein E	P02649	0.529412	0.952381	0.9	0.714286	0.740896	0.666667	0.638655
Complement C4-B	P0C0L5	0.529412	1	1	0.724138	0.764706	0.692308	0.638655
Integrin alpha-6	P23229	0.470588	0.571429	0.470588	0.571429	0.521008	0.470588	0.638655
Immunoglobulin heavy variable 3-73	A0A0B4J1V6	0.411765	0.761905	0.583333	0.615385	0.586835	0.482759	0.635854
Immunoglobulin kappa variable 6-21	A0A0C4DH24	0.588235	0.619048	0.555556	0.65	0.603641	0.571429	0.633053
Apolipoprotein C-II	P02655	0.411765	0.714286	0.538462	0.6	0.563025	0.466667	0.633053
Integrin beta-3	P05106	0.470588	0.714286	0.571429	0.625	0.592437	0.516129	0.633053
Immunoglobulin kappa variable 4-1	P06312	0	0.857143	0	0.514286	0.428571		0.630252
Inter-alpha-trypsin inhibitor heavy chain H2	P19823	0.470588	0.761905	0.615385	0.64	0.616246	0.533333	0.627451
Apolipoprotein F	Q13790	0.294118	0.666667	0.416667	0.538462	0.480392	0.344828	0.627451
Angiotensinogen	P01019	0.411765	0.619048	0.466667	0.565217	0.515406	0.4375	0.62465
CD9 antigen	P21926	0	0.857143	0	0.514286	0.428571		0.62465
Apolipoprotein A-IV	P06727	0.117647	0.761905	0.285714	0.516129	0.439776	0.166667	0.621849
Platelet-activating factor acetylhydrolase	Q13093	0.235294	0.666667	0.363636	0.518519	0.45098	0.285714	0.619048
Antithrombin-III	P01008	0.470588	0.809524	0.666667	0.653846	0.640056	0.551724	0.616246
Immunoglobulin lambda variable 3-19	P01714	0	0.809524	0	0.5	0.404762		0.616246
Apolipoprotein B-100	P04114	0.529412	0.952381	0.9	0.714286	0.740896	0.666667	0.616246
Protein S100-A7	P31151	0.470588	0.809524	0.666667	0.653846	0.640056	0.551724	0.616246
Peptidyl-prolyl cis-trans isomerase A	P62937	0.117647	0.714286	0.25	0.5	0.415966	0.16	0.616246
Ficolin-2	Q15485	0.529412	0.904762	0.818182	0.703704	0.717087	0.642857	0.616246
Apolipoprotein C-I	P02654	0.529412	0.809524	0.692308	0.68	0.669468	0.6	0.613445
Platelet glycoprotein Ib alpha chain	P07359	0.352941	0.857143	0.666667	0.62069	0.605042	0.461538	0.613445
Immunoglobulin heavy variable 3-30-5	P0DP03	0	0.857143	0	0.514286	0.428571		0.613445
Apolipoprotein A-II	P02652	0.529412	0.952381	0.9	0.714286	0.740896	0.666667	0.607843
Cystatin-S	P01036	0.117647	0.857143	0.4	0.545455	0.487395	0.181818	0.605042
Inter-alpha-trypsin inhibitor heavy chain H1	P19827	0.529412	0.952381	0.9	0.714286	0.740896	0.666667	0.603641
Pregnancy zone protein	P20742	0	0.904762	0	0.527778	0.452381		0.59944
Immunoglobulin kappa variable 3D-15	A0A087WSY6	0.0588235	0.809524	0.2	0.515152	0.434174	0.0909091	0.593838
Apolipoprotein C-IV	P55056	0.235294	0.619048	0.333333	0.5	0.427171	0.275862	0.593838
Lipopolysaccharide-binding protein	P18428	0.352941	0.809524	0.6	0.607143	0.581232	0.444444	0.592437
Apolipoprotein M	O95445	0.529412	0.857143	0.75	0.692308	0.693277	0.62069	0.591036
Carboxypeptidase N subunit 2	P22792	0.529412	0.714286	0.6	0.652174	0.621849	0.5625	0.589636
Alpha-2-HS-glycoprotein	P02765	0.117647	0.619048	0.2	0.464286	0.368347	0.148148	0.588235
Afamin	P43652	0	0.857143	0	0.514286	0.428571		0.588235
Hemoglobin subunit delta	P02042	0	0.809524	0	0.5	0.404762		0.585434
Immunoglobulin kappa variable 6D-21	A0A0A0MT36	0	0.666667	0	0.451613	0.333333		0.584034
Immunoglobulin lambda variable 3-10	A0A075B6K4	0	0.857143	0	0.514286	0.428571		0.582633
Vitamin K-dependent protein S	P07225	0.411765	0.857143	0.7	0.642857	0.634454	0.518519	0.582633
HLA class I histocompatibility antigen, B-41 alpha chain	P30479	0	0.571429	0	0.413793	0.285714		0.578431
Vitronectin	P04004	0	0.904762	0	0.527778	0.452381		0.577031
Apolipoprotein L1	O14791	0.294118	0.714286	0.454545	0.555556	0.504202	0.357143	0.577031
Immunoglobulin lambda variable 4-60	A0A075B6I1	0	0.666667	0	0.451613	0.333333		0.57563
Mannan-binding lectin serine protease 1	P48740	0.470588	0.904762	0.8	0.678571	0.687675	0.592593	0.572829
Dermcidin	P81605	0	0.761905	0	0.484848	0.380952		0.571429
Integrin beta-1	P05556	0.117647	0.666667	0.222222	0.482759	0.392157	0.153846	0.564426
Plasma kallikrein	P03952	0	0.809524	0	0.5	0.404762		0.563025
Clusterin	P10909	0	0.904762	0	0.527778	0.452381		0.563025
Leucine-rich alpha-2-glycoprotein	P02750	0.529412	0.666667	0.5625	0.636364	0.598039	0.545455	0.558824
Fibrinogen alpha chain	P02671	0.117647	0.714286	0.25	0.5	0.415966	0.16	0.557423
Complement factor H	P08603	0	0.904762	0	0.527778	0.452381		0.557423
Immunoglobulin lambda variable 7-46	A0A075B6I4	0	0.714286	0	0.46875	0.357143		0.551821
Proteoglycan 4	Q92954	0	0.952381	0	0.540541	0.47619		0.551821
Immunoglobulin lambda variable 4-3	A0A075B6K6	0	0.666667	0	0.451613	0.333333		0.54902
Immunoglobulin lambda variable 1-44	P01699	0	0.428571	0	0.346154	0.214286		0.546218
Carboxypeptidase N catalytic chain	P15169	0	0.809524	0	0.5	0.404762		0.546218
Complement component C8 alpha chain	P07357	0	0.904762	0	0.527778	0.452381		0.543417
Platelet glycoprotein 4	P16671	0	0.904762	0	0.527778	0.452381		0.543417
Podocalyxin	O00592	0	0.809524	0	0.5	0.404762		0.537815
Cholinesterase	P06276	0.176471	0.666667	0.3	0.5	0.421569	0.222222	0.535014
Complement C1r subcomponent	P00736	0	0.904762	0	0.527778	0.452381		0.535014
Thioredoxin	P10599	0	0.619048	0	0.433333	0.309524		0.535014
Immunoglobulin heavy variable 3-64D	A0A0J9YX35	0.176471	0.666667	0.3	0.5	0.421569	0.222222	0.529412
Immunoglobulin lambda variable 1-40	P01703	0	0.809524	0	0.5	0.404762		0.529412
Immunoglobulin kappa variable 1-16	P04430	0	0.857143	0	0.514286	0.428571		0.529412
Immunoglobulin kappa variable 3D-20	A0A0C4DH25	0	0.857143	0	0.514286	0.428571		0.515406
Mannan-binding lectin serine protease 2	O00187	0	0.904762	0	0.527778	0.452381		0.509804
Thrombospondin-1	P07996	0	0.857143	0	0.514286	0.428571		0.509804
Immunoglobulin heavy variable 6-1	A0A0B4J1U7	0	0.714286	0	0.46875	0.357143		0.507003
Immunoglobulin heavy constant gamma 4	P01861	0	0.904762	0	0.527778	0.452381		0.504202
Fibrinogen gamma chain	P02679	0	0.952381	0	0.540541	0.47619		0.491597
Cofilin-1	P23528	0	0.904762	0	0.527778	0.452381		0.490196
Mucin-5B	Q9HC84	0	0.952381	0	0.540541	0.47619		0.490196
Immunoglobulin kappa variable 1-27	A0A075B6S5	0	0.952381	0	0.540541	0.47619		0.485994
Apolipoprotein(a)	P08519	0	0.904762	0	0.527778	0.452381		0.47619
Immunoglobulin kappa variable 1-5	P01602	0	0.857143	0	0.514286	0.428571		0.469188
Gelsolin	P06396	0	0.666667	0	0.451613	0.333333		0.45098
