# Supplementary material for: Molecular Composition of Serum Exosomes Could Discriminate Rectal Cancer Patients with Different Responses to Neoadjuvant Radiotherapy
Source: Cancers (Basel). 2022 Feb 16;14(4):993. doi: 10.3390/cancers14040993 (PMC8870712; doi:10.3390/cancers14040993)
Supplement: Supplementary file 1 [file cancers-14-00993-s001.zip › Table S2.xlsx]

## Sheet: A
No	Average Rt (min)	Metabolite name	HMDB	Class	Presence	Plasma							sEV
						p-value (T-testT/U-Mann-WhitneyU)		FDR (Benjamini-Hochberg)	FC A/B (Fold changeF/Hodges-LehmannH)		Effect size A/B (Hedges'gH/RBCCR)		p-value (T-testT/U-Mann-WhitneyU)		FDR (Benjamini-Hochberg)	FC A/B (Fold changeF/Hodges-LehmannH)		Effect size A/B (Hedges'gH/RBCCR)
14	7.394	2-Hydroxybutyric acid	HMDB0000008	Hydroxy acids	B	0.362309	U	0.484682	1.22275	H	0.070028	R	0.468093	U	0.468093	0.99767	H	0	R
128	27.703	Cholesterol	HMDB0000067	Steroids	B	0.418589	U	0.484682	1.03001	H	0.0420168	R	0.108647	T	0.83231	1.72316	F	1.01698	H
15	7.437	5,6-Dihydrouracil	HMDB0000076	Pyrimidones	B	0.152087	U	0.397748	1.24824	H	0.19888	R	0.0647506	T	0.647506	1.34374	F	1.19794	H
8	6.885	Glycolic acid	HMDB0000115	Hydroxy acids	B	0.395805	U	0.484682	1.03901	H	0.0532213	R	0.23202	T	0.850737	1.22609	F	0.73462	H
89	16.809	D-Glucose	HMDB0000122	Sugars	B	0.430089	U	0.487048	1.01245	H	0.0364146	R	0.00406352	U	0.163315	0.272874	H	-0.944444	R
42	9.854	Glycine	HMDB0000123	Amino acids	B	0.0932335	U	0.309553	1.45561	H	0.254902	R	0.148977	U	0.450101	0.674136	H	-0.388889	R
38	9.406	Glycerol	HMDB0000131	Sugar alcohols	B	0.108782	U	0.323407	0.748008	H	-0.238095	R	0.255235	T	0.850737	0.613016	F	-0.696819	H
32	8.793	Ethanolamine	HMDB0000149	Aminoalcohols	B	0.373372	U	0.484682	1.21116	H	0.0644258	R	0.468093	U	0.468093	1.0042	H	0.0555556	R
57	12.144	L-Malic acid	HMDB0000156	Hydroxy acids	B	0.231491	U	0.454714	1.05894	H	0.142857	R	0.805148	T	0.929217	0.958219	F	-0.146258	H
113	20.039	Oleic acid	HMDB0000207	Fatty acids	B	0.285125	T	0.64302	1.18091	F	0.353994	H	0.301528	T	0.850737	1.13706	F	0.628972	H
103	18.429	Palmitic acid	HMDB0000220	Fatty acids	B	0.61708	T	0.881543	1.09428	F	0.164551	H	0.189239	U	0.450101	1.45268	H	0.333333	R
39	9.412	Pyrophosphate	HMDB0000250	Pyrophosphates	B	0.464909	U	0.487048	0.972771	H	-0.0196078	R	0.116523	T	0.83231	1.55479	F	0.991961	H
43	9.979	Succinic acid	HMDB0000254	Carboxylic acids	B	0.176617	T	0.571408	1.10003	F	0.449678	H	0.984408	T	0.984408	0.997293	F	-0.0115681	H
123	23.427	Sucrose	HMDB0000258	O-glycosyl compounds	B	0.0470885	U	0.287763	1.84475	H	0.322129	R	0.380831	T	0.850737	0.610309	F	-0.529309	H
53	11.927	Capric acid	HMDB0000511	Fatty acids	B	0.134903	T	0.496518	1.25035	F	0.498979	H	0.760483	T	0.929217	0.93434	F	-0.180889	H
115	20.095	Elaidic acid	HMDB0000573	Fatty acids	B	0.0932335	U	0.309553	1.1925	H	0.254902	R	0.050874	T	0.781246	0.332862	F	-1.28051	H
70	14.312	Dodecanoic acid	HMDB0000638	Fatty acids	B	0.0128341	U	0.183204	1.26956	H	0.428571	R	0.576414	T	0.929217	0.894092	F	-0.333383	H
22	7.894	Heptanoic acid	HMDB0000666	Fatty acids	B	0.205533	U	0.434781	1.17021	H	0.159664	R	0.669556	T	0.929217	0.916196	F	-0.253819	H
112	19.981	Linoleic acid	HMDB0000673	Fatty acids	B	0.155368	T	0.550697	1.18282	F	0.473479	H	0.314801	T	0.850737	1.12512	F	0.611025	H
12	7.35	3-Hydroxypropionic acid	HMDB0000700	Hydroxy acids	B	0.0884341	U	0.309553	0.607282	H	-0.260504	R	0.854879	T	0.929217	0.987074	F	-0.108358	H
10	7.239	2-Hydroxyisobutyric acid	HMDB0000729	Hydroxy acids	B	0.939893	T	0.98465	0.987323	F	-0.0247736	H	0.0867427	U	0.450101	1.14742	H	0.5	R
84	16.475	Myristic acid	HMDB0000806	Fatty acids	B	0.159099	U	0.397748	1.11644	H	0.193277	R	0.511633	T	0.929217	0.908594	F	-0.392889	H
98	17.486	Pentadecanoic acid	HMDB0000826	Fatty acids	B	0.0213868	U	0.213868	1.23433	H	0.389356	R	0.0576277	T	0.647506	0.801387	F	-1.23794	H
116	20.262	Stearic acid	HMDB0000827	Fatty acids	B	0.00411839	U	0.183204	1.28381	H	0.507003	R	0.788816	T	0.929217	0.9555	F	-0.158848	H
117	21.342	Arachidonic acid	HMDB0001043	Fatty acids	B	0.288491	U	0.484682	0.950268	H	-0.109244	R	0.299246	T	0.850737	1.22015	F	0.632119	H
37	9.302	Phosphate	HMDB0001429	Phosphates	B	0.373372	U	0.484682	1.0373	H	0.0644258	R	0.356457	T	0.850737	0.908603	F	-0.558166	H
34	9.076	Benzoic acid	HMDB0001870	Benzoic acids	B	0.145283	U	0.389783	1.17979	H	0.204482	R	0.841485	T	0.929217	1.04892	F	0.118508	H
109	19.359	Heptadecanoic acid	HMDB0002259	Fatty acids	B	0.78008	T	0.967463	1.03859	F	0.0917802	H	0.505857	T	0.929217	1.08299	F	0.398405	H
102	18.252	Palmitoleic acid	HMDB0003229	Fatty acids	B	0.0884341	U	0.309553	1.25006	H	0.260504	R	0.849635	T	0.929217	1.02924	F	0.112328	H
107	19.238	Methyl stearate	HMDB0034154	Fatty acids	B	0.412859	U	0.484682	0.962185	H	-0.0448179	R	0.387362	T	0.850737	0.866891	F	-0.521802	H
36	9.296	Octanoic acid	HMDB0062511	Fatty acids	B	0.240533	U	0.456184	1.07976	H	0.137255	R	0.689125	T	0.929217	0.91271	F	-0.237792	H
45	10.331	Fumaric acid	HMDB0000134	Carboxylic acids	sEV	n.d.	n.d.	n.d.	n.d.	n.d.	n.d.	n.d.	0.55538	T	0.929217	1.07183	F	0.352265	H
1	6.094	L-Lactic acid	HMDB0000190	Hydroxy acids	sEV	n.d.	n.d.	n.d.	n.d.	n.d.	n.d.	n.d.	0.718274	T	0.929217	0.819665	F	-0.214279	H
69	13.849	4-Hydroxybenzoic acid	HMDB0000500	Hydroxybenzoic acid	sEV	n.d.	n.d.	n.d.	n.d.	n.d.	n.d.	n.d.	0.385526	T	0.850737	1.13215	F	0.523904	H
129	28.965	Deoxycholic acid	HMDB0000626	Steroids	sEV	n.d.	n.d.	n.d.	n.d.	n.d.	n.d.	n.d.	0.52327	T	0.929217	1.5034	F	0.381889	H
74	15.397	Galactose 1-phosphate	HMDB0000645	Sugar phosphates	sEV	n.d.	n.d.	n.d.	n.d.	n.d.	n.d.	n.d.	0.847047	T	0.929217	1.04113	F	0.114289	H
18	7.639	Malonic acid	HMDB0000691	Carboxylic acids	sEV	n.d.	n.d.	n.d.	n.d.	n.d.	n.d.	n.d.	0.260713	T	0.850737	0.546096	F	-0.688306	H
31	8.703	4-Hydroxybutyric acid	HMDB0000710	Hydroxy fatty acids	sEV	n.d.	n.d.	n.d.	n.d.	n.d.	n.d.	n.d.	0.642067	T	0.929217	0.964663	F	-0.276697	H
63	12.999	Undecanoic acid	HMDB0000947	Fatty acids	sEV	n.d.	n.d.	n.d.	n.d.	n.d.	n.d.	n.d.	0.425369	T	0.850737	0.80536	F	-0.47978	H
104	18.704	trans-Ferulic acid	HMDB0000954	Hydroxycinnamic acids	sEV	n.d.	n.d.	n.d.	n.d.	n.d.	n.d.	n.d.	0.169828	T	0.849141	1.4372	F	0.854139	H
7	6.725	Octanol	HMDB0001183	Fatty alcohols	sEV	n.d.	n.d.	n.d.	n.d.	n.d.	n.d.	n.d.	0.735323	T	0.929217	1.02962	F	0.200705	H
126	27.279	Gamma-Tocopherol	HMDB0001492	Tocopherols	sEV	n.d.	n.d.	n.d.	n.d.	n.d.	n.d.	n.d.	0.163307	T	0.849141	1.88351	F	0.868752	H
110	19.47	Phytol	HMDB0002019	Others	sEV	n.d.	n.d.	n.d.	n.d.	n.d.	n.d.	n.d.	0.762379	T	0.929217	1.05115	F	0.179405	H
108	19.324	Octadecanol	HMDB0002350	Fatty alcohols	sEV	n.d.	n.d.	n.d.	n.d.	n.d.	n.d.	n.d.	0.41758	T	0.850737	1.10975	F	0.488174	H
64	13.108	3-Hydroxybenzoic acid	HMDB0002466	Hydroxybenzoic acid	sEV	n.d.	n.d.	n.d.	n.d.	n.d.	n.d.	n.d.	0.418808	T	0.850737	0.881984	F	-0.486843	H
97	17.452	1-Hexadecanol	HMDB0003424	Fatty alcohols	sEV	n.d.	n.d.	n.d.	n.d.	n.d.	n.d.	n.d.	0.90506	T	0.962829	0.981431	F	-0.0706285	H
68	13.395	1,4-Dithiothreitol	HMDB0013593	Diols	sEV	n.d.	n.d.	n.d.	n.d.	n.d.	n.d.	n.d.	0.0148399	T	0.597262	0.56351	F	-1.69617	H
3	6.264	2-Methylvaleric acid	HMDB0031580	Fatty acids	sEV	n.d.	n.d.	n.d.	n.d.	n.d.	n.d.	n.d.	0.739763	T	0.929217	0.924558	F	-0.19719	H
11	7.257	2-Diethylaminoethanol	HMDB0033971	Aminoalcohols	sEV	n.d.	n.d.	n.d.	n.d.	n.d.	n.d.	n.d.	0.602277	T	0.929217	0.768794	F	-0.310673	H
93	17.12	15-Methylpalmitate	HMDB0061709	Fatty acids	sEV	n.d.	n.d.	n.d.	n.d.	n.d.	n.d.	n.d.	0.151092	T	0.849141	0.701975	F	-0.897553	H
13	7.356	2-Ketobutyric acid	HMDB0000005	Keto acids	P	0.278549	U	0.484682	0.840617	H	-0.114846	R	n.d.	n.d.	n.d.	n.d.	n.d.	n.d.	n.d.
16	7.476	2-Ketoisovaleric acid	HMDB0000019	Keto acids	P	0.0838212	U	0.309553	1.20256	H	0.266106	R	n.d.	n.d.	n.d.	n.d.	n.d.	n.d.	n.d.
30	8.631	L-Carnitine	HMDB0000062	Amino acids	P	0.584805	T	0.861446	0.882777	F	-0.179879	H	n.d.	n.d.	n.d.	n.d.	n.d.	n.d.	n.d.
79	16.105	Citric acid	HMDB0000094	Carboxylic acids	P	0.86389	T	0.980409	0.961708	F	-0.0563296	H	n.d.	n.d.	n.d.	n.d.	n.d.	n.d.	n.d.
77	15.479	Glycerol 3-phosphate	HMDB0000126	Glycerophosphates	P	0.0751412	U	0.309553	1.21193	H	0.277311	R	n.d.	n.d.	n.d.	n.d.	n.d.	n.d.	n.d.
44	10.153	Glyceric acid	HMDB0000139	Sugar acids	P	0.00377493	U	0.183204	1.42662	H	0.512605	R	n.d.	n.d.	n.d.	n.d.	n.d.	n.d.	n.d.
91	16.864	D-Galactose	HMDB0000143	Sugars	P	0.138686	U	0.381387	1.15676	H	0.210084	R	n.d.	n.d.	n.d.	n.d.	n.d.	n.d.	n.d.
61	12.829	L-Glutamic acid	HMDB0000148	Amino acids	P	0.38454	U	0.484682	0.960047	H	-0.0588235	R	n.d.	n.d.	n.d.	n.d.	n.d.	n.d.	n.d.
96	17.371	L-Tyrosine	HMDB0000158	Amino acids	P	0.510645	T	0.797738	0.860486	F	-0.216776	H	n.d.	n.d.	n.d.	n.d.	n.d.	n.d.	n.d.
65	13.114	L-Phenylalanine	HMDB0000159	Amino acids	P	0.678559	T	0.956942	0.909839	F	-0.136317	H	n.d.	n.d.	n.d.	n.d.	n.d.	n.d.	n.d.
49	10.594	L-Alanine	HMDB0000161	Amino acids	P	0.904585	T	0.980409	1.02768	F	0.0393852	H	n.d.	n.d.	n.d.	n.d.	n.d.	n.d.	n.d.
41	9.735	L-Proline	HMDB0000162	Amino acids	P	0.0416267	U	0.269349	1.25992	H	0.333333	R	n.d.	n.d.	n.d.	n.d.	n.d.	n.d.	n.d.
50	10.928	L-Threonine	HMDB0000167	Amino acids	P	0.0195016	T	0.429035	1.73839	F	0.797748	H	n.d.	n.d.	n.d.	n.d.	n.d.	n.d.	n.d.
82	16.394	D-Mannose	HMDB0000169	Sugars	P	0.453259	U	0.487048	1.01763	H	0.0252101	R	n.d.	n.d.	n.d.	n.d.	n.d.	n.d.	n.d.
40	9.671	L-Isoleucine	HMDB0000172	Amino acids	P	0.0263349	U	0.230469	1.29464	H	0.372549	R	n.d.	n.d.	n.d.	n.d.	n.d.	n.d.	n.d.
86	16.618	L-Lysine	HMDB0000182	Amino acids	P	0.249765	U	0.457902	0.912785	H	-0.131653	R	n.d.	n.d.	n.d.	n.d.	n.d.	n.d.	n.d.
48	10.576	L-Serine	HMDB0000187	Amino acids	P	0.0557007	T	0.493381	1.56386	F	0.645114	H	n.d.	n.d.	n.d.	n.d.	n.d.	n.d.	n.d.
67	13.363	Oxoglutaric acid	HMDB0000208	Keto acids	P	0.929298	T	0.982911	0.979997	F	-0.0291514	H	n.d.	n.d.	n.d.	n.d.	n.d.	n.d.	n.d.
106	18.831	Myo-Inositol	HMDB0000211	Sugar alcohols	P	0.259181	U	0.467375	0.916337	H	-0.12605	R	n.d.	n.d.	n.d.	n.d.	n.d.	n.d.	n.d.
75	15.407	Ornithine	HMDB0000214	Amino acids	P	0.373372	U	0.484682	0.956326	H	-0.0644258	R	n.d.	n.d.	n.d.	n.d.	n.d.	n.d.	n.d.
101	18.211	N-Acetyl-D-glucosamine	HMDB0000215	Acylaminosugars	P	0.0378255	T	0.451429	0.614094	F	-0.703469	H	n.d.	n.d.	n.d.	n.d.	n.d.	n.d.	n.d.
78	15.719	O-Phosphoethanolamine	HMDB0000224	Phosphoethanolamines	P	0.35136	U	0.484682	0.948927	H	-0.0756303	R	n.d.	n.d.	n.d.	n.d.	n.d.	n.d.	n.d.
2	6.104	Pyruvic acid	HMDB0000243	Keto acids	P	0.596966	T	0.86403	0.886346	F	-0.174057	H	n.d.	n.d.	n.d.	n.d.	n.d.	n.d.	n.d.
6	6.654	Phosphoenolpyruvic acid	HMDB0000263	Phosphate esters	P	0.0581226	U	0.29929	1.2333	H	0.302521	R	n.d.	n.d.	n.d.	n.d.	n.d.	n.d.	n.d.
60	12.7	Pyroglutamic acid	HMDB0000267	Amino acids	P	0.0101902	U	0.183204	0.734392	H	-0.445378	R	n.d.	n.d.	n.d.	n.d.	n.d.	n.d.	n.d.
71	14.531	D-Ribose	HMDB0000283	Sugars	P	0.0884341	U	0.309553	1.1979	H	0.260504	R	n.d.	n.d.	n.d.	n.d.	n.d.	n.d.	n.d.
33	9.03	Urea	HMDB0000294	Ureas	P	0.847328	T	0.980409	1.04483	F	0.0632675	H	n.d.	n.d.	n.d.	n.d.	n.d.	n.d.	n.d.
120	21.987	Uridine	HMDB0000296	Pyrimidine nucleosides	P	0.468266	T	0.77427	0.847235	F	-0.239166	H	n.d.	n.d.	n.d.	n.d.	n.d.	n.d.	n.d.
51	11.556	(S)-3,4-Dihydroxybutyric acid	HMDB0000337	Hydroxy acids	P	0.0272372	U	0.230469	0.773918	H	-0.369748	R	n.d.	n.d.	n.d.	n.d.	n.d.	n.d.	n.d.
17	7.59	3-Hydroxybutyric acid	HMDB0000357	Hydroxy acids	P	0.249765	U	0.457902	1.09555	H	0.131653	R	n.d.	n.d.	n.d.	n.d.	n.d.	n.d.	n.d.
25	7.996	Ketoisoleucine	HMDB0000491	Keto acids	P	0.447355	T	0.77427	0.840522	F	-0.250642	H	n.d.	n.d.	n.d.	n.d.	n.d.	n.d.	n.d.
46	10.466	4-Deoxyerythronic acid	HMDB0000498	Sugar acids	P	0.298597	U	0.484682	1.07448	H	0.103641	R	n.d.	n.d.	n.d.	n.d.	n.d.	n.d.	n.d.
73	15.012	Ribitol	HMDB0000508	Sugar alcohols	P	0.464909	U	0.487048	0.986501	H	-0.0196078	R	n.d.	n.d.	n.d.	n.d.	n.d.	n.d.	n.d.
24	7.952	L-Alloisoleucine	HMDB0000557	Amino acids	P	0.0884341	U	0.309553	0.834796	H	-0.260504	R	n.d.	n.d.	n.d.	n.d.	n.d.	n.d.	n.d.
99	17.937	Gluconic acid	HMDB0000625	Hydroxy acids	P	0.459077	U	0.487048	0.984587	H	-0.022409	R	n.d.	n.d.	n.d.	n.d.	n.d.	n.d.	n.d.
88	16.752	D-Fructose	HMDB0000660	Sugars	P	0.390143	U	0.484682	0.961913	H	-0.0560224	R	n.d.	n.d.	n.d.	n.d.	n.d.	n.d.	n.d.
28	8.524	Ketoleucine	HMDB0000695	Keto acids	P	0.808345	T	0.967463	0.94624	F	-0.0797216	H	n.d.	n.d.	n.d.	n.d.	n.d.	n.d.	n.d.
56	12.118	4-Hydroxyproline	HMDB0000725	Amino acids	P	0.459077	U	0.487048	1.01565	H	0.022409	R	n.d.	n.d.	n.d.	n.d.	n.d.	n.d.	n.d.
27	8.483	3-Hydroxyisovaleric acid	HMDB0000754	Hydroxy acids	P	0.362309	U	0.484682	1.04974	H	0.070028	R	n.d.	n.d.	n.d.	n.d.	n.d.	n.d.	n.d.
29	8.557	L-Valine	HMDB0000883	Amino acids	P	0.0793915	U	0.309553	1.20724	H	0.271709	R	n.d.	n.d.	n.d.	n.d.	n.d.	n.d.	n.d.
111	19.906	L-Tryptophan	HMDB0000929	Amino acids	P	0.222641	U	0.445282	0.902213	H	-0.148459	R	n.d.	n.d.	n.d.	n.d.	n.d.	n.d.	n.d.
62	12.951	Threonic acid	HMDB0000943	Sugar acids	P	0.38454	U	0.484682	1.04162	H	0.0588235	R	n.d.	n.d.	n.d.	n.d.	n.d.	n.d.	n.d.
105	18.785	N-Acetylmannosamine	HMDB0001129	Acylaminosugars	P	0.0366604	U	0.25204	0.78756	H	-0.344538	R	n.d.	n.d.	n.d.	n.d.	n.d.	n.d.	n.d.
55	12.039	Aminomalonic acid	HMDB0001147	Amino acids	P	0.00870375	U	0.183204	1.37229	H	0.456583	R	n.d.	n.d.	n.d.	n.d.	n.d.	n.d.	n.d.
94	17.124	Allose	HMDB0001151	Sugars	P	0.0185616	U	0.204177	0.757564	H	-0.40056	R	n.d.	n.d.	n.d.	n.d.	n.d.	n.d.	n.d.
92	17.073	Indoleacetaldehyde	HMDB0001190	Others	P	0.103405	U	0.323407	0.844578	H	-0.243697	R	n.d.	n.d.	n.d.	n.d.	n.d.	n.d.	n.d.
119	21.752	N-Acetylserotonin	HMDB0001238	Others	P	0.35136	U	0.484682	0.948927	H	-0.0756303	R	n.d.	n.d.	n.d.	n.d.	n.d.	n.d.	n.d.
118	21.669	D-Myo-Inositol 4-phosphate	HMDB0001313	Sugar alcohol phosphates	P	0.32452	U	0.484682	0.948375	H	-0.0896359	R	n.d.	n.d.	n.d.	n.d.	n.d.	n.d.	n.d.
72	14.602	D-Xylulose	HMDB0001644	Sugars	P	0.00578407	U	0.183204	1.39919	H	0.484594	R	n.d.	n.d.	n.d.	n.d.	n.d.	n.d.	n.d.
80	16.14	Protocatechuic acid	HMDB0001856	Hydroxybenzoic acid	P	0.0956799	U	0.309553	1.19094	H	0.252101	R	n.d.	n.d.	n.d.	n.d.	n.d.	n.d.	n.d.
4	6.293	Propylene glycol	HMDB0001881	Diols	P	0.0531898	U	0.29929	0.806125	H	-0.310924	R	n.d.	n.d.	n.d.	n.d.	n.d.	n.d.	n.d.
127	27.536	alpha-Tocopherol	HMDB0001893	Tocopherols	P	0.918019	T	0.980409	1.02372	F	0.0338176	H	n.d.	n.d.	n.d.	n.d.	n.d.	n.d.	n.d.
23	7.919	2-Aminoisobutyric acid	HMDB0001906	Amino acids	P	0.181387	U	0.424522	1.13012	H	0.176471	R	n.d.	n.d.	n.d.	n.d.	n.d.	n.d.	n.d.
21	7.785	2-Hydroxy-2-methylbutyric acid	HMDB0001987	Hydroxy fatty acids	P	0.5	U	0.5	0.99806	H	-0.00280112	R	n.d.	n.d.	n.d.	n.d.	n.d.	n.d.	n.d.
76	15.464	Phenylephrine	HMDB0002182	Others	P	0.40145	U	0.484682	1.03557	H	0.0504202	R	n.d.	n.d.	n.d.	n.d.	n.d.	n.d.	n.d.
121	22.873	Docosahexaenoic acid	HMDB0002183	Fatty acids	P	0.395794	U	0.484682	0.963782	H	-0.0532213	R	n.d.	n.d.	n.d.	n.d.	n.d.	n.d.	n.d.
85	16.494	Cadaverine	HMDB0002322	Amines	P	0.522156	T	0.797738	0.864014	F	-0.210873	H	n.d.	n.d.	n.d.	n.d.	n.d.	n.d.	n.d.
95	17.308	Galacturonic acid	HMDB0002545	Others	P	0.412859	U	0.484682	1.03155	H	0.0448179	R	n.d.	n.d.	n.d.	n.d.	n.d.	n.d.	n.d.
83	16.468	1,5-Anhydrosorbitol	HMDB0002712	Sugars	P	0.278549	U	0.484682	1.08286	H	0.114846	R	n.d.	n.d.	n.d.	n.d.	n.d.	n.d.	n.d.
54	11.931	O-Acetylserine	HMDB0003011	Amino acids	P	0.0751412	U	0.309553	1.21193	H	0.277311	R	n.d.	n.d.	n.d.	n.d.	n.d.	n.d.	n.d.
20	7.663	Benzyl alcohol	HMDB0003119	Benzyl alcohols	P	0.35136	U	0.484682	0.948927	H	-0.0756303	R	n.d.	n.d.	n.d.	n.d.	n.d.	n.d.	n.d.
5	6.465	2,3-Butanediol	HMDB0003156	Diols	P	0.329827	U	0.484682	1.06204	H	0.0868347	R	n.d.	n.d.	n.d.	n.d.	n.d.	n.d.	n.d.
9	7.047	Hydroxylamine	HMDB0003338	Others	P	0.0128341	U	0.183204	1.3459	H	0.428571	R	n.d.	n.d.	n.d.	n.d.	n.d.	n.d.	n.d.
100	18.073	N-Acetylornithine	HMDB0003357	Amino acids	P	0.30886	U	0.484682	0.934302	H	-0.0980392	R	n.d.	n.d.	n.d.	n.d.	n.d.	n.d.	n.d.
87	16.746	D-Tagatose	HMDB0003418	Sugars	P	0.362309	U	0.484682	0.95262	H	-0.070028	R	n.d.	n.d.	n.d.	n.d.	n.d.	n.d.	n.d.
52	11.893	3-Aminoisobutanoic acid	HMDB0003911	Amino acids	P	0.0814806	T	0.496518	1.4998	F	0.584771	H	n.d.	n.d.	n.d.	n.d.	n.d.	n.d.	n.d.
47	10.487	3-Aminopropionitrile	HMDB0004101	Nitriles	P	0.114991	T	0.496518	1.44091	F	0.52698	H	n.d.	n.d.	n.d.	n.d.	n.d.	n.d.	n.d.
114	20.061	3-Indoleacetonitrile	HMDB0006524	Others	P	0.0343653	U	0.25204	1.27468	H	0.35014	R	n.d.	n.d.	n.d.	n.d.	n.d.	n.d.	n.d.
124	24.529	MG(18:0/0:0/0:0)	HMDB0011131	Glycerolipids	P	0.159099	U	0.397748	1.14336	H	0.193277	R	n.d.	n.d.	n.d.	n.d.	n.d.	n.d.	n.d.
122	23.085	MG(16:0/0:0/0:0)	HMDB0011564	Glycerolipids	P	0.120135	U	0.347758	1.17031	H	0.226891	R	n.d.	n.d.	n.d.	n.d.	n.d.	n.d.	n.d.
81	16.379	L-Iditol	HMDB0011632	Sugar alcohols	P	0.5	U	0.5	0.99806	H	-0.00280112	R	n.d.	n.d.	n.d.	n.d.	n.d.	n.d.	n.d.
59	12.512	Arecaidine	HMDB0030352	Hydropyridines	P	0.47074	U	0.488503	1.01172	H	0.0168067	R	n.d.	n.d.	n.d.	n.d.	n.d.	n.d.	n.d.
19	7.657	Methyl heptanoate	HMDB0031478	Fatty acids	P	0.298664	T	0.653839	0.787828	F	-0.344048	H	n.d.	n.d.	n.d.	n.d.	n.d.	n.d.	n.d.
35	9.096	Dihydroxyacetone	HMDB0032222	Others	P	0.5	U	0.5	1.00194	H	0.00280112	R	n.d.	n.d.	n.d.	n.d.	n.d.	n.d.	n.d.
125	25.037	(+)-Epicatechin	HMDB0037954	Others	P	0.069051	U	0.309553	1.21901	H	0.285714	R	n.d.	n.d.	n.d.	n.d.	n.d.	n.d.	n.d.
90	16.855	4-Hydroxyphenyl acetate	HMDB0060390	Phenylpropanoic acids	P	0.817946	T	0.967463	0.948913	F	-0.0756515	H	n.d.	n.d.	n.d.	n.d.	n.d.	n.d.	n.d.
66	13.147	Threonic acid	HMDB0062620	Sugar acids	P	0.323503	T	0.677706	1.25404	F	0.326585	H	n.d.	n.d.	n.d.	n.d.	n.d.	n.d.	n.d.
58	12.274	Threitol	HMDB0094689	Sugar alcohols	P	0.19728	U	0.425505	0.891764	H	-0.165266	R	n.d.	n.d.	n.d.	n.d.	n.d.	n.d.	n.d.
26	8.035	N-Methylalanine	HMDB0094692	Amino acids	P	0.240533	U	0.456184	0.909248	H	-0.137255	R	n.d.	n.d.	n.d.	n.d.	n.d.	n.d.	n.d.

## Sheet: B
Metabolite name	HMDB ID	p-value	FDR	FC A/B	Effect size A/B
		(T-testT/U-Mann-WhitneyU)	(Benjamini-Hochberg)	(Fold changeF /Hodges-LehmannH)	(Hedges'gH/RBCCR)
Plasma metabolites
Upregulated in RT-sensitive samples A
L-Threonine	HMDB0000167	0.0195T	0.43	1.63F	0.80H
L-Serine	HMDB0000187	0.0557T	0.49	1.24F	0.64H
3-Aminoisobutanoic acid	HMDB0003911	0.0815T	0.50	1.41F	0.58H
3-Aminopropionitrile	HMDB0004101	0.1150T	0.50	1.17F	0.53H
Glyceric acid	HMDB0000139	0.0038U	0.18	1.33H	0.51R
Stearic acid	HMDB0000827	0.0041U	0.18	1.28H	0.51R
D-Xylulose	HMDB0001644	0.0058U	0.18	1.48H	0.48R
Aminomalonic acid	HMDB0001147	0.0087U	0.18	1.47H	0.46R
Hydroxylamine	HMDB0003338	0.0128U	0.18	2.03H	0.43R
Dodecanoic acid	HMDB0000638	0.0128U	0.18	1.27H	0.43R
Pentadecanoic acid	HMDB0000826	0.0214U	0.21	1.23H	0.39R
L-Isoleucine	HMDB0000172	0.0415U	0.23	1.67H	0.37R
3-Indoleacetonitrile	HMDB0006524	0.0086U	0.25	1.94H	0.35R
L-Proline	HMDB0000162	0.0416U	0.27	1.63H	0.33R
Sucrose	HMDB0000258	0.0470U	0.29	1.84H	0.32R
Phosphoenolpyruvic acid	HMDB0000263	0.0581U	0.30	1.22H	0.30R
Upregulated in RT-resistant samples B
N-Acetyl-D-glucosamine	HMDB0000215	0.0378T	0.45	0.61F	-0.70H
Pyroglutamic acid	HMDB0000267	0.0102U	0.18	0.64H	-0.44R
Allose	HMDB0001151	0.0186U	0.20	0.77H	-0.40R
(S)-3,4-Dihydroxybutyric acid	HMDB0000337	0.0272U	0.23	0.71H	-0.37R
N-Acetylmannosamine	HMDB0001129	0.0367U	0.25	0.81H	-0.34R
Propylene glycol	HMDB0001881	0.0532T	0.30	0.66F	-0.31H
sEV metabolites
Upregulated in RT-sensitive samples A
5,6-Dihydrouracil	HMDB0000076	0.0648T	0.65	1.34F	1.20H
Cholesterol	HMDB0000067	0.1086T	0.83	1.72F	1.02H
Pyrophosphate	HMDB0000250	0.1165T	0.83	1.55F	0.99H
Gamma-Tocopherol	HMDB0001492	0.1633T	0.85	1.88F	0.87H
trans-Ferulic acid	HMDB0000954	0.1698T	0.85	1.44F	0.85H
Glycolic acid	HMDB0000115	0.2320T	0.85	1.23F	0.73H
Arachidonic acid	HMDB0001043	0.2992T	0.85	1.22F	0.63H
Oleic acid	HMDB0000207	0.3015T	0.85	1.14F	0.63H
Linoleic acid	HMDB0000673	0.3148T	0.85	1.13F	0.61H
4-Hydroxybenzoic acid	HMDB0000500	0.3855T	0.85	1.13F	0.52H
2-Hydroxyisobutyric acid	HMDB0000729	0.0867U	0.45	1.15H	0.50R
Palmitic acid	HMDB0000220	0.1892U	0.45	1.45H	0.33R
Upregulated in RT-resistant samples B
1,4-Dithiothreitol	HMDB0013593	0.0148T	0.60	0.56F	-1.70H
Elaidic acid	HMDB0000573	0.0509T	0.78	0.33F	-1.28H
Pentadecanoic acid	HMDB0000826	0.0576T	0.65	0.80F	-1.24H
D-Glucose	HMDB0000122	0.0041U	0.16	0.27H	-0.94R
15-Methylpalmitate	HMDB0061709	0.1511T	0.85	0.70F	-0.90H
Glycerol	HMDB0000131	0.2552T	0.85	0.61F	-0.70H
Malonic acid	HMDB0000691	0.2607T	0.85	0.55F	-0.69H
Phosphate	HMDB0001429	0.3565T	0.85	0.91F	-0.56H
Sucrose	HMDB0000258	0.3808T	0.85	0.61F	-0.53H
Methyl stearate	HMDB0034154	0.3874T	0.85	0.87F	-0.52H
Glycine	HMDB0000123	0.1490U	0.45	0.67H	-0.39R
DAMs were selected based on effect size (bold) high (underlined) and medium. Statistically significant p-value is bold.

## Sheet: C
Metabolite name	ID	TPR	TNR	PPV	NPV	ACC	F1	ROC_AUC
Glyceric acid	HMDB0000139	0	1		0.552632	0.5		0.756303
Stearic acid	HMDB0000827	0	1		0.552632	0.5		0.753501
D-Xylulose	HMDB0001644	0	1		0.552632	0.5		0.742297
Aminomalonic acid	HMDB0001147	0	1		0.552632	0.5		0.728291
Pyroglutamic acid	HMDB0000267	0	1		0.552632	0.5		0.722689
Dodecanoic acid	HMDB0000638	0	1		0.552632	0.5		0.714286
Hydroxylamine	HMDB0003338	0	1		0.552632	0.5		0.714286
L-Threonine	HMDB0000167	0	1		0.552632	0.5		0.712885
N-Acetyl-D-glucosamine	HMDB0000215	0	1		0.552632	0.5		0.70028
Allose	HMDB0001151	0	1		0.552632	0.5		0.70028
Pentadecanoic acid	HMDB0000826	0	1		0.552632	0.5		0.694678
L-Isoleucine	HMDB0000172	0	1		0.552632	0.5		0.686275
(S)-3,4-Dihydroxybutyric acid	HMDB0000337	0	1		0.552632	0.5		0.684874
3-Indoleacetonitrile	HMDB0006524	0	1		0.552632	0.5		0.67507
N-Acetylmannosamine	HMDB0001129	0	1		0.552632	0.5		0.672269
3-Aminopropionitrile	HMDB0004101	0	1		0.552632	0.5		0.672269
L-Proline	HMDB0000162	0	1		0.552632	0.5		0.666667
Sucrose	HMDB0000258	0	1		0.552632	0.5		0.661064
Propylene glycol	HMDB0001881	0	1		0.552632	0.5		0.655462
Phosphoenolpyruvic acid	HMDB0000263	0	1		0.552632	0.5		0.651261
L-Serine	HMDB0000187	0	1		0.552632	0.5		0.64986
3-Aminoisobutanoic acid	HMDB0003911	0	1		0.552632	0.5		0.64986
(+)-Epicatechin	HMDB0037954	0	1		0.552632	0.5		0.642857
Glycerol 3-phosphate	HMDB0000126	0	1		0.552632	0.5		0.638655
O-Acetylserine	HMDB0003011	0	1		0.552632	0.5		0.638655
L-Valine	HMDB0000883	0	1		0.552632	0.5		0.635854
2-Ketoisovaleric acid	HMDB0000019	0	1		0.552632	0.5		0.633053
D-Ribose	HMDB0000283	0	1		0.552632	0.5		0.630252
L-Alloisoleucine	HMDB0000557	0	1		0.552632	0.5		0.630252
3-Hydroxypropionic acid	HMDB0000700	0	1		0.552632	0.5		0.630252
Palmitoleic acid	HMDB0003229	0	1		0.552632	0.5		0.630252
Glycine	HMDB0000123	0	1		0.552632	0.5		0.627451
Elaidic acid	HMDB0000573	0	1		0.552632	0.5		0.627451
Protocatechuic acid	HMDB0001856	0	1		0.552632	0.5		0.62605
Indoleacetaldehyde	HMDB0001190	0	1		0.552632	0.5		0.621849
Glycerol	HMDB0000131	0	1		0.552632	0.5		0.619048
Linoleic acid	HMDB0000673	0	1		0.552632	0.5		0.619048
MG(16:0/0:0/0:0)	HMDB0011564	0	1		0.552632	0.5		0.613445
D-Galactose	HMDB0000143	0	1		0.552632	0.5		0.605042
Succinic acid	HMDB0000254	0	1		0.552632	0.5		0.605042
Benzoic acid	HMDB0001870	0	1		0.552632	0.5		0.602241
5,6-Dihydrouracil	HMDB0000076	0	1		0.552632	0.5		0.59944
Myristic acid	HMDB0000806	0	1		0.552632	0.5		0.596639
MG(18:0/0:0/0:0)	HMDB0011131	0	1		0.552632	0.5		0.596639
Pyruvic acid	HMDB0000243	0	1		0.552632	0.5		0.593838
Capric acid	HMDB0000511	0	1		0.552632	0.5		0.591036
2-Aminoisobutyric acid	HMDB0001906	0	1		0.552632	0.5		0.588235
Methyl heptanoate	HMDB0031478	0	1		0.552632	0.5		0.585434
Threonic acid	HMDB0062620	0	1		0.552632	0.5		0.585434
Ketoisoleucine	HMDB0000491	0	1		0.552632	0.5		0.582633
Threitol	HMDB0094689	0	1		0.552632	0.5		0.582633
Heptanoic acid	HMDB0000666	0	1		0.552632	0.5		0.579832
Palmitic acid	HMDB0000220	0	1		0.552632	0.5		0.577031
Oleic acid	HMDB0000207	0	1		0.552632	0.5		0.57423
L-Tryptophan	HMDB0000929	0	1		0.552632	0.5		0.57423
L-Malic acid	HMDB0000156	0	1		0.552632	0.5		0.571429
L-Lysine	HMDB0000182	0	1		0.552632	0.5		0.565826
3-Hydroxybutyric acid	HMDB0000357	0	1		0.552632	0.5		0.565826
Myo-Inositol	HMDB0000211	0	1		0.552632	0.5		0.563025
1,5-Anhydrosorbitol	HMDB0002712	0	1		0.552632	0.5		0.557423
Arachidonic acid	HMDB0001043	0	1		0.552632	0.5		0.554622
Uridine	HMDB0000296	0	1		0.552632	0.5		0.546218
D-Myo-Inositol 4-phosphate	HMDB0001313	0	1		0.552632	0.5		0.544818
2,3-Butanediol	HMDB0003156	0	1		0.552632	0.5		0.543417
Citric acid	HMDB0000094	0	1		0.552632	0.5		0.540616
O-Phosphoethanolamine	HMDB0000224	0	1		0.552632	0.5		0.537815
Urea	HMDB0000294	0	1		0.552632	0.5		0.537815
Ketoleucine	HMDB0000695	0	1		0.552632	0.5		0.537815
N-Acetylserotonin	HMDB0001238	0	1		0.552632	0.5		0.537815
Benzyl alcohol	HMDB0003119	0	1		0.552632	0.5		0.537815
3-Hydroxyisovaleric acid	HMDB0000754	0	1		0.552632	0.5		0.535014
D-Tagatose	HMDB0003418	0	1		0.552632	0.5		0.535014
L-Tyrosine	HMDB0000158	0	1		0.552632	0.5		0.532213
Ornithine	HMDB0000214	0	1		0.552632	0.5		0.532213
Threonic acid	HMDB0000943	0	1		0.552632	0.5		0.529412
D-Fructose	HMDB0000660	0	1		0.552632	0.5		0.528011
L-Phenylalanine	HMDB0000159	0	1		0.552632	0.5		0.526611
Docosahexaenoic acid	HMDB0002183	0	1		0.552632	0.5		0.526611
Galacturonic acid	HMDB0002545	0	1		0.552632	0.5		0.522409
Cholesterol	HMDB0000067	0	1		0.552632	0.5		0.521008
Cadaverine	HMDB0002322	0	1		0.552632	0.5		0.515406
L-Carnitine	HMDB0000062	0	1		0.552632	0.5		0.509804
Pyrophosphate	HMDB0000250	0	1		0.552632	0.5		0.509804
Ribitol	HMDB0000508	0	1		0.552632	0.5		0.509804
2-Hydroxy-2-methylbutyric acid	HMDB0001987	0	1		0.552632	0.5		0.501401
L-Iditol	HMDB0011632	0	1		0.552632	0.5		0.501401
Oxoglutaric acid	HMDB0000208	0	1		0.552632	0.5		0.498599
Dihydroxyacetone	HMDB0032222	0	1		0.552632	0.5		0.498599
Arecaidine	HMDB0030352	0	1		0.552632	0.5		0.491597
Gluconic acid	HMDB0000625	0	1		0.552632	0.5		0.488796
4-Hydroxyproline	HMDB0000725	0	1		0.552632	0.5		0.488796
D-Mannose	HMDB0000169	0	1		0.552632	0.5		0.487395
Heptadecanoic acid	HMDB0002259	0	1		0.552632	0.5		0.483193
D-Glucose	HMDB0000122	0	1		0.552632	0.5		0.481793
4-Hydroxyphenyl acetate	HMDB0060390	0	1		0.552632	0.5		0.481793
2-Hydroxyisobutyric acid	HMDB0000729	0	1		0.552632	0.5		0.478992
alpha-Tocopherol	HMDB0001893	0	1		0.552632	0.5		0.478992
Methyl stearate	HMDB0034154	0	1		0.552632	0.5		0.477591
Phenylephrine	HMDB0002182	0	1		0.552632	0.5		0.47479
Glycolic acid	HMDB0000115	0	1		0.552632	0.5		0.473389
L-Glutamic acid	HMDB0000148	0	1		0.552632	0.5		0.470588
Ethanolamine	HMDB0000149	0	1		0.552632	0.5		0.467787
Phosphate	HMDB0001429	0	1		0.552632	0.5		0.467787
2-Hydroxybutyric acid	HMDB0000008	0	1		0.552632	0.5		0.464986
L-Alanine	HMDB0000161	0	1		0.552632	0.5		0.45098
N-Acetylornithine	HMDB0003357	0	1		0.552632	0.5		0.45098
4-Deoxyerythronic acid	HMDB0000498	0	1		0.552632	0.5		0.448179
2-Ketobutyric acid	HMDB0000005	0	1		0.552632	0.5		0.442577
Octanoic acid	HMDB0062511	0	1		0.552632	0.5		0.431373
N-Methylalanine	HMDB0094692	0	1		0.552632	0.5		0.431373

## Sheet: D
Metabolite name	ID	TPR	TNR	PPV	NPV	ACC	F1	ROC_AUC
1,4-Dithiothreitol	HMDB0013593	0.833333	0.666667	0.714286	0.8	0.75	0.769231	0.944444
Cholesterol	HMDB0000067	0.5	0.5	0.5	0.5	0.5	0.5	0.805556
5,6-Dihydrouracil	HMDB0000076	0.333333	0.333333	0.333333	0.333333	0.333333	0.333333	0.805556
Pentadecanoic acid	HMDB0000826	0.166667	0	0.142857	0	0.0833333	0.153846	0.777778
Glycolic acid	HMDB0000115	0	0.166667	0	0.142857	0.0833333		0.75
Palmitic acid	HMDB0000250	1	0.333333	0.6	1	0.666667	0.75	0.75
2-Hydroxyisobutyric acid	HMDB0000729	0.166667	0	0.142857	0	0.0833333	0.153846	0.75
Gamma-Tocopherol	HMDB0001492	0.333333	0.5	0.4	0.428571	0.416667	0.363636	0.722222
D-Glucose	HMDB0000123	0	0	0	0	0		0.694444
Sucrose	HMDB0000500	0	0	0	0	0		0.694444
trans-Ferulic acid	HMDB0000954	0.5	0.5	0.5	0.5	0.5	0.5	0.694444
15-Methylpalmitate	HMDB0061709	0.166667	0.5	0.25	0.375	0.333333	0.2	0.694444
L-Lactic acid	HMDB0000207	0	0	0	0	0		0.666667
Oleic acid	HMDB0000220	0.5	0.333333	0.428571	0.4	0.416667	0.461538	0.666667
Elaidic acid	HMDB0000573	0.833333	0.5	0.625	0.75	0.666667	0.714286	0.666667
Linoleic acid	HMDB0000673	0	0	0	0	0		0.666667
Octadecanol	HMDB0002350	0	0	0	0	0		0.666667
Methyl stearate	HMDB0034154	0	0	0	0	0		0.666667
Glycerol	HMDB0000134	0	0	0	0	0		0.638889
Heptanoic acid	HMDB0000666	0	0	0	0	0		0.638889
Arachidonic acid	HMDB0001043	0	0	0	0	0		0.638889
L-Malic acid	HMDB0000190	0	0	0	0	0		0.638889
Deoxycholic acid	HMDB0000626	0.333333	0.5	0.4	0.428571	0.416667	0.363636	0.638889
Glycine	HMDB0000131	0	0.333333	0	0.25	0.166667		0.611111
Malonic acid	HMDB0000691	0.666667	0.666667	0.666667	0.666667	0.666667	0.666667	0.611111
Undecanoic acid	HMDB0000947	0.166667	0.333333	0.2	0.285714	0.25	0.181818	0.611111
Phosphate	HMDB0001429	0	0	0	0	0		0.611111
Phytol	HMDB0002019	0	0	0	0	0		0.611111
3-Hydroxybenzoic acid	HMDB0002466	0	0	0	0	0		0.611111
Pyrophosphate	HMDB0000254	0	0	0	0	0		0.583333
Succinic acid	HMDB0000258	0	0	0	0	0		0.583333
Heptadecanoic acid	HMDB0002259	0	0	0	0	0		0.583333
2-Diethylaminoethanol	HMDB0033971	0.5	0.833333	0.75	0.625	0.666667	0.6	0.583333
Octanoic acid	HMDB0062511	0	0	0	0	0		0.583333
Ethanolamine	HMDB0000156	0	0	0	0	0		0.555556
4-Hydroxybenzoic acid	HMDB0000511	0	0	0	0	0		0.555556
Dodecanoic acid	HMDB0000638	0	0	0	0	0		0.555556
Galactose 1-phosphate	HMDB0000645	0	0	0	0	0		0.555556
Myristic acid	HMDB0000806	0	0	0	0	0		0.555556
Octanol	HMDB0001183	0	0	0	0	0		0.555556
1-Hexadecanol	HMDB0003424	0	0	0	0	0		0.555556
2-Methylvaleric acid	HMDB0031580	0	0	0	0	0		0.555556
Stearic acid	HMDB0000827	0	0	0	0	0		0.527778
2-Hydroxybutyric acid	HMDB0000008	0	0	0	0	0		0.5
Benzoic acid	HMDB0001870	0	0	0	0	0		0.5
Fumaric acid	HMDB0000149	0	0	0	0	0		0.472222
Palmitoleic acid	HMDB0003229	0	0	0	0	0		0.472222
4-Hydroxybutyric acid	HMDB0000710	0	0	0	0	0		0.444444
3-Hydroxypropionic acid	HMDB0000700	0	0	0	0	0		0.333333
