# Supplementary material for: Molecular Composition of Serum Exosomes Could Discriminate Rectal Cancer Patients with Different Responses to Neoadjuvant Radiotherapy
Source: Cancers (Basel). 2022 Feb 16;14(4):993. doi: 10.3390/cancers14040993 (PMC8870712; doi:10.3390/cancers14040993)
Supplement: Supplementary file 1 [file cancers-14-00993-s001.zip › Table S3.xlsx]

## Sheet: A
No	Lipid name	p-value (T-testT/U-Mann-WhitneyU)		FDR (Benjamini-Hochberg)	FC A/B (Fold changeF/Hodges-LehmannH)		Effect size A/B (Hedges'gH/RBCCR)
1	Cer [32:0]	0.471903	U	0.495553	1	H	0.0196078	R
2	Cer [34:0]	0.0581101	U	0.380375	4.3606	H	0.343137	R
3	Cer [34:1]	0.122334	U	0.397806	1.50618	H	0.259804	R
4	Cer [34:4]	0.844365	T	0.973168	0.935315	F	-0.0747329	H
5	Cer [36:3]	0.182371	T	0.794153	1.28304	F	0.516054	H
6	Cer [36:4]	0.252356	U	0.445785	1.5159	H	0.151961	R
7	Cer [38:1]	0.48126	U	0.495553	1	H	0.0147059	R
8	Cer [40:1]	0.00562313	U	0.298925	3.43841	H	0.563725	R
9	Cer [40:3]	0.453816	U	0.495553	1	H	-0.0294118	R
10	Cer [40:7]	0.231016	T	0.794153	1.20585	F	0.462012	H
11	Cer [42:0]	0.473456	U	0.495553	1	H	0.0196078	R
12	Cer [42:1]	0.0197445	U	0.314992	1.87314	H	0.460784	R
13	Cer [42:2]	0.0750577	U	0.380375	1.83022	H	0.323529	R
14	Cer [42:3]	0.351846	U	0.474106	1.00842	H	0.0882353	R
15	Cer [42:4]	0.399263	U	0.495553	1	H	0.0588235	R
16	Cer [44:0]	0.42711	U	0.495553	1	H	-0.0441176	R
17	Cer [44:2]	0.125851	U	0.39793	1.99064	H	0.254902	R
18	Cer [44:4]	0.309489	U	0.454186	1	H	-0.112745	R
19	Cer [44:7]	0.223423	U	0.43426	0.434142	H	-0.171569	R
20	Cer [46:2]	0.342599	U	0.474106	1	H	-0.0882353	R
21	Cer [46:3]	0.167401	U	0.405704	1.36235	H	0.210784	R
22	Cer [46:4]	0.335929	U	0.47159	0.948333	H	-0.0980392	R
23	Cer [46:5]	0.801778	T	0.968203	1.0959	F	0.0955907	H
24	Chol [14:0]	0.0311452	T	0.720552	1.58577	F	0.857303	H
25	Chol [14:1]	0.135388	U	0.399533	1.88487	H	0.245098	R
26	Chol [16:0]	0.747244	T	0.943835	1.05262	F	0.12276	H
27	Chol [16:2]	0.0992694	U	0.380375	2.71288	H	0.289216	R
28	Chol [18:0]	0.336923	U	0.47159	1.32903	H	0.0980392	R
29	Chol [18:1]	0.160948	T	0.794153	1.26745	F	0.543491	H
30	Chol [18:3]	0.00439065	T	0.440435	1.74216	F	1.17222	H
31	Chol [20:0]	0.490919	U	0.495553	1	H	0	R
32	Chol [20:1]	0.225765	U	0.43426	1.66476	H	0.171569	R
33	Chol [20:2]	0.0957283	U	0.380375	2.24143	H	0.294118	R
34	Chol [20:3]	0.00369228	U	0.298925	3.1066	H	0.598039	R
35	Chol [22:1]	0.420485	U	0.495553	1	H	0.0490196	R
36	Chol [22:2]	0.0401378	U	0.380375	1.92706	H	0.392157	R
37	Chol [22:3]	0.0757514	U	0.380375	1.88918	H	0.313725	R
38	Chol [24:0]	0.219196	U	0.432648	1.18692	H	0.176471	R
39	Chol [24:1]	0.193352	U	0.424368	1.27249	H	0.196078	R
40	Chol [24:2]	0.438152	U	0.495553	1.0005	H	0.0392157	R
41	Chol [24:3]	0.208345	U	0.432648	1	H	-0.176471	R
42	Chol [8:2]	0.210774	U	0.432648	1.18154	H	0.176471	R
43	DAG [30:7]	0.21863	U	0.432648	2.08794	H	0.176471	R
44	DAG [31:3]	0.587236	T	0.874806	1.12509	F	0.20715	H
45	DAG [32:0]	0.438418	U	0.495553	0.955186	H	-0.0392157	R
46	DAG [32:1]	0.159548	U	0.402881	1.20367	H	0.22549	R
47	DAG [32:3]	0.655158	T	0.912643	1.1113	F	0.170273	H
48	DAG [32:7]	0.336999	U	0.47159	1.07531	H	0.0980392	R
49	DAG [33:0]	0.132165	U	0.399533	1	H	0.230392	R
50	DAG [33:1]	0.128396	U	0.39793	1	H	0.210784	R
51	DAG [33:2]	0.418828	U	0.495553	1	H	0.0490196	R
52	DAG [33:3]	0.240175	U	0.439511	1.20567	H	0.156863	R
53	DAG [34:0]	0.289957	U	0.445785	1.15928	H	0.127451	R
54	DAG [34:1]	0.390461	T	0.794153	1.22706	F	0.329083	H
55	DAG [34:2]	0.170539	U	0.405704	1.44238	H	0.215686	R
56	DAG [34:3]	0.0299069	U	0.346796	2.17442	H	0.421569	R
57	DAG [34:4]	0.453816	U	0.495553	1	H	-0.0294118	R
58	DAG [34:5]	0.0992246	U	0.380375	2.14893	H	0.279412	R
59	DAG [35:1]	0.360288	U	0.481805	1	H	0.0784314	R
60	DAG [35:3]	0.0158721	U	0.298925	1.88541	H	0.480392	R
61	DAG [36:0]	0.403745	U	0.495553	1.25883	H	0.0588235	R
62	DAG [36:1]	0.38674	U	0.486927	1.08399	H	0.0686275	R
63	DAG [36:2]	0.615966	T	0.892361	1.11971	F	0.191324	H
64	DAG [36:3]	0.87733	T	0.973395	1.03745	F	0.0587517	H
65	DAG [36:4]	0.289957	U	0.445785	1.41374	H	0.127451	R
66	DAG [36:5]	0.259899	U	0.445785	0.758024	H	-0.147059	R
67	DAG [37:1]	0.49012	U	0.495553	1	H	-0.00980392	R
68	DAG [37:2]	0.5	U	0.5	1	H	-0.00490196	R
69	DAG [37:5]	0.117403	T	0.794153	0.584075	F	-0.609843	H
70	DAG [38:0]	0.2741	U	0.445785	1	H	0.117647	R
71	DAG [38:3]	0.304522	U	0.449491	1.28655	H	0.117647	R
72	DAG [38:4]	0.43841	U	0.495553	0.914266	H	-0.0392157	R
73	DAG [38:5]	0.421028	U	0.495553	0.902382	H	-0.0490196	R
74	DAG [39:1]	0.0739925	U	0.380375	1.96553	H	0.318627	R
75	DAG [39:2]	0.0238168	U	0.314992	0.418172	H	-0.431373	R
76	DAG [39:5]	0.218913	U	0.432648	1.33254	H	0.176471	R
77	DAG [40:3]	0.357521	T	0.794153	0.816824	F	-0.352943	H
78	DAG [40:5]	0.211707	U	0.432648	0.653105	H	-0.181373	R
79	DAG [40:7]	0.232502	U	0.43426	1.70254	H	0.166667	R
80	DAG [41:0]	0.29869	U	0.449491	1	H	0.117647	R
81	DAG [41:2]	0.0441151	U	0.380375	2.40065	H	0.382353	R
82	DAG [41:4]	0.418132	U	0.495553	1	H	-0.0490196	R
83	DAG [42:0]	0.152593	U	0.402881	1	H	0.215686	R
84	DAG [42:1]	0.49096	U	0.495553	1	H	0.00980392	R
85	DAG [42:3]	0.291689	U	0.446928	1	H	-0.117647	R
86	DAG [42:4]	0.107943	U	0.39347	1	H	-0.254902	R
87	DAG [42:6]	0.0414477	T	0.720552	2.129	F	0.807277	H
88	DAG [43:0]	0.419851	U	0.495553	1	H	-0.0490196	R
89	DAG [43:4]	0.129415	U	0.39793	1.34332	H	0.254902	R
90	DAG [43:5]	0.0112903	U	0.298925	2.4525	H	0.509804	R
91	DAG [44:2]	0.176188	U	0.414776	1	H	0.196078	R
92	DAG [44:3]	0.3392	T	0.794153	0.740735	F	-0.36685	H
93	DAG [44:7]	0.129966	T	0.794153	1.26914	F	0.588881	H
94	Diether [44:0]	0.0141935	U	0.298925	1.95897	H	0.490196	R
95	GlcCer [28:1]	0.0824602	U	0.380375	2.30398	H	0.303922	R
96	GlcCer [31:1]	0.178151	T	0.794153	1.56784	F	0.52125	H
97	GlcCer [32:0]	0.142312	U	0.399533	1.63387	H	0.235294	R
98	GlcCer [32:2]	0.127043	U	0.39793	1	H	-0.235294	R
99	GlcCer [33:1]	0.368011	U	0.483228	1	H	-0.0784314	R
100	GlcCer [34:1]	0.185415	U	0.424368	0.722797	H	-0.20098	R
101	GlcCer [34:3]	0.194473	U	0.424368	1	H	0.166667	R
102	GlcCer [35:1]	0.454687	U	0.495553	1	H	-0.0294118	R
103	GlcCer [36:0]	0.433716	U	0.495553	1	H	0.0392157	R
104	GlcCer [36:1]	0.328258	U	0.47159	0.843016	H	-0.102941	R
105	GlcCer [36:2]	0.353482	U	0.474106	1	H	-0.0833333	R
106	GlcCer [37:1]	0.304054	U	0.449491	1.30176	H	0.117647	R
107	GlcCer [37:3]	0.0694104	U	0.380375	1.75208	H	0.303922	R
108	GlcCer [38:1]	0.29869	U	0.449491	1	H	-0.117647	R
109	GlcCer [38:3]	0.346611	U	0.474106	1	H	0.0882353	R
110	GlcCer [39:0]	0.346611	U	0.474106	1	H	0.0882353	R
111	GlcCer [40:1]	0.480647	U	0.495553	1	H	0.0147059	R
112	GlcCer [41:1]	0.0529344	U	0.380375	3.98783	H	0.362745	R
113	GlcCer [41:2]	0.5	U	0.5	1	H	0.00490196	R
114	GlcCer [41:3]	0.437494	U	0.495553	1	H	0.0392157	R
115	GlcCer [42:1]	0.873865	T	0.973395	1.054	F	0.0604262	H
116	GlcCer [43:2]	0.0136002	U	0.298925	5.97224	H	0.465686	R
117	GlcCer [43:3]	0.352708	U	0.474106	1.24397	H	0.0882353	R
118	GlcCer [44:2]	0.411484	U	0.495553	1	H	0.0539216	R
119	GlcCer [45:1]	0.0812723	U	0.380375	2.73391	H	0.313725	R
120	GlcCer [46:0]	0.339675	U	0.473867	1	H	0.0931373	R
121	GlcCer [46:2]	0.148435	U	0.402881	1.80365	H	0.235294	R
122	GlcCer [46:3]	0.293735	U	0.448541	1.08215	H	0.122549	R
123	GlcCer [47:1]	0.134728	U	0.399533	1.75296	H	0.235294	R
124	GlcCer [47:3]	0.118314	U	0.394058	2.02989	H	0.254902	R
125	LPC [14:0]	0.491168	U	0.495553	0.982541	H	-0.00980392	R
126	LPC [16:0]	0.430459	T	0.794153	1.11639	F	0.301785	H
127	LPC [16:1]	0.219196	U	0.432648	1.33095	H	0.176471	R
128	LPC [18:1]	0.193938	U	0.424368	1.18171	H	0.196078	R
129	LPC [18:2]	0.0689834	U	0.380375	1.33727	H	0.333333	R
130	LPC [18:3]	0.151899	T	0.794153	1.50788	F	0.55596	H
131	LPC [18:4]	0.229142	U	0.43426	0.527471	H	-0.166667	R
132	LPC [20:1]	0.369031	U	0.483228	1.10279	H	0.0784314	R
133	LPC [20:2]	0.491168	U	0.495553	0.989055	H	-0.00980392	R
134	LPC [20:3]	0.490743	U	0.495553	1	H	0.00980392	R
135	LPC [20:4]	0.393934	T	0.794153	1.1682	F	0.326644	H
136	LPC [20:6]	0.369889	U	0.483228	1.36828	H	0.0784314	R
137	LPC [22:4]	0.0613258	U	0.380375	0.248023	H	-0.343137	R
138	LPC [22:5]	0.27499	U	0.445785	1.20369	H	0.137255	R
139	LPC [22:6]	0.265482	U	0.445785	1	H	0.137255	R
140	LPC [24:5]	0.0902404	U	0.380375	0.852728	H	-0.284314	R
141	LPC [24:6]	0.242987	U	0.441679	0.720448	H	-0.156863	R
142	LPE [16:0]	0.115901	U	0.394058	1.55705	H	0.269608	R
143	LPE [16:1]	0.342048	U	0.474106	1	H	0.0931373	R
144	LPE [18:0]	0.312213	T	0.794153	1.34986	F	0.388296	H
145	LPE [18:1]	0.305274	U	0.449491	1.20273	H	0.117647	R
146	LPE [18:2]	0.0483836	U	0.380375	2.57791	H	0.372549	R
147	LPE [20:0]	0.0957283	U	0.380375	1.86136	H	0.294118	R
148	LPE [20:1]	0.201475	U	0.431781	1.17832	H	0.186275	R
149	LPE [20:4]	0.0219642	U	0.314992	1.76869	H	0.45098	R
150	LPE [20:5]	0.0047929	U	0.298925	4.0147	H	0.578431	R
151	LPE [22:6]	0.397375	T	0.794153	1.2728	F	0.324242	H
152	PC-O [28:0]	0.169494	U	0.405704	1.30815	H	0.215686	R
153	PC-O [28:2]	0.28834	U	0.445785	1	H	0.112745	R
154	PC-O [28:7]	0.171984	U	0.406998	1	H	-0.196078	R
155	PC-O [28:8]	0.116792	U	0.394058	0.643195	H	-0.264706	R
156	PC-O [30:0]	0.136143	T	0.794153	1.36666	F	0.579179	H
157	PC-O [30:4]	0.138869	U	0.399533	1.60687	H	0.245098	R
158	PC-O [30:5]	0.279664	T	0.794153	1.26436	F	0.415958	H
159	PC-O [32:0]	0.103474	U	0.380375	1.60004	H	0.284314	R
160	PC-O [32:1]	0.0299226	U	0.346796	1.5205	H	0.421569	R
161	PC-O [32:2]	0.435482	U	0.495553	1	H	0.0392157	R
162	PC-O [32:6]	0.437992	U	0.495553	1	H	0.0392157	R
163	PC-O [34:0]	0.22785	U	0.43426	1.14299	H	0.166667	R
164	PC-O [34:1]	0.219332	T	0.794153	1.26204	F	0.474133	H
165	PC-O [34:5]	0.0957283	U	0.380375	1.54958	H	0.294118	R
166	PC-O [34:7]	0.362254	U	0.483005	1	H	0.0784314	R
167	PC-O [34:8]	0.455621	U	0.495553	1	H	0.0294118	R
168	PC-O [36:1]	0.129415	U	0.39793	1.58787	H	0.254902	R
169	PC-O [36:3]	0.0243909	U	0.314992	1.62869	H	0.441176	R
170	PC-O [36:4]	0.260414	U	0.445785	1.06529	H	0.147059	R
171	PC-O [38:3]	0.0154758	T	0.698667	2.02481	F	0.97449	H
172	PC-O [38:5]	0.898844	T	0.977928	1.01791	F	0.0483829	H
173	PC-O [38:6]	0.614587	T	0.892361	1.10203	F	0.192075	H
174	PC-O [38:8]	0.334326	T	0.794153	0.805359	F	-0.370634	H
175	PC-O [40:4]	0.0884178	U	0.380375	1.66696	H	0.303922	R
176	PC-O [40:5]	0.506651	T	0.83962	1.14217	F	0.253756	H
177	PC-O [40:6]	0.719454	T	0.930068	1.06416	F	0.136853	H
178	PC-O [40:7]	0.491168	U	0.495553	1.01307	H	0.00980392	R
179	PC-O [42:3]	0.280915	U	0.445785	1	H	0.127451	R
180	PC-O [42:4]	0.0330569	U	0.373543	2.19898	H	0.411765	R
181	PC-O [42:5]	0.026646	T	0.720552	1.8413	F	0.884044	H
182	PC-O [42:8]	0.312885	U	0.457683	1.2912	H	0.112745	R
183	PE [28:1]	0.144025	U	0.401847	0.576429	H	-0.235294	R
184	PE [28:4]	0.00877741	U	0.298925	2.84959	H	0.529412	R
185	PE [28:5]	0.25272	U	0.445785	1	H	0.147059	R
186	PE [28:6]	0.977811	T	0.98946	0.990162	F	-0.0105843	H
187	PE [30:4]	0.0567197	U	0.380375	0.364939	H	-0.352941	R
188	PE [30:5]	0.020487	U	0.314992	4.45947	H	0.441176	R
189	PE [30:7]	0.0749572	U	0.380375	1.73935	H	0.323529	R
190	PE [30:8]	0.179742	U	0.420951	1.04214	H	0.196078	R
191	PE [32:5]	0.185969	U	0.424368	1	H	-0.191176	R
192	PE [32:7]	0.288989	T	0.794153	1.43337	F	0.407809	H
193	PE [32:8]	0.0504324	U	0.380375	1.97062	H	0.362745	R
194	PE [34:0]	0.491168	U	0.495553	1.05978	H	0.00980392	R
195	PE [34:2]	0.00282105	U	0.298925	3.49279	H	0.617647	R
196	PE [36:1]	0.0141935	U	0.298925	1.9925	H	0.490196	R
197	PE [36:2]	0.00369228	U	0.298925	1.82553	H	0.598039	R
198	PE [36:4]	0.111665	U	0.394058	1.43692	H	0.27451	R
199	PE [36:7]	0.5	U	0.5	1	H	0.00490196	R
200	PE [36:8]	0.328258	U	0.47159	1.1534	H	0.102941	R
201	PE [38:0]	0.118679	U	0.394058	1.72996	H	0.264706	R
202	PE [38:1]	0.209061	T	0.794153	1.27833	F	0.485201	H
203	PE [38:2]	0.0632953	U	0.380375	1.22842	H	0.343137	R
204	PE [38:3]	0.0977756	T	0.794153	1.42963	F	0.646673	H
205	PE [38:6]	0.455926	U	0.495553	1.03864	H	0.0294118	R
206	PE [38:8]	0.287101	U	0.445785	1.08394	H	0.127451	R
207	PE [40:0]	0.0632953	U	0.380375	1.95972	H	0.343137	R
208	PE [40:1]	0.0271723	U	0.331942	0.330255	H	-0.426471	R
209	PE [40:3]	0.0269897	T	0.720552	1.4853	F	0.881861	H
210	PE [40:4]	0.193938	U	0.424368	1.13214	H	0.196078	R
211	PE [40:8]	0.0739559	T	0.794153	1.81801	F	0.70092	H
212	PE [42:0]	0.455921	U	0.495553	1.16722	H	0.0294118	R
213	PE [42:1]	0.103509	U	0.380375	1	H	0.259804	R
214	PE [42:3]	0.0296992	T	0.720552	1.79833	F	0.865492	H
215	PE-O [28:4]	0.0404697	U	0.380375	0.363447	H	-0.377451	R
216	PE-O [28:6]	0.473407	U	0.495553	1	H	0.0196078	R
217	PE-O [28:7]	0.402801	U	0.495553	1	H	0.0588235	R
218	PE-O [28:8]	0.155918	U	0.402881	1.73768	H	0.22549	R
219	PE-O [30:8]	0.212783	U	0.432648	0.797504	H	-0.176471	R
220	PE-O [32:6]	0.336999	U	0.47159	1.23566	H	0.0980392	R
221	PE-O [32:7]	0.23195	U	0.43426	0.689829	H	-0.166667	R
222	PE-O [32:8]	0.271983	U	0.445785	0.875286	H	-0.137255	R
223	PE-O [34:1]	0.455465	U	0.495553	1	H	-0.0294118	R
224	PE-O [34:3]	0.376209	U	0.486927	1	H	0.0686275	R
225	PE-O [34:6]	0.147354	U	0.402881	1.5993	H	0.235294	R
226	PE-O [34:8]	0.455263	U	0.495553	1	H	-0.0294118	R
227	PE-O [36:1]	0.36975	U	0.483228	1.21506	H	0.0784314	R
228	PE-O [36:2]	0.0343433	U	0.378614	3.17887	H	0.401961	R
229	PE-O [36:4]	0.38674	U	0.486927	0.861898	H	-0.0686275	R
230	PE-O [36:5]	0.12031	U	0.394058	0.648113	H	-0.264706	R
231	PE-O [36:6]	0.491168	U	0.495553	1.00638	H	0	R
232	PE-O [38:3]	0.27499	U	0.445785	1.1883	H	0.137255	R
233	PE-O [38:4]	0.0750577	U	0.380375	1.69843	H	0.323529	R
234	PE-O [38:5]	0.289957	U	0.445785	0.758395	H	-0.127451	R
235	PE-O [38:6]	0.838751	T	0.973168	0.950666	F	-0.0774676	H
236	PE-O [38:8]	0.473521	U	0.495553	1.00503	H	0.0196078	R
237	PE-O [40:0]	0.081927	T	0.794153	1.72105	F	0.681287	H
238	PE-O [40:1]	0.239293	U	0.439511	1.32797	H	0.161765	R
239	PE-O [40:5]	0.284445	U	0.445785	1	H	-0.117647	R
240	PE-O [40:7]	0.38674	U	0.486927	0.882631	H	-0.0686275	R
241	PE-O [40:8]	0.103474	U	0.380375	0.554044	H	-0.284314	R
242	PE-O [42:2]	0.00334872	T	0.440435	2.83969	F	1.21314	H
243	PE-O [42:3]	0.22785	U	0.43426	1.35914	H	0.166667	R
244	PE-O [42:6]	0.490743	U	0.495553	1	H	-0.00980392	R
245	PE-O [42:7]	0.417285	U	0.495553	1	H	0.0490196	R
246	PI [28:0]	0.336333	U	0.47159	0.749391	H	-0.0980392	R
247	PI [28:1]	0.140226	U	0.399533	1.15726	H	0.235294	R
248	PI [28:2]	0.491166	U	0.495553	1.04168	H	0.00980392	R
249	PI [28:3]	0.421028	U	0.495553	0.940991	H	-0.0490196	R
250	PI [28:6]	0.235961	U	0.435324	1	H	-0.156863	R
251	PI [28:7]	0.045006	U	0.380375	1.92384	H	0.372549	R
252	PI [29:1]	0.369031	U	0.483228	1.05246	H	0.0784314	R
253	PI [31:0]	0.100929	U	0.380375	1.50122	H	0.27451	R
254	PI [31:1]	0.208969	U	0.432648	1	H	0.151961	R
255	PI [31:4]	0.280385	U	0.445785	0.861611	H	-0.132353	R
256	PI [32:0]	0.260388	U	0.445785	1.17748	H	0.147059	R
257	PI [32:1]	0.141621	U	0.399533	1	H	-0.22549	R
258	PI [32:6]	0.289957	U	0.445785	1.43355	H	0.127451	R
259	PI [33:1]	0.103446	U	0.380375	1.72528	H	0.284314	R
260	PI [33:2]	0.455905	U	0.495553	1.0803	H	0.0294118	R
261	PI [33:3]	0.0750577	U	0.380375	1.72427	H	0.323529	R
262	PI [33:5]	0.235961	U	0.435324	1	H	0.156863	R
263	PI [34:0]	0.0504601	U	0.380375	2.96443	H	0.367647	R
264	PI [34:2]	0.0379056	U	0.380375	0.467604	H	-0.392157	R
265	PI [35:0]	0.234735	U	0.435324	1.29458	H	0.161765	R
266	PI [35:1]	0.336333	U	0.47159	1.17197	H	0.0980392	R
267	PI [35:2]	0.403792	U	0.495553	1.08259	H	0.0588235	R
268	PI [35:5]	0.471903	U	0.495553	1	H	0.0196078	R
269	PI [35:7]	0.319237	U	0.465468	0.763539	H	-0.107843	R
270	PI [35:8]	0.0441151	U	0.380375	1.58268	H	0.382353	R
271	PI [36:0]	0.0784601	U	0.380375	2.02222	H	0.303922	R
272	PI [36:2]	0.463978	U	0.495553	1	H	-0.0245098	R
273	PI [36:3]	0.246246	U	0.441679	1.31555	H	0.156863	R
274	PI [36:5]	0.0600044	U	0.380375	0.540555	H	-0.333333	R
275	PI [36:8]	0.470383	U	0.495553	1	H	-0.0196078	R
276	PI [37:0]	0.336333	U	0.47159	1.17391	H	0.0980392	R
277	PI [37:2]	0.491164	U	0.495553	1	H	0	R
278	PI [37:3]	0.255734	T	0.794153	1.27361	F	0.437806	H
279	PI [37:5]	0.398027	U	0.495553	1	H	0.0588235	R
280	PI [37:7]	0.245308	U	0.441679	0.710864	H	-0.156863	R
281	PI [37:8]	0.00838038	T	0.483029	1.72618	F	1.0725	H
282	PI [38:0]	0.287101	U	0.445785	1.06863	H	0.127451	R
283	PI [38:4]	0.303097	T	0.794153	1.31066	F	0.395829	H
284	PI [38:7]	0.0546304	U	0.380375	0.806857	H	-0.328431	R
285	PI [39:0]	0.116214	U	0.394058	1.43135	H	0.259804	R
286	PI [39:2]	0.443944	U	0.495553	1	H	0.0343137	R
287	PI [39:3]	0.429697	U	0.495553	1.09436	H	0.0441176	R
288	PI [39:8]	0.491168	U	0.495553	0.975774	H	-0.00980392	R
289	PI [40:0]	0.170539	U	0.405704	0.566789	H	-0.215686	R
290	PI [40:3]	0.0689834	U	0.380375	1.29764	H	0.333333	R
291	PI [40:4]	0.192289	U	0.424368	1.33738	H	0.196078	R
292	PI [40:7]	0.415034	U	0.495553	1	H	-0.0490196	R
293	PI [40:8]	0.152809	U	0.402881	1.36358	H	0.22549	R
294	PI [41:0]	0.097204	U	0.380375	1.50241	H	0.284314	R
295	PI [41:2]	0.385454	U	0.486927	1	H	-0.0637255	R
296	PI [41:4]	0.403383	U	0.495553	0.970597	H	-0.0588235	R
297	PI [41:7]	0.455926	U	0.495553	1.1024	H	0.0294118	R
298	PI [42:0]	0.170539	U	0.405704	0.728367	H	-0.215686	R
299	PI [42:1]	0.129415	U	0.39793	0.575288	H	-0.254902	R
300	PI [42:2]	0.35234	U	0.474106	0.880593	H	-0.0882353	R
301	PI [42:3]	0.101901	U	0.380375	1.61892	H	0.284314	R
302	PI [42:6]	0.348125	U	0.474106	1	H	-0.0882353	R
303	PI [42:8]	0.00809009	U	0.298925	3.31034	H	0.529412	R
304	PI [43:1]	0.182734	U	0.421407	1	H	-0.196078	R
305	PI [43:2]	0.418828	U	0.495553	1	H	-0.0490196	R
306	PI [43:3]	0.453526	T	0.810064	1.20809	F	0.286749	H
307	PI [43:4]	0.0924156	U	0.380375	1.94232	H	0.294118	R
308	PI [43:5]	0.0197445	U	0.314992	2.00121	H	0.460784	R
309	PI [44:0]	0.100084	U	0.380375	0.595405	H	-0.284314	R
310	PI [44:1]	0.205326	U	0.431781	0.649769	H	-0.186275	R
311	PI [44:3]	0.181886	U	0.421407	0.556007	H	-0.205882	R
312	PI [44:4]	0.381454	U	0.486927	1	H	0.0686275	R
313	PI [44:5]	0.138988	U	0.399533	0.753356	H	-0.245098	R
314	PI [44:8]	0.197755	U	0.427681	0.972925	H	-0.186275	R
315	PS [28:5]	0.300274	U	0.449491	1	H	-0.117647	R
316	PS [28:6]	0.0883111	U	0.380375	1.5898	H	0.303922	R
317	PS [30:3]	0.442121	U	0.495553	1	H	0.0343137	R
318	PS [30:5]	0.386727	U	0.486927	0.84511	H	-0.0686275	R
319	PS [30:6]	0.49012	U	0.495553	1	H	-0.00980392	R
320	PS [32:1]	0.336851	U	0.47159	1	H	0.0882353	R
321	PS [32:2]	0.167689	U	0.405704	1.02204	H	0.205882	R
322	PS [32:3]	0.380012	U	0.486927	1	H	-0.0686275	R
323	PS [32:4]	0.29565	U	0.449491	1.31151	H	0.122549	R
324	PS [32:6]	0.35234	U	0.474106	0.888757	H	-0.0882353	R
325	PS [34:5]	0.00287773	U	0.298925	0.0235993	H	-0.588235	R
326	PS [34:6]	0.255304	U	0.445785	1	H	0.142157	R
327	PS [36:6]	0.138988	U	0.399533	1.53265	H	0.245098	R
328	PS [40:7]	0.428975	U	0.495553	1	H	-0.0441176	R
329	PS [40:8]	0.412015	U	0.495553	0.953184	H	-0.0539216	R
330	PS [42:1]	0.49012	U	0.495553	1	H	0	R
331	PS [42:2]	0.470383	U	0.495553	1	H	-0.0196078	R
332	PS [42:3]	0.468786	U	0.495553	1	H	-0.0196078	R
333	PS [42:6]	0.00775821	U	0.298925	14.7625	H	0.509804	R
334	PS [42:7]	0.455263	U	0.495553	1	H	0.0294118	R
335	PS [44:3]	0.378282	U	0.486927	1	H	0.0686275	R
336	PS [44:7]	0.140226	U	0.399533	0.353426	H	-0.235294	R
337	PS [44:8]	0.274892	U	0.445785	0.690596	H	-0.137255	R
338	SM [30:1]	0.217603	U	0.432648	1.32026	H	0.176471	R
339	SM [30:2]	0.25456	U	0.445785	1.07583	H	0.147059	R
340	SM [30:3]	0.195285	U	0.424368	1	H	-0.186275	R
341	SM [31:1]	0.0350172	T	0.720552	1.60805	F	0.836962	H
342	SM [31:2]	0.264052	U	0.445785	1	H	0.132353	R
343	SM [32:1]	0.14477	T	0.794153	1.38992	F	0.566211	H
344	SM [32:2]	0.260414	U	0.445785	1.23618	H	0.147059	R
345	SM [33:1]	0.0521079	T	0.794153	1.67472	F	0.76611	H
346	SM [33:2]	0.0364569	U	0.380375	1.86947	H	0.401961	R
347	SM [34:1]	0.115782	T	0.794153	1.2663	F	0.612682	H
348	SM [34:2]	0.305296	U	0.449491	0.866354	H	-0.117647	R
349	SM [34:3]	0.120037	U	0.394058	1.17107	H	0.25	R
350	SM [35:1]	0.473521	U	0.495553	1.00882	H	0.0196078	R
351	SM [35:2]	0.0597887	U	0.380375	2.64125	H	0.348039	R
352	SM [35:3]	0.602197	T	0.88482	0.88194	F	-0.198864	H
353	SM [36:1]	0.604821	T	0.88482	0.915749	F	-0.197421	H
354	SM [36:2]	0.5575	T	0.872895	0.894142	F	-0.223935	H
355	SM [36:3]	0.193938	U	0.424368	0.757275	H	-0.196078	R
356	SM [37:1]	0.159548	U	0.402881	0.807954	H	-0.22549	R
357	SM [38:1]	0.163062	T	0.794153	1.21689	F	0.540659	H
358	SM [38:2]	0.281219	T	0.794153	1.21173	F	0.414586	H
359	SM [38:3]	0.225738	U	0.43426	0.748117	H	-0.171569	R
360	SM [39:1]	0.0197445	U	0.314992	2.63386	H	0.460784	R
361	SM [39:2]	0.438418	U	0.495553	1.05411	H	0.0392157	R
362	SM [40:2]	0.0214803	T	0.698667	1.46616	F	0.920385	H
363	SM [41:1]	0.0194979	T	0.698667	1.40448	F	0.936505	H
364	SM [41:2]	0.126467	T	0.794153	1.28965	F	0.594545	H
365	SM [42:1]	0.448072	U	0.495553	1	H	0.0294118	R
366	SM [42:3]	0.734222	T	0.937481	1.06442	F	0.12934	H
367	SM [44:1]	0.296769	U	0.449491	1	H	0.117647	R
368	TAG [44:0]	0.206338	U	0.431781	1.24148	H	0.186275	R
369	TAG [44:1]	0.12031	U	0.394058	2.05009	H	0.264706	R
370	TAG [44:2]	0.333705	U	0.47159	1	H	-0.0980392	R
371	TAG [44:3]	0.0236154	U	0.314992	0.199843	H	-0.441176	R
372	TAG [44:6]	0.0884178	U	0.380375	1.82687	H	0.303922	R
373	TAG [44:8]	0.142223	U	0.399533	1	H	-0.205882	R
374	TAG [45:1]	0.193821	U	0.424368	1.53847	H	0.196078	R
375	TAG [45:2]	0.157019	U	0.402881	0.641776	H	-0.22549	R
376	TAG [45:3]	0.0829174	T	0.794153	1.52291	F	0.678964	H
377	TAG [45:5]	0.455736	U	0.495553	1	H	0.0294118	R
378	TAG [45:6]	0.27499	U	0.445785	0.797994	H	-0.137255	R
379	TAG [45:8]	0.010565	U	0.298925	3.20439	H	0.504902	R
380	TAG [46:0]	0.129415	U	0.39793	1.63375	H	0.254902	R
381	TAG [46:1]	0.0884178	U	0.380375	2.78888	H	0.303922	R
382	TAG [46:2]	0.0957283	U	0.380375	3.06011	H	0.294118	R
383	TAG [46:6]	0.387405	T	0.794153	1.23412	F	0.33124	H
384	TAG [46:7]	0.435482	U	0.495553	1	H	0.0392157	R
385	TAG [47:0]	0.305296	U	0.449491	1.28953	H	0.117647	R
386	TAG [47:1]	0.282402	U	0.445785	1.42514	H	0.132353	R
387	TAG [47:2]	0.289864	U	0.445785	1.36054	H	0.127451	R
388	TAG [47:3]	0.211707	U	0.432648	1.25848	H	0.181373	R
389	TAG [47:6]	0.206309	U	0.431781	1.69648	H	0.186275	R
390	TAG [47:7]	0.103446	U	0.380375	1.87135	H	0.284314	R
391	TAG [47:8]	0.386468	U	0.486927	1.18108	H	0.0686275	R
392	TAG [48:1]	0.0689834	U	0.380375	1.7239	H	0.333333	R
393	TAG [48:2]	0.129415	U	0.39793	1.40107	H	0.254902	R
394	TAG [48:3]	0.159548	U	0.402881	1.36839	H	0.22549	R
395	TAG [48:5]	0.50409	T	0.83962	1.10802	F	0.255299	H
396	TAG [49:0]	0.464711	U	0.495553	0.905506	H	-0.0245098	R
397	TAG [49:1]	0.722243	T	0.930068	1.1003	F	0.13543	H
398	TAG [49:2]	0.398192	T	0.794153	1.22826	F	0.323674	H
399	TAG [49:3]	0.490627	U	0.495553	1	H	0	R
400	TAG [49:4]	0.12031	U	0.394058	1.63757	H	0.264706	R
401	TAG [49:5]	0.182004	U	0.421407	1.53676	H	0.205882	R
402	TAG [49:6]	0.12031	U	0.394058	1.30595	H	0.264706	R
403	TAG [50:1]	0.133149	T	0.794153	1.37307	F	0.583835	H
404	TAG [50:2]	0.27971	T	0.794153	1.23017	F	0.415917	H
405	TAG [50:4]	0.14799	T	0.794153	1.33457	F	0.561532	H
406	TAG [50:5]	0.0884178	U	0.380375	1.4921	H	0.303922	R
407	TAG [50:6]	0.403792	U	0.495553	1.2074	H	0.0588235	R
408	TAG [50:8]	0.046019	U	0.380375	2.17889	H	0.377451	R
409	TAG [51:0]	0.0251886	U	0.316257	0.797297	H	-0.392157	R
410	TAG [51:2]	0.118532	T	0.794153	1.3904	F	0.607886	H
411	TAG [51:3]	0.42202	T	0.794153	1.20267	F	0.307408	H
412	TAG [51:5]	0.122263	T	0.794153	1.35854	F	0.601525	H
413	TAG [51:6]	0.0603624	U	0.380375	0.48715	H	-0.348039	R
414	TAG [51:7]	0.143966	T	0.794153	1.31076	F	0.567394	H
415	TAG [51:8]	0.353315	U	0.474106	1.07039	H	0.0882353	R
416	TAG [52:1]	0.402894	T	0.794153	0.765206	F	-0.320417	H
417	TAG [52:2]	0.0530204	U	0.380375	1.4241	H	0.362745	R
418	TAG [52:3]	0.429683	T	0.794153	1.18781	F	0.302299	H
419	TAG [52:6]	0.875653	T	0.973395	1.03517	F	0.0595621	H
420	TAG [52:7]	0.567721	T	0.872895	1.15499	F	0.218116	H
421	TAG [52:8]	0.920912	T	0.977928	1.02809	F	0.037786	H
422	TAG [53:3]	0.294566	T	0.794153	1.26278	F	0.403025	H
423	TAG [53:4]	0.816785	T	0.968203	1.04929	F	0.0882097	H
424	TAG [53:6]	0.149031	U	0.402881	1.26375	H	0.235294	R
425	TAG [53:8]	0.0689834	U	0.380375	1.66953	H	0.333333	R
426	TAG [54:1]	0.274497	U	0.445785	1.63233	H	0.137255	R
427	TAG [54:2]	0.978667	T	0.98946	0.994082	F	-0.0101756	H
428	TAG [54:6]	0.71024	T	0.930068	0.916384	F	-0.141568	H
429	TAG [54:7]	0.915695	T	0.977928	0.977538	F	-0.040288	H
430	TAG [54:8]	0.455926	U	0.495553	0.98009	H	-0.0294118	R
431	TAG [55:2]	0.271983	U	0.445785	1.13581	H	0.137255	R
432	TAG [55:3]	0.267627	U	0.445785	1.52946	H	0.142157	R
433	TAG [55:4]	0.246246	U	0.441679	1.21987	H	0.156863	R
434	TAG [55:6]	0.755403	T	0.944692	0.944066	F	-0.118656	H
435	TAG [55:7]	0.277543	U	0.445785	1	H	0.107843	R
436	TAG [55:8]	0.087053	T	0.794153	1.34314	F	0.669511	H
437	TAG [56:4]	0.0884178	U	0.380375	1.56175	H	0.303922	R
438	TAG [56:7]	0.862519	T	0.973395	1.04611	F	0.0659166	H
439	TAG [57:1]	0.5	U	0.5	1	H	0.00490196	R
440	TAG [57:2]	0.0154613	U	0.298925	0.212737	H	-0.460784	R
441	TAG [57:3]	0.0948402	U	0.380375	1.34615	H	0.27451	R
442	TAG [57:4]	0.152809	U	0.402881	1.74133	H	0.22549	R
443	TAG [57:6]	0.0957283	U	0.380375	1.64927	H	0.294118	R
444	TAG [57:7]	0.334752	T	0.794153	1.24247	F	0.370301	H
445	TAG [57:8]	0.260414	U	0.445785	1.24707	H	0.147059	R
446	TAG [58:1]	0.150713	U	0.402881	1.41804	H	0.22549	R
447	TAG [58:2]	0.125982	T	0.794153	1.54596	F	0.595341	H
448	TAG [58:4]	0.455263	U	0.495553	1	H	0.0294118	R
449	TAG [58:5]	0.732364	T	0.937481	0.885869	F	-0.130282	H
450	TAG [58:6]	0.206338	U	0.431781	0.723909	H	-0.186275	R
451	TAG [58:7]	0.194156	T	0.794153	0.70517	F	-0.502026	H
452	TAG [58:8]	0.340117	T	0.794153	0.748572	F	-0.366142	H

## Sheet: B
Lipid name	p-value	FDR	FC A/B	Effect size A/B
	(T-testT/U-Mann-WhitneyU)	(Benjamini-Hochberg)	(Fold changeF /Hodges-LehmannH)	(Hedges'gH/RBCCR)
Upregulated in RT-sensitive samples A
PE-O [42:2]	0.003 T	0.44	2.84 F	1.21 H
Chol [18:3]	0.004 T	0.44	1.74 F	1.17 H
PI [37:8]	0.008 T	0.48	1.73 F	1.07 H
PC-O [38:3]	0.015 T	0.70	2.02 F	0.97 H
SM [41:1]	0.019 T	0.70	1.40 F	0.94 H
SM [40:2]	0.021 T	0.70	1.47 F	0.92 H
PC-O [42:5]	0.027 T	0.72	1.84 F	0.88 H
PE [40:3]	0.027 T	0.72	1.49 F	0.88 H
PE [42:3]	0.030 T	0.72	1.80 F	0.87 H
Chol [14:0]	0.031 T	0.72	1.59 F	0.86 H
SM [31:1]	0.035 T	0.72	1.61 F	0.84 H
DAG [42:6]	0.041 T	0.72	2.13 F	0.81 H
SM [33:1]	0.052 T	0.79	1.67 F	0.77 H
PE [40:8]	0.074 T	0.79	1.82 F	0.70 H
PE-O [40:0]	0.082 T	0.79	1.72 F	0.68 H
TAG [45:3]	0.083 T	0.79	1.52 F	0.68 H
TAG [55:8]	0.087 T	0.79	1.34 F	0.67 H
PE [38:3]	0.098T	0.79	1.43 F	0.65 H
PE [34:2]	0.003U	0.30	3.49 H	0.62 R
SM [34:1]	0.116 T	0.79	1.27 F	0.61 H
TAG [51:2]	0.119 T	0.79	1.39 F	0.61 H
TAG [51:5]	0.122 U	0.79	1.36 H	0.60 R
Chol [20:3]	0.004 U	0.30	3.11 H	0.60 R
PE [36:2]	0.004 T	0.30	1.83 F	0.60 H
TAG [58:2]	0.126 T	0.79	1.55 F	0.60 H
SM [41:2]	0.126 T	0.79	1.29 F	0.59 H
DAG [44:7]	0.130 T	0.79	1.27 F	0.59 H
TAG [50:1]	0.133 T	0.79	1.37 F	0.58 H
PC-O [30:0]	0.136 T	0.79	1.37 F	0.58 H
LPE [20:5]	0.005 U	0.30	4.01 H	0.58 R
TAG [51:7]	0.144 T	0.79	1.31 F	0.57 H
SM [32:1]	0.145 T	0.79	1.39 F	0.57 H
Cer [40:1]	0.006 T	0.30	3.44 H	0.56 H
TAG [50:4]	0.148 T	0.79	1.33 F	0.56 H
LPC [18:3]	0.152 T	0.79	1.51 F	0.56 H
Chol [18:1]	0.161 T	0.79	1.27 F	0.54 H
SM [38:1]	0.163 T	0.79	1.22 F	0.54 H
PE [28:4]	0.009 U	0.30	2.85 H	0.53 R
PI [42:8]	0.008 U	0.30	3.31 H	0.53 R
GlcCer [31:1]	0.178 T	0.79	1.57 F	0.52 H
Cer [36:3]	0.182 T	0.79	1.28 F	0.52 H
DAG [43:5]	0.011 U	0.30	2.45 H	0.51 R
PS [42:6]	0.008 U	0.30	14.76 H	0.51 R
TAG [45:8]	0.011 U	0.30	3.20 H	0.50 R
Diether [44:0]	0.014 U	0.30	1.96 H	0.49 R
PE [36:1]	0.014 U	0.30	1.99 H	0.49 R
DAG [35:3]	0.016 U	0.30	1.89 H	0.48 R
GlcCer [43:2]	0.014 U	0.30	5.97 H	0.47 R
Cer [42:1]	0.020 U	0.31	1.87 H	0.46 R
PI [43:5]	0.020 U	0.31	2.00 H	0.46 R
SM [39:1]	0.020 U	0.31	2.63 H	0.46 R
LPE [20:4]	0.022 U	0.31	1.77 H	0.45 R
PC-O [36:3]	0.024 U	0.31	1.63 H	0.44 R
PE [30:5]	0.020 U	0.31	4.46 H	0.44 R
DAG [34:3]	0.030 U	0.35	2.17 H	0.42 R
PC-O [32:1]	0.030 U	0.35	1.52 H	0.42 R
PC-O [42:4]	0.033 U	0.37	2.20 H	0.41 R
PE-O [36:2]	0.034 U	0.38	3.18 H	0.40 R
SM [33:2]	0.036 U	0.38	1.87 H	0.40 R
Chol [22:2]	0.040 U	0.38	1.93 H	0.39 R
DAG [41:2]	0.044 U	0.38	2.40 H	0.38 R
PI [35:8]	0.044 U	0.38	1.58 H	0.38 R
TAG [50:8]	0.046 U	0.38	2.18 H	0.38 R
LPE [18:2]	0.048 U	0.38	2.58 H	0.37 R
PI [28:7]	0.045 U	0.38	1.92 H	0.37 R
PI [34:0]	0.050 U	0.38	2.96 H	0.37 R
GlcCer [41:1]	0.053 U	0.38	3.99 H	0.36 R
PE [32:8]	0.050 U	0.38	1.97 H	0.36 R
TAG [52:2]	0.053 U	0.38	1.42 H	0.36 R
SM [35:2]	0.060 U	0.38	2.64 H	0.35 R
Cer [34:0]	0.058 U	0.38	4.36 H	0.34 R
PE [38:2]	0.063 U	0.38	1.23 H	0.34 R
PE [40:0]	0.063 U	0.38	1.96 H	0.34 R
LPC [18:2]	0.069 U	0.38	1.34 H	0.33 R
PI [40:3]	0.069 U	0.38	1.30 H	0.33 R
TAG [48:1]	0.069 U	0.38	1.72 H	0.33 R
TAG [53:8]	0.069 U	0.38	1.67 H	0.33 R
Cer [42:2]	0.075 U	0.38	1.83 H	0.32 R
PE [30:7]	0.075 U	0.38	1.74 H	0.32 R
PE-O [38:4]	0.075 U	0.38	1.70 H	0.32 R
PI [33:3]	0.075 U	0.38	1.72 H	0.32 R
DAG [39:1]	0.074 U	0.38	1.97 H	0.32 R
Chol [22:3]	0.076 U	0.38	1.89 H	0.31 R
GlcCer [45:1]	0.081 U	0.38	2.73 H	0.31 R
GlcCer [28:1]	0.082 U	0.38	2.30 H	0.30 R
GlcCer [37:3]	0.069 U	0.38	1.75 H	0.30 R
PC-O [40:4]	0.088 U	0.38	1.67 H	0.30 R
PI [36:0]	0.078 U	0.38	2.02 H	0.30 R
PS [28:6]	0.088 U	0.38	1.59 H	0.30 R
TAG [44:6]	0.088 U	0.38	1.83 H	0.30 R
TAG [46:1]	0.088 U	0.38	2.79 H	0.30 R
TAG [50:5]	0.088 U	0.38	1.49 H	0.30 R
TAG [56:4]	0.088 U	0.38	1.56 H	0.30 R
Upregulated in RT-resistant samples B
DAG [37:5]	0.117T	0.79	0.58 F	-0.61 H
PS [34:5]	0.003U	0.30	0.02 H	-0.59 R
TAG [58:7]	0.194T	0.79	0.71 F	-0.50 H
TAG [57:2]	0.015 U	0.30	0.21 H	-0.46 R
TAG [44:3]	0.024 U	0.31	0.20 H	-0.44 R
DAG [39:2]	0.024 U	0.31	0.42 H	-0.43 R
PE [40:1]	0.027 U	0.33	0.33 H	-0.43 R
PI [34:2]	0.038 U	0.38	0.47 H	-0.39 R
TAG [51:0]	0.025 U	0.32	0.80 H	-0.39 R
PE-O [28:4]	0.040 U	0.38	0.36 H	-0.38 R
PE [30:4]	0.057 U	0.38	0.36 H	-0.35 R
TAG [51:6]	0.060 U	0.38	0.49 H	-0.35 R
LPC [22:4]	0.061 U	0.38	0.25 H	-0.34 R
PI [36:5]	0.060 U	0.38	0.54 H	-0.33 R
PI [38:7]	0.055 U	0.38	0.81 H	-0.33 R

## Sheet: C
Lipid name	TPR	TNR	PPV	NPV	ACC	F1	ROC_AUC
PE [34:2]	0.666667	0.823529	0.727273	0.777778	0.745098	0.695652	0.808824
Chol [20:3]	0.5	0.764706	0.6	0.684211	0.632353	0.545455	0.79902
PE [36:2]	0.5	0.823529	0.666667	0.7	0.661765	0.571429	0.79902
PS [34:5]	0.75	0.705882	0.642857	0.8	0.727941	0.692308	0.794118
Chol [18:3]	0.5	0.764706	0.6	0.684211	0.632353	0.545455	0.789216
LPE [20:5]	0.416667	0.764706	0.555556	0.65	0.590686	0.47619	0.789216
Cer [40:1]	0.666667	0.705882	0.615385	0.75	0.686275	0.64	0.781863
PE-O [42:2]	0.5	0.764706	0.6	0.684211	0.632353	0.545455	0.767157
PE [28:4]	0.583333	0.705882	0.583333	0.705882	0.644608	0.583333	0.764706
PI [42:8]	0.25	0.823529	0.5	0.608696	0.536765	0.333333	0.764706
PI [37:8]	0.333333	0.823529	0.571429	0.636364	0.578431	0.421053	0.759804
DAG [43:5]	0.583333	0.764706	0.636364	0.722222	0.67402	0.608696	0.754902
PS [42:6]	0.75	0.705882	0.642857	0.8	0.727941	0.692308	0.754902
TAG [45:8]	0.583333	0.705882	0.583333	0.705882	0.644608	0.583333	0.752451
PE [40:3]	0.416667	0.764706	0.555556	0.65	0.590686	0.47619	0.75
Diether [44:0]	0.5	0.823529	0.666667	0.7	0.661765	0.571429	0.745098
PC-O [42:5]	0.416667	0.764706	0.555556	0.65	0.590686	0.47619	0.745098
PE [36:1]	0.25	0.823529	0.5	0.608696	0.536765	0.333333	0.745098
SM [40:2]	0.25	0.764706	0.428571	0.590909	0.507353	0.315789	0.745098
SM [41:1]	0.416667	0.764706	0.555556	0.65	0.590686	0.47619	0.745098
Chol [14:0]	0.5	0.705882	0.545455	0.666667	0.602941	0.521739	0.740196
DAG [35:3]	0.416667	0.764706	0.555556	0.65	0.590686	0.47619	0.740196
GlcCer [43:2]	0.5	0.647059	0.5	0.647059	0.573529	0.5	0.732843
PC-O [38:3]	0.583333	0.764706	0.636364	0.722222	0.67402	0.608696	0.732843
Cer [42:1]	0.416667	0.823529	0.625	0.666667	0.620098	0.5	0.730392
PI [43:5]	0.333333	0.705882	0.444444	0.6	0.519608	0.380952	0.730392
SM [39:1]	0.416667	0.647059	0.454545	0.611111	0.531863	0.434783	0.730392
TAG [57:2]	0.666667	0.705882	0.615385	0.75	0.686275	0.64	0.730392
LPE [20:4]	0.416667	0.823529	0.625	0.666667	0.620098	0.5	0.72549
TAG [51:2]	0.166667	0.764706	0.333333	0.565217	0.465686	0.222222	0.72549
PC-O [36:3]	0.333333	0.705882	0.444444	0.6	0.519608	0.380952	0.720588
PE [30:5]	0.5	0.705882	0.545455	0.666667	0.602941	0.521739	0.720588
PE [42:3]	0.25	0.705882	0.375	0.571429	0.477941	0.3	0.720588
TAG [44:3]	0.416667	0.764706	0.555556	0.65	0.590686	0.47619	0.720588
DAG [39:2]	0.5	0.705882	0.545455	0.666667	0.602941	0.521739	0.715686
PE [40:1]	0.5	0.823529	0.666667	0.7	0.661765	0.571429	0.713235
DAG [34:3]	0.25	0.705882	0.375	0.571429	0.477941	0.3	0.710784
PC-O [32:1]	0.25	0.764706	0.428571	0.590909	0.507353	0.315789	0.710784
PC-O [42:4]	0.416667	0.823529	0.625	0.666667	0.620098	0.5	0.705882
PE-O [36:2]	0.333333	0.705882	0.444444	0.6	0.519608	0.380952	0.70098
SM [33:2]	0.333333	0.705882	0.444444	0.6	0.519608	0.380952	0.70098
SM [33:1]	0.416667	0.823529	0.625	0.666667	0.620098	0.5	0.70098
Chol [22:2]	0.25	0.882353	0.6	0.625	0.566176	0.352941	0.696078
PI [34:2]	0.5	0.823529	0.666667	0.7	0.661765	0.571429	0.696078
TAG [51:0]	0.75	0.529412	0.529412	0.75	0.639706	0.62069	0.696078
DAG [41:2]	0.416667	0.764706	0.555556	0.65	0.590686	0.47619	0.691176
PI [35:8]	0.25	0.882353	0.6	0.625	0.566176	0.352941	0.691176
TAG [55:8]	0.166667	0.764706	0.333333	0.565217	0.465686	0.222222	0.691176
PE-O [28:4]	0.583333	0.705882	0.583333	0.705882	0.644608	0.583333	0.688725
TAG [50:8]	0.0833333	0.764706	0.2	0.541667	0.42402	0.117647	0.688725
LPE [18:2]	0.416667	0.764706	0.555556	0.65	0.590686	0.47619	0.686275
PI [28:7]	0.5	0.647059	0.5	0.647059	0.573529	0.5	0.686275
SM [31:1]	0.333333	0.882353	0.666667	0.652174	0.607843	0.444444	0.686275
PI [34:0]	0.333333	0.705882	0.444444	0.6	0.519608	0.380952	0.683824
GlcCer [41:1]	0.333333	0.705882	0.444444	0.6	0.519608	0.380952	0.681373
PE [32:8]	0	0.764706	0	0.52	0.382353		0.681373
SM [34:1]	0	0.823529	0	0.538462	0.411765		0.681373
TAG [52:2]	0.166667	0.823529	0.4	0.583333	0.495098	0.235294	0.681373
DAG [37:5]	0.333333	0.823529	0.571429	0.636364	0.578431	0.421053	0.676471
PE [30:4]	0.5	0.882353	0.75	0.714286	0.691176	0.6	0.676471
PE [38:3]	0.166667	0.823529	0.4	0.583333	0.495098	0.235294	0.676471
TAG [45:3]	0.166667	0.823529	0.4	0.583333	0.495098	0.235294	0.676471
TAG [51:5]	0.333333	0.764706	0.5	0.619048	0.54902	0.4	0.676471
SM [35:2]	0.416667	0.647059	0.454545	0.611111	0.531863	0.434783	0.67402
TAG [51:6]	0.25	0.941176	0.75	0.64	0.595588	0.375	0.67402
Cer [34:0]	0.5	0.705882	0.545455	0.666667	0.602941	0.521739	0.671569
LPC [22:4]	0.5	0.764706	0.6	0.684211	0.632353	0.545455	0.671569
PE [38:2]	0.0833333	0.823529	0.25	0.56	0.453431	0.125	0.671569
PE [40:0]	0.25	0.764706	0.428571	0.590909	0.507353	0.315789	0.671569
LPC [18:2]	0.25	0.882353	0.6	0.625	0.566176	0.352941	0.666667
PC-O [30:0]	0.333333	0.705882	0.444444	0.6	0.519608	0.380952	0.666667
PI [36:5]	0.583333	0.647059	0.538462	0.6875	0.615196	0.56	0.666667
PI [40:3]	0	0.882353	0	0.555556	0.441176		0.666667
TAG [48:1]	0.333333	0.705882	0.444444	0.6	0.519608	0.380952	0.666667
TAG [53:8]	0.25	0.823529	0.5	0.608696	0.536765	0.333333	0.666667
TAG [58:2]	0.0833333	0.764706	0.2	0.541667	0.42402	0.117647	0.666667
PI [38:7]	0.75	0.588235	0.5625	0.769231	0.669118	0.642857	0.664216
Cer [36:3]	0.166667	0.705882	0.285714	0.545455	0.436275	0.210526	0.661765
DAG [44:7]	0	0.823529	0	0.538462	0.411765		0.661765
PE-O [38:4]	0.25	0.764706	0.428571	0.590909	0.507353	0.315789	0.661765
TAG [51:7]	0.0833333	0.823529	0.25	0.56	0.453431	0.125	0.661765
Cer [42:2]	0.333333	0.764706	0.5	0.619048	0.54902	0.4	0.661765
PE [30:7]	0.333333	0.647059	0.4	0.578947	0.490196	0.363636	0.661765
PI [33:3]	0.166667	0.764706	0.333333	0.565217	0.465686	0.222222	0.661765
SM [38:1]	0	0.823529	0	0.538462	0.411765		0.661765
DAG [39:1]	0.0833333	0.882353	0.333333	0.576923	0.482843	0.133333	0.659314
Chol [22:3]	0.333333	0.705882	0.444444	0.6	0.519608	0.380952	0.656863
GlcCer [45:1]	0	0.882353	0	0.555556	0.441176		0.656863
TAG [50:2]	0	0.764706	0	0.52	0.382353		0.656863
GlcCer [28:1]	0.416667	0.705882	0.5	0.631579	0.561275	0.454545	0.651961
GlcCer [37:3]	0.416667	0.705882	0.5	0.631579	0.561275	0.454545	0.651961
PC-O [40:4]	0.333333	0.705882	0.444444	0.6	0.519608	0.380952	0.651961
PE [38:1]	0	0.823529	0	0.538462	0.411765		0.651961
PI [36:0]	0.333333	0.705882	0.444444	0.6	0.519608	0.380952	0.651961
PS [28:6]	0.25	0.529412	0.272727	0.5	0.389706	0.26087	0.651961
TAG [44:6]	0.25	0.647059	0.333333	0.55	0.448529	0.285714	0.651961
TAG [46:1]	0.0833333	0.705882	0.166667	0.521739	0.394608	0.111111	0.651961
TAG [50:5]	0.0833333	0.705882	0.166667	0.521739	0.394608	0.111111	0.651961
TAG [50:4]	0.0833333	0.764706	0.2	0.541667	0.42402	0.117647	0.651961
TAG [56:4]	0.333333	0.705882	0.444444	0.6	0.519608	0.380952	0.651961
TAG [57:7]	0.166667	0.823529	0.4	0.583333	0.495098	0.235294	0.651961
Chol [20:2]	0.333333	0.705882	0.444444	0.6	0.519608	0.380952	0.647059
LPE [20:0]	0.333333	0.764706	0.5	0.619048	0.54902	0.4	0.647059
PC-O [34:5]	0.166667	0.764706	0.333333	0.565217	0.465686	0.222222	0.647059
PI [43:4]	0.0833333	0.705882	0.166667	0.521739	0.394608	0.111111	0.647059
TAG [46:2]	0.0833333	0.705882	0.166667	0.521739	0.394608	0.111111	0.647059
TAG [50:1]	0.333333	0.823529	0.571429	0.636364	0.578431	0.421053	0.647059
TAG [57:6]	0.25	0.764706	0.428571	0.590909	0.507353	0.315789	0.647059
Chol [16:2]	0.166667	0.647059	0.25	0.52381	0.406863	0.2	0.644608
LPC [24:5]	0	0.647059	0	0.478261	0.323529		0.642157
PC-O [32:0]	0.25	0.647059	0.333333	0.55	0.448529	0.285714	0.642157
PE-O [40:8]	0.416667	0.882353	0.714286	0.681818	0.64951	0.526316	0.642157
PE-O [40:0]	0	0.941176	0	0.571429	0.470588		0.642157
PI [33:1]	0.166667	0.823529	0.4	0.583333	0.495098	0.235294	0.642157
PI [41:0]	0.25	0.764706	0.428571	0.590909	0.507353	0.315789	0.642157
PI [42:3]	0	0.764706	0	0.52	0.382353		0.642157
PI [44:0]	0	0.705882	0	0.5	0.352941		0.642157
SM [32:1]	0.166667	0.823529	0.4	0.583333	0.495098	0.235294	0.642157
TAG [47:7]	0	0.882353	0	0.555556	0.441176		0.642157
DAG [34:5]	0.416667	0.705882	0.5	0.631579	0.561275	0.454545	0.639706
PE [36:4]	0.166667	0.823529	0.4	0.583333	0.495098	0.235294	0.637255
PI [31:0]	0.0833333	0.705882	0.166667	0.521739	0.394608	0.111111	0.637255
SM [38:2]	0.0833333	0.823529	0.25	0.56	0.453431	0.125	0.637255
TAG [57:3]	0.166667	0.705882	0.285714	0.545455	0.436275	0.210526	0.637255
LPE [16:0]	0.0833333	0.882353	0.333333	0.576923	0.482843	0.133333	0.634804
Chol [18:1]	0.0833333	0.705882	0.166667	0.521739	0.394608	0.111111	0.632353
PC-O [28:8]	0	0.764706	0	0.52	0.382353		0.632353
PE-O [36:5]	0.0833333	0.764706	0.2	0.541667	0.42402	0.117647	0.632353
PE [38:0]	0.166667	0.647059	0.25	0.52381	0.406863	0.2	0.632353
SM [41:2]	0.0833333	0.588235	0.125	0.47619	0.335784	0.1	0.632353
TAG [44:1]	0	0.823529	0	0.538462	0.411765		0.632353
TAG [49:6]	0	0.764706	0	0.52	0.382353		0.632353
TAG [49:4]	0	0.764706	0	0.52	0.382353		0.632353
Cer [34:1]	0	0.764706	0	0.52	0.382353		0.629902
PE [42:1]	0.25	0.764706	0.428571	0.590909	0.507353	0.315789	0.629902
PI [39:0]	0.0833333	0.705882	0.166667	0.521739	0.394608	0.111111	0.629902
DAG [42:4]	0	0.529412	0	0.428571	0.264706		0.627451
PI [42:1]	0	0.882353	0	0.555556	0.441176		0.627451
TAG [46:0]	0	0.823529	0	0.538462	0.411765		0.627451
TAG [48:2]	0.0833333	0.823529	0.25	0.56	0.453431	0.125	0.627451
Cer [44:2]	0.25	0.647059	0.333333	0.55	0.448529	0.285714	0.627451
DAG [43:4]	0.166667	0.823529	0.4	0.583333	0.495098	0.235294	0.627451
GlcCer [47:3]	0.166667	0.764706	0.333333	0.565217	0.465686	0.222222	0.627451
PC-O [36:1]	0.166667	0.588235	0.222222	0.5	0.377451	0.190476	0.627451
SM [34:3]	0	0.705882	0	0.5	0.352941		0.625
Chol [14:1]	0.25	0.588235	0.3	0.526316	0.419118	0.272727	0.622549
DAG [34:1]	0.0833333	0.705882	0.166667	0.521739	0.394608	0.111111	0.622549
PC-O [30:4]	0	0.764706	0	0.52	0.382353		0.622549
PC-O [34:1]	0	0.882353	0	0.555556	0.441176		0.622549
PI [44:5]	0.166667	0.882353	0.5	0.6	0.52451	0.25	0.622549
PS [36:6]	0.0833333	0.764706	0.2	0.541667	0.42402	0.117647	0.622549
TAG [49:2]	0	0.764706	0	0.52	0.382353		0.622549
GlcCer [32:2]	0	0.529412	0	0.428571	0.264706		0.617647
GlcCer [32:0]	0	0.823529	0	0.538462	0.411765		0.617647
GlcCer [46:2]	0	0.882353	0	0.555556	0.441176		0.617647
GlcCer [47:1]	0.166667	0.764706	0.333333	0.565217	0.465686	0.222222	0.617647
PE-O [34:6]	0	0.941176	0	0.571429	0.470588		0.617647
PE [28:1]	0	0.764706	0	0.52	0.382353		0.617647
PI [28:1]	0.25	0.764706	0.428571	0.590909	0.507353	0.315789	0.617647
PI [37:3]	0	0.823529	0	0.538462	0.411765		0.617647
PS [44:7]	0	0.705882	0	0.5	0.352941		0.617647
TAG [53:6]	0.166667	0.764706	0.333333	0.565217	0.465686	0.222222	0.617647
TAG [53:3]	0	0.823529	0	0.538462	0.411765		0.617647
DAG [33:0]	0	0.882353	0	0.555556	0.441176		0.615196
Cer [40:7]	0.0833333	0.882353	0.333333	0.576923	0.482843	0.133333	0.612745
DAG [32:1]	0	0.882353	0	0.555556	0.441176		0.612745
DAG [42:6]	0	0.823529	0	0.538462	0.411765		0.612745
PE-O [28:8]	0	0.882353	0	0.555556	0.441176		0.612745
PI [32:1]	0	0.588235	0	0.454545	0.294118		0.612745
PI [40:8]	0	0.647059	0	0.478261	0.323529		0.612745
SM [37:1]	0	0.882353	0	0.555556	0.441176		0.612745
TAG [45:2]	0	0.705882	0	0.5	0.352941		0.612745
TAG [48:3]	0.0833333	0.764706	0.2	0.541667	0.42402	0.117647	0.612745
TAG [57:4]	0.25	0.705882	0.375	0.571429	0.477941	0.3	0.612745
TAG [58:5]	0.416667	0.941176	0.833333	0.695652	0.678922	0.555556	0.612745
TAG [58:1]	0.0833333	0.764706	0.2	0.541667	0.42402	0.117647	0.612745
DAG [31:3]	0	0.647059	0	0.478261	0.323529		0.607843
LPC [20:4]	0	0.882353	0	0.555556	0.441176		0.607843
PI [38:4]	0.0833333	0.705882	0.166667	0.521739	0.394608	0.111111	0.607843
PI [40:0]	0	0.941176	0	0.571429	0.470588		0.607843
TAG [52:3]	0	0.764706	0	0.52	0.382353		0.607843
TAG [58:7]	0	0.882353	0	0.555556	0.441176		0.607843
DAG [34:2]	0.0833333	0.588235	0.125	0.47619	0.335784	0.1	0.607843
DAG [42:0]	0	0.647059	0	0.478261	0.323529		0.607843
PC-O [28:0]	0	0.882353	0	0.555556	0.441176		0.607843
PI [42:0]	0	0.823529	0	0.538462	0.411765		0.607843
Cer [46:3]	0	0.823529	0	0.538462	0.411765		0.605392
DAG [33:1]	0	0.823529	0	0.538462	0.411765		0.605392
PI [44:3]	0.25	0.941176	0.75	0.64	0.595588	0.375	0.602941
PS [32:2]	0	0.823529	0	0.538462	0.411765		0.602941
TAG [44:8]	0	0.411765	0	0.368421	0.205882		0.602941
TAG [49:5]	0	0.705882	0	0.5	0.352941		0.602941
GlcCer [34:1]	0	0.705882	0	0.5	0.352941		0.60049
Chol [24:1]	0	1		0.586207	0.5		0.598039
DAG [44:2]	0	0.647059	0	0.478261	0.323529		0.598039
LPC [18:3]	0	0.882353	0	0.555556	0.441176		0.598039
LPC [18:1]	0	0.941176	0	0.571429	0.470588		0.598039
LPE [18:0]	0	0.882353	0	0.555556	0.441176		0.598039
PC-O [28:7]	0	0.529412	0	0.428571	0.264706		0.598039
PE [30:8]	0.0833333	0.705882	0.166667	0.521739	0.394608	0.111111	0.598039
PE [40:4]	0	0.823529	0	0.538462	0.411765		0.598039
PI [40:4]	0	1		0.586207	0.5		0.598039
PI [43:1]	0	0.588235	0	0.454545	0.294118		0.598039
SM [36:3]	0	0.882353	0	0.555556	0.441176		0.598039
TAG [45:1]	0	0.882353	0	0.555556	0.441176		0.598039
PE [32:5]	0	0.588235	0	0.454545	0.294118		0.595588
LPE [20:1]	0	0.823529	0	0.538462	0.411765		0.593137
PE [40:8]	0	1		0.586207	0.5		0.593137
PI [44:8]	0	0.647059	0	0.478261	0.323529		0.593137
PI [44:1]	0.333333	0.823529	0.571429	0.636364	0.578431	0.421053	0.593137
SM [30:3]	0	0.588235	0	0.454545	0.294118		0.593137
TAG [47:6]	0	0.823529	0	0.538462	0.411765		0.593137
TAG [51:3]	0	0.823529	0	0.538462	0.411765		0.593137
TAG [58:6]	0	0.882353	0	0.555556	0.441176		0.593137
DAG [40:5]	0	0.823529	0	0.538462	0.411765		0.590686
TAG [47:3]	0	0.588235	0	0.454545	0.294118		0.590686
Chol [8:2]	0	0.705882	0	0.5	0.352941		0.588235
Chol [24:3]	0	0.647059	0	0.478261	0.323529		0.588235
Chol [24:0]	0	0.823529	0	0.538462	0.411765		0.588235
DAG [30:7]	0.0833333	0.705882	0.166667	0.521739	0.394608	0.111111	0.588235
DAG [39:5]	0	0.941176	0	0.571429	0.470588		0.588235
LPC [16:1]	0	1		0.586207	0.5		0.588235
PC-O [38:8]	0	0.941176	0	0.571429	0.470588		0.588235
PE-O [30:8]	0	0.705882	0	0.5	0.352941		0.588235
SM [30:1]	0	0.764706	0	0.52	0.382353		0.588235
Cer [44:7]	0	0.823529	0	0.538462	0.411765		0.585784
Chol [20:1]	0	0.882353	0	0.555556	0.441176		0.585784
DAG [40:7]	0	0.705882	0	0.5	0.352941		0.583333
DAG [40:3]	0	0.882353	0	0.555556	0.441176		0.583333
DAG [44:3]	0	0.764706	0	0.52	0.382353		0.583333
GlcCer [34:3]	0	0.764706	0	0.52	0.382353		0.583333
LPC [18:4]	0	0.705882	0	0.5	0.352941		0.583333
PC-O [30:5]	0	0.882353	0	0.555556	0.441176		0.583333
PC-O [34:0]	0	0.882353	0	0.555556	0.441176		0.583333
PE-O [32:7]	0.25	0.823529	0.5	0.608696	0.536765	0.333333	0.583333
PE-O [42:3]	0	0.823529	0	0.538462	0.411765		0.583333
TAG [46:6]	0	0.823529	0	0.538462	0.411765		0.583333
TAG [52:7]	0	0.764706	0	0.52	0.382353		0.583333
PE-O [40:1]	0	0.941176	0	0.571429	0.470588		0.580882
PI [35:0]	0	0.705882	0	0.5	0.352941		0.580882
DAG [33:3]	0	0.941176	0	0.571429	0.470588		0.578431
LPC [24:6]	0	0.705882	0	0.5	0.352941		0.578431
PC-O [40:5]	0	0.823529	0	0.538462	0.411765		0.578431
PI [28:6]	0	0.647059	0	0.478261	0.323529		0.578431
PI [33:5]	0	0.823529	0	0.538462	0.411765		0.578431
PI [36:3]	0	0.705882	0	0.5	0.352941		0.578431
PI [37:7]	0	0.823529	0	0.538462	0.411765		0.578431
TAG [55:4]	0	0.823529	0	0.538462	0.411765		0.578431
Cer [36:4]	0	0.705882	0	0.5	0.352941		0.57598
PI [31:1]	0	0.764706	0	0.52	0.382353		0.57598
PC-O [36:4]	0	0.941176	0	0.571429	0.470588		0.573529
TAG [57:8]	0	0.764706	0	0.52	0.382353		0.573529
DAG [36:5]	0	0.882353	0	0.555556	0.441176		0.573529
PE [28:5]	0	0.764706	0	0.52	0.382353		0.573529
PE [32:7]	0	1		0.586207	0.5		0.573529
PI [32:0]	0	0.764706	0	0.52	0.382353		0.573529
SM [30:2]	0	0.941176	0	0.571429	0.470588		0.573529
SM [32:2]	0	0.941176	0	0.571429	0.470588		0.573529
TAG [49:1]	0	0.705882	0	0.5	0.352941		0.573529
PS [34:6]	0	0.823529	0	0.538462	0.411765		0.571078
TAG [55:3]	0	0.941176	0	0.571429	0.470588		0.571078
DAG [32:3]	0	0.882353	0	0.555556	0.441176		0.568627
LPC [16:0]	0	0.941176	0	0.571429	0.470588		0.568627
LPC [22:6]	0	0.882353	0	0.555556	0.441176		0.568627
LPC [22:5]	0	0.941176	0	0.571429	0.470588		0.568627
PE-O [32:8]	0	0.764706	0	0.52	0.382353		0.568627
PE-O [38:3]	0	1		0.586207	0.5		0.568627
PS [44:8]	0	0.882353	0	0.555556	0.441176		0.568627
TAG [45:6]	0	0.823529	0	0.538462	0.411765		0.568627
TAG [54:1]	0	0.941176	0	0.571429	0.470588		0.568627
TAG [55:2]	0	0.764706	0	0.52	0.382353		0.568627
TAG [58:8]	0	0.941176	0	0.571429	0.470588		0.568627
PI [31:4]	0	0.823529	0	0.538462	0.411765		0.566176
SM [31:2]	0	0.941176	0	0.571429	0.470588		0.566176
DAG [34:0]	0	0.764706	0	0.52	0.382353		0.563725
DAG [36:4]	0	0.705882	0	0.5	0.352941		0.563725
DAG [36:3]	0	0.764706	0	0.52	0.382353		0.563725
DAG [36:2]	0	0.823529	0	0.538462	0.411765		0.563725
PC-O [42:3]	0	0.941176	0	0.571429	0.470588		0.563725
PE-O [38:5]	0	0.941176	0	0.571429	0.470588		0.563725
PE [38:8]	0	0.941176	0	0.571429	0.470588		0.563725
PI [32:6]	0	0.764706	0	0.52	0.382353		0.563725
PI [38:0]	0	0.823529	0	0.538462	0.411765		0.563725
PI [43:3]	0	1		0.586207	0.5		0.563725
GlcCer [46:3]	0	0.823529	0	0.538462	0.411765		0.561275
PS [32:4]	0	0.764706	0	0.52	0.382353		0.561275
DAG [38:3]	0	0.941176	0	0.571429	0.470588		0.558824
DAG [38:0]	0	0.705882	0	0.5	0.352941		0.558824
DAG [41:0]	0	0.941176	0	0.571429	0.470588		0.558824
DAG [42:3]	0	1		0.586207	0.5		0.558824
GlcCer [37:1]	0	0.882353	0	0.555556	0.441176		0.558824
GlcCer [38:1]	0	0.647059	0	0.478261	0.323529		0.558824
LPE [18:1]	0	0.823529	0	0.538462	0.411765		0.558824
PE-O [40:5]	0	1		0.586207	0.5		0.558824
PS [28:5]	0	1		0.586207	0.5		0.558824
SM [44:1]	0	0.764706	0	0.52	0.382353		0.558824
TAG [53:4]	0	0.823529	0	0.538462	0.411765		0.558824
Cer [44:4]	0	0.705882	0	0.5	0.352941		0.556373
PC-O [28:2]	0	0.823529	0	0.538462	0.411765		0.556373
PC-O [42:8]	0	1		0.586207	0.5		0.556373
PI [35:7]	0	0.764706	0	0.52	0.382353		0.553922
TAG [55:7]	0	0.764706	0	0.52	0.382353		0.553922
GlcCer [36:1]	0	0.823529	0	0.538462	0.411765		0.551471
PE [36:8]	0	0.764706	0	0.52	0.382353		0.551471
Cer [46:4]	0	0.764706	0	0.52	0.382353		0.54902
Chol [18:0]	0	1		0.586207	0.5		0.54902
DAG [32:7]	0	0.941176	0	0.571429	0.470588		0.54902
LPE [22:6]	0	0.764706	0	0.52	0.382353		0.54902
PE-O [32:6]	0	0.764706	0	0.52	0.382353		0.54902
PI [28:0]	0	0.823529	0	0.538462	0.411765		0.54902
PI [35:1]	0	0.941176	0	0.571429	0.470588		0.54902
PI [37:0]	0	0.823529	0	0.538462	0.411765		0.54902
TAG [44:2]	0	0.764706	0	0.52	0.382353		0.54902
GlcCer [46:0]	0	0.882353	0	0.555556	0.441176		0.546569
LPE [16:1]	0	1		0.586207	0.5		0.546569
Cer [46:2]	0	1		0.586207	0.5		0.544118
GlcCer [38:3]	0	0.764706	0	0.52	0.382353		0.544118
GlcCer [39:0]	0	0.882353	0	0.555556	0.441176		0.544118
GlcCer [43:3]	0	0.941176	0	0.571429	0.470588		0.544118
PI [42:6]	0	0.647059	0	0.478261	0.323529		0.544118
PI [42:2]	0	1		0.586207	0.5		0.544118
PS [32:6]	0	0.764706	0	0.52	0.382353		0.544118
PS [32:1]	0	0.882353	0	0.555556	0.441176		0.544118
TAG [48:5]	0	0.823529	0	0.538462	0.411765		0.544118
TAG [51:8]	0	0.882353	0	0.555556	0.441176		0.544118
TAG [56:7]	0	0.764706	0	0.52	0.382353		0.544118
GlcCer [36:2]	0	1		0.586207	0.5		0.541667
DAG [35:1]	0	0.941176	0	0.571429	0.470588		0.539216
GlcCer [33:1]	0	0.705882	0	0.5	0.352941		0.539216
LPC [20:6]	0	0.823529	0	0.538462	0.411765		0.539216
LPC [20:1]	0	0.705882	0	0.5	0.352941		0.539216
PC-O [34:7]	0	1		0.586207	0.5		0.539216
PE-O [36:1]	0	0.941176	0	0.571429	0.470588		0.539216
PI [29:1]	0	0.941176	0	0.571429	0.470588		0.539216
TAG [52:8]	0	0.941176	0	0.571429	0.470588		0.539216
Cer [46:5]	0	0.823529	0	0.538462	0.411765		0.534314
DAG [36:1]	0	0.941176	0	0.571429	0.470588		0.534314
PE-O [34:3]	0	0.882353	0	0.555556	0.441176		0.534314
PE-O [36:4]	0	0.882353	0	0.555556	0.441176		0.534314
PI [44:4]	0	1		0.586207	0.5		0.534314
PS [30:5]	0	0.823529	0	0.538462	0.411765		0.534314
PS [32:3]	0	1		0.586207	0.5		0.534314
PS [44:3]	0	0.882353	0	0.555556	0.441176		0.534314
SM [42:3]	0	1		0.586207	0.5		0.534314
TAG [47:8]	0	0.941176	0	0.571429	0.470588		0.534314
PI [41:2]	0	1		0.586207	0.5		0.531863
Cer [42:4]	0	0.882353	0	0.555556	0.441176		0.529412
PC-O [38:6]	0	0.941176	0	0.571429	0.470588		0.529412
PI [35:2]	0	0.941176	0	0.571429	0.470588		0.529412
PI [37:5]	0	0.882353	0	0.555556	0.441176		0.529412
GlcCer [44:2]	0	0.941176	0	0.571429	0.470588		0.526961
PS [40:8]	0	0.823529	0	0.538462	0.411765		0.526961
Chol [22:1]	0	1		0.586207	0.5		0.52451
DAG [33:2]	0	0.941176	0	0.571429	0.470588		0.52451
DAG [38:5]	0	0.823529	0	0.538462	0.411765		0.52451
DAG [41:4]	0	1		0.586207	0.5		0.52451
DAG [43:0]	0	0.764706	0	0.52	0.382353		0.52451
PE-O [42:7]	0	1		0.586207	0.5		0.52451
PI [28:3]	0	0.882353	0	0.555556	0.441176		0.52451
PI [40:7]	0	1		0.586207	0.5		0.52451
PI [43:2]	0	1		0.586207	0.5		0.52451
Cer [44:0]	0	1		0.586207	0.5		0.522059
PE [28:6]	0	0.823529	0	0.538462	0.411765		0.522059
PI [39:3]	0	0.941176	0	0.571429	0.470588		0.522059
PS [40:7]	0	1		0.586207	0.5		0.522059
Chol [24:2]	0	1		0.586207	0.5		0.519608
DAG [32:0]	0	0.882353	0	0.555556	0.441176		0.519608
DAG [38:4]	0	0.882353	0	0.555556	0.441176		0.519608
GlcCer [36:0]	0	1		0.586207	0.5		0.519608
GlcCer [41:3]	0	1		0.586207	0.5		0.519608
PC-O [32:6]	0	0.941176	0	0.571429	0.470588		0.519608
PC-O [32:2]	0	1		0.586207	0.5		0.519608
PC-O [40:6]	0	1		0.586207	0.5		0.519608
SM [39:2]	0	0.882353	0	0.555556	0.441176		0.519608
TAG [46:7]	0	0.941176	0	0.571429	0.470588		0.519608
PI [39:2]	0	0.823529	0	0.538462	0.411765		0.517157
PS [30:3]	0	1		0.586207	0.5		0.517157
Cer [40:3]	0	1		0.586207	0.5		0.514706
GlcCer [35:1]	0	1		0.586207	0.5		0.514706
PE-O [34:8]	0	1		0.586207	0.5		0.514706
PE-O [34:1]	0	0.764706	0	0.52	0.382353		0.514706
PE [38:6]	0	1		0.586207	0.5		0.514706
PE [42:0]	0	0.823529	0	0.538462	0.411765		0.514706
PI [41:7]	0	0.941176	0	0.571429	0.470588		0.514706
PS [42:7]	0	0.941176	0	0.571429	0.470588		0.514706
SM [42:1]	0	1		0.586207	0.5		0.514706
TAG [54:6]	0	0.882353	0	0.555556	0.441176		0.514706
PI [36:2]	0	0.705882	0	0.5	0.352941		0.512255
TAG [49:0]	0	0.882353	0	0.555556	0.441176		0.512255
Cer [32:0]	0	0.823529	0	0.538462	0.411765		0.509804
Cer [42:0]	0	1		0.586207	0.5		0.509804
PE-O [28:6]	0	0.941176	0	0.571429	0.470588		0.509804
PI [35:5]	0	0.941176	0	0.571429	0.470588		0.509804
PI [36:8]	0	1		0.586207	0.5		0.509804
PS [42:3]	0	1		0.586207	0.5		0.509804
SM [35:1]	0	0.823529	0	0.538462	0.411765		0.509804
TAG [52:6]	0	0.882353	0	0.555556	0.441176		0.509804
Cer [38:1]	0	0.941176	0	0.571429	0.470588		0.507353
GlcCer [40:1]	0	0.941176	0	0.571429	0.470588		0.507353
DAG [42:1]	0	1		0.586207	0.5		0.504902
LPC [20:2]	0	0.823529	0	0.538462	0.411765		0.504902
PC-O [40:7]	0	0.941176	0	0.571429	0.470588		0.504902
PE-O [38:6]	0	0.882353	0	0.555556	0.441176		0.504902
PE-O [42:6]	0	1		0.586207	0.5		0.504902
PE [34:0]	0	0.941176	0	0.571429	0.470588		0.504902
PS [30:6]	0	1		0.586207	0.5		0.504902
SM [35:3]	0	1		0.586207	0.5		0.504902
TAG [54:2]	0	0.941176	0	0.571429	0.470588		0.504902
DAG [37:2]	0	1		0.586207	0.5		0.502451
GlcCer [41:2]	0	1		0.586207	0.5		0.502451
TAG [57:1]	0	0.823529	0	0.538462	0.411765		0.502451
Chol [20:0]	0	1		0.586207	0.5		0.5
GlcCer [42:1]	0	1		0.586207	0.5		0.5
PE-O [36:6]	0	0.941176	0	0.571429	0.470588		0.5
PI [37:2]	0	0.882353	0	0.555556	0.441176		0.5
TAG [49:3]	0	1		0.586207	0.5		0.5
PS [42:1]	0	1		0.586207	0.5		0.5
PE [36:7]	0	1		0.586207	0.5		0.497549
DAG [37:1]	0	0.941176	0	0.571429	0.470588		0.495098
LPC [14:0]	0	0.941176	0	0.571429	0.470588		0.495098
LPC [20:3]	0	1		0.586207	0.5		0.495098
PI [28:2]	0	0.941176	0	0.571429	0.470588		0.495098
PI [39:8]	0	1		0.586207	0.5		0.495098
PE-O [38:8]	0	1		0.586207	0.5		0.490196
PS [42:2]	0	0.941176	0	0.571429	0.470588		0.490196
Chol [16:0]	0	1		0.586207	0.5		0.485294
DAG [34:4]	0	1		0.586207	0.5		0.485294
PC-O [34:8]	0	1		0.586207	0.5		0.485294
PI [33:2]	0	0.882353	0	0.555556	0.441176		0.485294
TAG [45:5]	0	0.764706	0	0.52	0.382353		0.485294
TAG [54:8]	0	0.941176	0	0.571429	0.470588		0.485294
TAG [58:4]	0	1		0.586207	0.5		0.485294
TAG [54:7]	0	0.941176	0	0.571429	0.470588		0.480392
TAG [52:1]	0	0.941176	0	0.571429	0.470588		0.47549
Cer [34:4]	0	1		0.586207	0.5		0.473039
DAG [36:0]	0	0.941176	0	0.571429	0.470588		0.470588
PE-O [28:7]	0	1		0.586207	0.5		0.470588
PI [41:4]	0	1		0.586207	0.5		0.470588
TAG [50:6]	0	0.882353	0	0.555556	0.441176		0.470588
PC-O [38:5]	0	1		0.586207	0.5		0.465686
PE-O [40:7]	0	0.941176	0	0.571429	0.470588		0.465686
TAG [55:6]	0	1		0.586207	0.5		0.460784
Cer [42:3]	0	1		0.586207	0.5		0.455882
SM [36:2]	0	0.941176	0	0.571429	0.470588		0.45098
SM [34:2]	0	0.941176	0	0.571429	0.470588		0.441176
TAG [47:0]	0	0.941176	0	0.571429	0.470588		0.441176
TAG [47:2]	0	0.823529	0	0.538462	0.411765		0.436275
TAG [47:1]	0	0.882353	0	0.555556	0.441176		0.433824
SM [36:1]	0	1		0.586207	0.5		0.426471
SM [38:3]	0	0.941176	0	0.571429	0.470588		0.414216
GlcCer [31:1]	0	0.882353	0	0.555556	0.441176		0.411765
TAG [44:0]	0	0.941176	0	0.571429	0.470588		0.406863
