# Supplementary material for: Molecular Composition of Serum Exosomes Could Discriminate Rectal Cancer Patients with Different Responses to Neoadjuvant Radiotherapy
Source: Cancers (Basel). 2022 Feb 16;14(4):993. doi: 10.3390/cancers14040993 (PMC8870712; doi:10.3390/cancers14040993)
Supplement: Supplementary file 1 [file cancers-14-00993-s001.zip › Table S4.xlsx]

## Sheet: clustering
#clustering method	cluster number	cluster color	gene count	protein name	protein identifier	protein description
kmeans	1	Red	28	ACTB	9606.ENSP00000349960	Actin, cytoplasmic 1; Actins are highly conserved proteins that are involved in various types of cell motility and are ubiquitously expressed in all eukaryotic cells
kmeans	1	Red	28	ACTC1	9606.ENSP00000290378	Actin, alpha cardiac muscle 1; Actins are highly conserved proteins that are involved in various types of cell motility and are ubiquitously expressed in all eukaryotic cells; Belongs to the actin family
kmeans	1	Red	28	C5	9606.ENSP00000223642	Complement C5; Activation of C5 by a C5 convertase initiates the spontaneous assembly of the late complement components, C5-C9, into the membrane attack complex. C5b has a transient binding site for C6. The C5b-C6 complex is the foundation upon which the lytic complex is assembled; C3 and PZP like, alpha-2-macroglobulin domain containing
kmeans	1	Red	28	C8B	9606.ENSP00000360281	Complement component C8 beta chain; Constituent of the membrane attack complex (MAC) that plays a key role in the innate and adaptive immune response by forming pores in the plasma membrane of target cells; Belongs to the complement C6/C7/C8/C9 family
kmeans	1	Red	28	C8G	9606.ENSP00000224181	Complement component C8 gamma chain; C8 is a constituent of the membrane attack complex. C8 binds to the C5B-7 complex, forming the C5B-8 complex. C5-B8 binds C9 and acts as a catalyst in the polymerization of C9. The gamma subunit seems to be able to bind retinol; Complement system
kmeans	1	Red	28	C9	9606.ENSP00000263408	Complement component C9; Constituent of the membrane attack complex (MAC) that plays a key role in the innate and adaptive immune response by forming pores in the plasma membrane of target cells. C9 is the pore- forming subunit of the MAC; Belongs to the complement C6/C7/C8/C9 family
kmeans	1	Red	28	CD59	9606.ENSP00000379191	CD59 glycoprotein; Potent inhibitor of the complement membrane attack complex (MAC) action. Acts by binding to the C8 and/or C9 complements of the assembling MAC, thereby preventing incorporation of the multiple copies of C9 required for complete formation of the osmolytic pore. This inhibitor appears to be species-specific. Involved in signal transduction for T-cell activation complexed to a pro…
kmeans	1	Red	28	CNDP1	9606.ENSP00000351682	Carnosine dipeptidase 1; Belongs to the peptidase M20A family
kmeans	1	Red	28	F2	9606.ENSP00000308541	Prothrombin; Thrombin, which cleaves bonds after Arg and Lys, converts fibrinogen to fibrin and activates factors V, VII, VIII, XIII, and, in complex with thrombomodulin, protein C. Functions in blood homeostasis, inflammation and wound healing; Belongs to the peptidase S1 family
kmeans	1	Red	28	F5	9606.ENSP00000356771	Coagulation factor V; Central regulator of hemostasis. It serves as a critical cofactor for the prothrombinase activity of factor Xa that results in the activation of prothrombin to thrombin
kmeans	1	Red	28	FCER1G	9606.ENSP00000289902	High affinity immunoglobulin epsilon receptor subunit gamma; Associates with a variety of FcR alpha chains to form a functional signaling complex. Regulates several aspects of the immune response. The gamma subunit has a critical role in allowing the IgE Fc receptor to reach the cell surface. Also involved in collagen-mediated platelet activation and in neutrophil activation mediated by integrin;…
kmeans	1	Red	28	FCGBP	9606.ENSP00000481056	Fc fragment of IgG binding protein
kmeans	1	Red	28	GIG25	9606.ENSP00000376793	Serpin peptidase inhibitor, clade A (alpha-1 antiproteinase, antitrypsin), member 3; Although its physiological function is unclear, it can inhibit neutrophil cathepsin G and mast cell chymase, both of which can convert angiotensin-1 to the active angiotensin-2; Serpin peptidase inhibitors
kmeans	1	Red	28	GP1BB	9606.ENSP00000383382	Platelet glycoprotein Ib beta chain; Gp-Ib, a surface membrane protein of platelets, participates in the formation of platelet plugs by binding to von Willebrand factor, which is already bound to the subendothelium; CD molecules
kmeans	1	Red	28	GPLD1	9606.ENSP00000230036	Phosphatidylinositol-glycan-specific phospholipase D; This protein hydrolyzes the inositol phosphate linkage in proteins anchored by phosphatidylinositol glycans (GPI-anchor) thus releasing these proteins from the membrane
kmeans	1	Red	28	HEG1	9606.ENSP00000311502	Protein HEG homolog 1; Receptor component of the CCM signaling pathway which is a crucial regulator of heart and vessel formation and integrity May act through the stabilization of endothelial cell junctions
kmeans	1	Red	28	IGFALS	9606.ENSP00000416683	Insulin-like growth factor-binding protein complex acid labile subunit; Involved in protein-protein interactions that result in protein complexes, receptor-ligand binding or cell adhesion
kmeans	1	Red	28	ITGA2B	9606.ENSP00000262407	Integrin alpha-IIb; Integrin alpha-IIb/beta-3 is a receptor for fibronectin, fibrinogen, plasminogen, prothrombin, thrombospondin and vitronectin. It recognizes the sequence R-G-D in a wide array of ligands. It recognizes the sequence H-H-L-G-G-G-A-K-Q-A-G-D-V in fibrinogen gamma chain. Following activation integrin alpha- IIb/beta-3 brings about platelet/platelet interaction through binding of s…
kmeans	1	Red	28	PGLYRP2	9606.ENSP00000345968	N-acetylmuramoyl-L-alanine amidase; May play a scavenger role by digesting biologically active peptidoglycan (PGN) into biologically inactive fragments. Has no direct bacteriolytic activity; Belongs to the N-acetylmuramoyl-L-alanine amidase 2 family
kmeans	1	Red	28	PIGR	9606.ENSP00000348888	Polymeric immunoglobulin receptor; This receptor binds polymeric IgA and IgM at the basolateral surface of epithelial cells. The complex is then transported across the cell to be secreted at the apical surface. During this process a cleavage occurs that separates the extracellular (known as the secretory component) from the transmembrane segment; V-set domain containing
kmeans	1	Red	28	PRDX2	9606.ENSP00000301522	Peroxiredoxin-2; Thiol-specific peroxidase that catalyzes the reduction of hydrogen peroxide and organic hydroperoxides to water and alcohols, respectively. Plays a role in cell protection against oxidative stress by detoxifying peroxides and as sensor of hydrogen peroxide-mediated signaling events. Might participate in the signaling cascades of growth factors and tumor necrosis factor-alpha by r…
kmeans	1	Red	28	RAP1B	9606.ENSP00000250559	Ras-related protein Rap-1b; GTP-binding protein that possesses intrinsic GTPase activity. Contributes to the polarizing activity of KRIT1 and CDH5 in the establishment and maintenance of correct endothelial cell polarity and vascular lumen. Required for the localization of phosphorylated PRKCZ, PARD3 and TIAM1 to the cell junction. Plays a role in the establishment of basal endothelial barrier fu…
kmeans	1	Red	28	S100A8	9606.ENSP00000357722	Protein S100-A8; S100A8 is a calcium- and zinc-binding protein which plays a prominent role in the regulation of inflammatory processes and immune response. It can induce neutrophil chemotaxis and adhesion. Predominantly found as calprotectin (S100A8/A9) which has a wide plethora of intra- and extracellular functions. The intracellular functions include: facilitating leukocyte arachidonic acid tr…
kmeans	1	Red	28	S100A9	9606.ENSP00000357727	Protein S100-A9; S100A9 is a calcium- and zinc-binding protein which plays a prominent role in the regulation of inflammatory processes and immune response. It can induce neutrophil chemotaxis, adhesion, can increase the bactericidal activity of neutrophils by promoting phagocytosis via activation of SYK, PI3K/AKT, and ERK1/2 and can induce degranulation of neutrophils by a MAPK-dependent mechani…
kmeans	1	Red	28	SELL	9606.ENSP00000236147	L-selectin; Cell surface adhesion protein. Mediates the adherence of lymphocytes to endothelial cells of high endothelial venules in peripheral lymph nodes. Promotes initial tethering and rolling of leukocytes in endothelia; C-type lectin domain containing
kmeans	1	Red	28	SERPINA1	9606.ENSP00000416066	Alpha-1-antitrypsin; Inhibitor of serine proteases. Its primary target is elastase, but it also has a moderate affinity for plasmin and thrombin. Irreversibly inhibits trypsin, chymotrypsin and plasminogen activator. The aberrant form inhibits insulin-induced NO synthesis in platelets, decreases coagulation time and has proteolytic activity against insulin and plasmin; Belongs to the serpin family
kmeans	1	Red	28	STOM	9606.ENSP00000286713	Erythrocyte band 7 integral membrane protein; Regulates ion channel activity and transmembrane ion transport. Regulates ASIC2 and ASIC3 channel activity; Belongs to the band 7/mec-2 family
kmeans	1	Red	28	YWHAZ	9606.ENSP00000379287	14-3-3 protein zeta/delta; Adapter protein implicated in the regulation of a large spectrum of both general and specialized signaling pathways. Binds to a large number of partners, usually by recognition of a phosphoserine or phosphothreonine motif. Binding generally results in the modulation of the activity of the binding partner; Belongs to the 14-3-3 family
kmeans	2	Yellow	29	ANPEP	9606.ENSP00000300060	Aminopeptidase N; Broad specificity aminopeptidase which plays a role in the final digestion of peptides generated from hydrolysis of proteins by gastric and pancreatic proteases. Also involved in the processing of various peptides including peptide hormones, such as angiotensin III and IV, neuropeptides, and chemokines. May also be involved the cleavage of peptides bound to major histocompatibil…
kmeans	2	Yellow	29	APCS	9606.ENSP00000255040	Serum amyloid P-component; Can interact with DNA and histones and may scavenge nuclear material released from damaged circulating cells. May also function as a calcium-dependent lectin; Belongs to the pentraxin family
kmeans	2	Yellow	29	ATRN	9606.ENSP00000262919	Attractin; Involved in the initial immune cell clustering during inflammatory response and may regulate chemotactic activity of chemokines. May play a role in melanocortin signaling pathways that regulate energy homeostasis and hair color. Low-affinity receptor for agouti (By similarity). Has a critical role in normal myelination in the central nervous system (By similarity); C-type lectin domain…
kmeans	2	Yellow	29	C3	9606.ENSP00000245907	Complement C3; C3 plays a central role in the activation of the complement system. Its processing by C3 convertase is the central reaction in both classical and alternative complement pathways. After activation C3b can bind covalently, via its reactive thioester, to cell surface carbohydrates or immune aggregates; C3 and PZP like, alpha-2-macroglobulin domain containing
kmeans	2	Yellow	29	CA1	9606.ENSP00000430656	Carbonic anhydrase 1; Reversible hydration of carbon dioxide. Can hydrates cyanamide to urea; Carbonic anhydrases
kmeans	2	Yellow	29	CASP14	9606.ENSP00000393417	Caspase-14; Non-apoptotic caspase involved in epidermal differentiation. Is the predominant caspase in epidermal stratum corneum. Seems to play a role in keratinocyte differentiation and is required for cornification. Regulates maturation of the epidermis by proteolytically processing filaggrin (By similarity). In vitro has a preference for the substrate [WY]-X-X-D motif and is active on the synt…
kmeans	2	Yellow	29	CD44	9606.ENSP00000398632	CD44 antigen; Receptor for hyaluronic acid (HA). Mediates cell-cell and cell-matrix interactions through its affinity for HA, and possibly also through its affinity for other ligands such as osteopontin, collagens, and matrix metalloproteinases (MMPs). Adhesion with HA plays an important role in cell migration, tumor growth and progression. In cancer cells, may play an important role in invadopod…
kmeans	2	Yellow	29	CD81	9606.ENSP00000263645	CD81 antigen; May play an important role in the regulation of lymphoma cell growth. Interacts with a 16-kDa Leu-13 protein to form a complex possibly involved in signal transduction. May act as the viral receptor for HCV; CD molecules
kmeans	2	Yellow	29	CFHR1	9606.ENSP00000314299	Complement factor H-related protein 1; Involved in complement regulation. The dimerized forms have avidity for tissue-bound complement fragments and efficiently compete with the physiological complement inhibitor CFH. Can associate with lipoproteins and may play a role in lipid metabolism
kmeans	2	Yellow	29	DBH	9606.ENSP00000376776	Dopamine beta-hydroxylase; Conversion of dopamine to noradrenaline
kmeans	2	Yellow	29	DSP	9606.ENSP00000369129	Desmoplakin; Major high molecular weight protein of desmosomes. Involved in the organization of the desmosomal cadherin- plakoglobin complexes into discrete plasma membrane domains and in the anchoring of intermediate filaments to the desmosomes; Belongs to the plakin or cytolinker family
kmeans	2	Yellow	29	FABP5	9606.ENSP00000297258	Fatty acid-binding protein, epidermal; High specificity for fatty acids. Highest affinity for C18 chain length. Decreasing the chain length or introducing double bonds reduces the affinity. May be involved in keratinocyte differentiation; Belongs to the calycin superfamily. Fatty-acid binding protein (FABP) family
kmeans	2	Yellow	29	GC	9606.ENSP00000421725	Vitamin D-binding protein; Involved in vitamin D transport and storage, scavenging of extracellular G-actin, enhancement of the chemotactic activity of C5 alpha for neutrophils in inflammation and macrophage activation
kmeans	2	Yellow	29	HGFAC	9606.ENSP00000421801	Hepatocyte growth factor activator; Activates hepatocyte growth factor (HGF) by converting it from a single chain to a heterodimeric form; Belongs to the peptidase S1 family
kmeans	2	Yellow	29	HLA-A	9606.ENSP00000379873	HLA class I histocompatibility antigen, A-3 alpha chain; Involved in the presentation of foreign antigens to the immune system; C1-set domain containing
kmeans	2	Yellow	29	HLA-B	9606.ENSP00000399168	HLA class I histocompatibility antigen, B-7 alpha chain; Involved in the presentation of foreign antigens to the immune system; C1-set domain containing
kmeans	2	Yellow	29	HLA-DRB1	9606.ENSP00000353099	HLA class II histocompatibility antigen, DRB1-15 beta chain; Binds peptides derived from antigens that access the endocytic route of antigen presenting cells (APC) and presents them on the cell surface for recognition by the CD4 T-cells. The peptide binding cleft accommodates peptides of 10-30 residues. The peptides presented by MHC class II molecules are generated mostly by degradation of protei…
kmeans	2	Yellow	29	HSPA8	9606.ENSP00000432083	Heat shock cognate 71 kDa protein; Molecular chaperone implicated in a wide variety of cellular processes, including protection of the proteome from stress, folding and transport of newly synthesized polypeptides, activation of proteolysis of misfolded proteins and the formation and dissociation of protein complexes. Plays a pivotal role in the protein quality control system, ensuring the correct…
kmeans	2	Yellow	29	JUP	9606.ENSP00000377508	Junction plakoglobin; Common junctional plaque protein. The membrane- associated plaques are architectural elements in an important strategic position to influence the arrangement and function of both the cytoskeleton and the cells within the tissue. The presence of plakoglobin in both the desmosomes and in the intermediate junctions suggests that it plays a central role in the structure and func…
kmeans	2	Yellow	29	LYZ	9606.ENSP00000261267	Lysozyme C; Lysozymes have primarily a bacteriolytic function; those in tissues and body fluids are associated with the monocyte- macrophage system and enhance the activity of immunoagents; Lysozymes, c-type
kmeans	2	Yellow	29	MPO	9606.ENSP00000225275	Myeloperoxidase; Part of the host defense system of polymorphonuclear leukocytes. It is responsible for microbicidal activity against a wide range of organisms. In the stimulated PMN, MPO catalyzes the production of hypohalous acids, primarily hypochlorous acid in physiologic situations, and other toxic intermediates that greatly enhance PMN microbicidal activity; Belongs to the peroxidase family…
kmeans	2	Yellow	29	PTPRC	9606.ENSP00000411355	Receptor-type tyrosine-protein phosphatase C; Protein tyrosine-protein phosphatase required for T-cell activation through the antigen receptor. Acts as a positive regulator of T-cell coactivation upon binding to DPP4. The first PTPase domain has enzymatic activity, while the second one seems to affect the substrate specificity of the first one. Upon T-cell activation, recruits and dephosphorylate…
kmeans	2	Yellow	29	RBP4	9606.ENSP00000360522	Retinol-binding protein 4; Retinol-binding protein that mediates retinol transport in blood plasma. Delivers retinol from the liver stores to the peripheral tissues (Probable). Transfers the bound all-trans retinol to STRA6, that then facilitates retinol transport across the cell membrane; Belongs to the calycin superfamily. Lipocalin family
kmeans	2	Yellow	29	SAA2	9606.ENSP00000436126	Serum amyloid A-2 protein; Major acute phase reactant. Apolipoprotein of the HDL complex; Belongs to the SAA family
kmeans	2	Yellow	29	SERPINA6	9606.ENSP00000342850	Corticosteroid-binding globulin; Major transport protein for glucocorticoids and progestins in the blood of almost all vertebrate species; Serpin peptidase inhibitors
kmeans	2	Yellow	29	SSC5D	9606.ENSP00000374274	Soluble scavenger receptor cysteine-rich domain-containing protein SSC5D; Binds to extracellular matrix proteins. Binds to pathogen-associated molecular patterns (PAMPs) present on the cell walls of Gram-positive and Gram-negative bacteria and fungi, behaving as a pattern recognition receptor (PRR). Induces bacterial and fungal aggregation and subsequent inhibition of PAMP-induced cytokine releas…
kmeans	2	Yellow	29	TFRC	9606.ENSP00000353224	Transferrin receptor protein 1; Cellular uptake of iron occurs via receptor-mediated endocytosis of ligand-occupied transferrin receptor into specialized endosomes. Endosomal acidification leads to iron release. The apotransferrin-receptor complex is then recycled to the cell surface with a return to neutral pH and the concomitant loss of affinity of apotransferrin for its receptor. Transferrin r…
kmeans	2	Yellow	29	THBS4	9606.ENSP00000339730	Thrombospondin-4; Adhesive glycoprotein that mediates cell-to-cell and cell-to-matrix interactions and is involved in various processes including cellular proliferation, migration, adhesion and attachment, inflammatory response to CNS injury, regulation of vascular inflammation and adaptive responses of the heart to pressure overload and in myocardial function and remodeling. Binds to structural …
kmeans	2	Yellow	29	TTR	9606.ENSP00000237014	Transthyretin; Thyroid hormone-binding protein. Probably transports thyroxine from the bloodstream to the brain; Gla domain containing
kmeans	3	Green	28	ADIPOQ	9606.ENSP00000389814	Adiponectin; Important adipokine involved in the control of fat metabolism and insulin sensitivity, with direct anti-diabetic, anti-atherogenic and anti-inflammatory activities. Stimulates AMPK phosphorylation and activation in the liver and the skeletal muscle, enhancing glucose utilization and fatty-acid combustion. Antagonizes TNF-alpha by negatively regulating its expression in various tissue…
kmeans	3	Green	28	AMY1B	9606.ENSP00000330484	Amylase, alpha 1B
kmeans	3	Green	28	APMAP	9606.ENSP00000217456	Adipocyte plasma membrane-associated protein; Exhibits strong arylesterase activity with beta-naphthyl acetate and phenyl acetate. May play a role in adipocyte differentiation; Belongs to the strictosidine synthase family
kmeans	3	Green	28	APOC3	9606.ENSP00000227667	Apolipoprotein C-III; Component of triglyceride-rich very low density lipoproteins (VLDL) and high density lipoproteins (HDL) in plasma. Plays a multifaceted role in triglyceride homeostasis. Intracellularly, promotes hepatic very low density lipoprotein 1 (VLDL1) assembly and secretion; extracellularly, attenuates hydrolysis and clearance of triglyceride-rich lipoproteins (TRLs). Impairs the lip…
kmeans	3	Green	28	APOH	9606.ENSP00000205948	Beta-2-glycoprotein 1; Binds to various kinds of negatively charged substances such as heparin, phospholipids, and dextran sulfate. May prevent activation of the intrinsic blood coagulation cascade by binding to phospholipids on the surface of damaged cells; Apolipoproteins
kmeans	3	Green	28	AZGP1	9606.ENSP00000292401	Zinc-alpha-2-glycoprotein; Stimulates lipid degradation in adipocytes and causes the extensive fat losses associated with some advanced cancers. May bind polyunsaturated fatty acids; Belongs to the MHC class I family
kmeans	3	Green	28	CD5L	9606.ENSP00000357156	CD5 antigen-like; Secreted protein that acts as a key regulator of lipid synthesis: mainly expressed by macrophages in lymphoid and inflammed tissues and regulates mechanisms in inflammatory responses, such as infection or atherosclerosis. Able to inhibit lipid droplet size in adipocytes. Following incorporation into mature adipocytes via CD36-mediated endocytosis, associates with cytosolic FASN,…
kmeans	3	Green	28	CST1	9606.ENSP00000305731	Cystatin-SN; Human saliva appears to contain several cysteine proteinase inhibitors that are immunologically related to cystatin S but that differ in their specificity due to amino acid sequence differences. Cystatin SN, with a pI of 7.5, is a much better inhibitor of papain and dipeptidyl peptidase I than is cystatin S, although both inhibit ficin equally well
kmeans	3	Green	28	DEFA1B	9606.ENSP00000372136	Defensin, alpha 1B; Defensin 1 and defensin 2 have antibacterial, fungicide and antiviral activities. Has antimicrobial activity against Gram- negative and Gram-positive bacteria. Defensins are thought to kill microbes by permeabilizing their plasma membrane; Defensins, alpha
kmeans	3	Green	28	DSG1	9606.ENSP00000257192	Desmoglein-1; Component of intercellular desmosome junctions. Involved in the interaction of plaque proteins and intermediate filaments mediating cell-cell adhesion; Desmosomal cadherins
kmeans	3	Green	28	FBLN1	9606.ENSP00000331544	Fibulin-1; Incorporated into fibronectin-containing matrix fibers. May play a role in cell adhesion and migration along protein fibers within the extracellular matrix (ECM). Could be important for certain developmental processes and contribute to the supramolecular organization of ECM architecture, in particular to those of basement membranes. Has been implicated in a role in cellular transformat…
kmeans	3	Green	28	HBA2	9606.ENSP00000251595	Hemoglobin subunit alpha 2; Involved in oxygen transport from the lung to the various peripheral tissues; Hemoglobin subunits
kmeans	3	Green	28	HPX	9606.ENSP00000265983	Hemopexin; Binds heme and transports it to the liver for breakdown and iron recovery, after which the free hemopexin returns to the circulation
kmeans	3	Green	28	ITIH3	9606.ENSP00000415769	Inter-alpha-trypsin inhibitor heavy chain H3; May act as a carrier of hyaluronan in serum or as a binding protein between hyaluronan and other matrix protein, including those on cell surfaces in tissues to regulate the localization, synthesis and degradation of hyaluronan which are essential to cells undergoing biological processes
kmeans	3	Green	28	LGALS3BP	9606.ENSP00000262776	Galectin-3-binding protein; Promotes integrin-mediated cell adhesion. May stimulate host defense against viruses and tumor cells; BTB domain containing
kmeans	3	Green	28	LRP1	9606.ENSP00000243077	Prolow-density lipoprotein receptor-related protein 1; Endocytic receptor involved in endocytosis and in phagocytosis of apoptotic cells. Required for early embryonic development. Involved in cellular lipid homeostasis. Involved in the plasma clearance of chylomicron remnants and activated LRPAP1 (alpha 2-macroglobulin), as well as the local metabolism of complexes between plasminogen activators …
kmeans	3	Green	28	LUM	9606.ENSP00000266718	Lumican; Small leucine rich repeat proteoglycans; Belongs to the small leucine-rich proteoglycan (SLRP) family. SLRP class II subfamily
kmeans	3	Green	28	PCYOX1	9606.ENSP00000387654	Prenylcysteine oxidase 1; Involved in the degradation of prenylated proteins. Cleaves the thioether bond of prenyl-L-cysteines, such as farnesylcysteine and geranylgeranylcysteine
kmeans	3	Green	28	PIP	9606.ENSP00000291009	Prolactin induced protein; Belongs to the PIP family
kmeans	3	Green	28	PLTP	9606.ENSP00000417138	Phospholipid transfer protein; Facilitates the transfer of a spectrum of different lipid molecules, including diacylglycerol, phosphatidic acid, sphingomyelin, phosphatidylcholine, phosphatidylglycerol, cerebroside and phosphatidyl ethanolamine. Essential for the transfer of excess surface lipids from triglyceride-rich lipoproteins to HDL, thereby facilitating the formation of smaller lipoprotein…
kmeans	3	Green	28	PON1	9606.ENSP00000222381	Serum paraoxonase/arylesterase 1; Hydrolyzes the toxic metabolites of a variety of organophosphorus insecticides. Capable of hydrolyzing a broad spectrum of organophosphate substrates and lactones, and a number of aromatic carboxylic acid esters. Mediates an enzymatic protection of low density lipoproteins against oxidative modification and the consequent series of events leading to atheroma form…
kmeans	3	Green	28	SEPP1	9606.ENSP00000420939	Selenoprotein P; Might be responsible for some of the extracellular antioxidant defense properties of selenium or might be involved in the transport of selenium. May supply selenium to tissues such as brain and testis
kmeans	3	Green	28	SERPINA4	9606.ENSP00000450838	Kallistatin; Inhibits human amidolytic and kininogenase activities of tissue kallikrein. Inhibition is achieved by formation of an equimolar, heat- and SDS-stable complex between the inhibitor and the enzyme, and generation of a small C-terminal fragment of the inhibitor due to cleavage at the reactive site by tissue kallikrein; Belongs to the serpin family
kmeans	3	Green	28	SFTPA2	9606.ENSP00000361400	Pulmonary surfactant-associated protein A2; In presence of calcium ions, it binds to surfactant phospholipids and contributes to lower the surface tension at the air-liquid interface in the alveoli of the mammalian lung and is essential for normal respiration; C-type lectin domain containing
kmeans	3	Green	28	SH3BGRL3	9606.ENSP00000270792	SH3 domain-binding glutamic acid-rich-like protein 3; Could act as a modulator of glutaredoxin biological activity
kmeans	3	Green	28	SLC2A1	9606.ENSP00000416293	Solute carrier family 2, facilitated glucose transporter member 1; Facilitative glucose transporter. This isoform may be responsible for constitutive or basal glucose uptake. Has a very broad substrate specificity; can transport a wide range of aldoses including both pentoses and hexoses; Belongs to the major facilitator superfamily. Sugar transporter (TC 2.A.1.1) family. Glucose transporter subf…
kmeans	3	Green	28	SLC4A1	9606.ENSP00000262418	Band 3 anion transport protein; Functions both as a transporter that mediates electroneutral anion exchange across the cell membrane and as a structural protein. Major integral membrane glycoprotein of the erythrocyte membrane; required for normal flexibility and stability of the erythrocyte membrane and for normal erythrocyte shape via the interactions of its cytoplasmic domain with cytoskeletal…
kmeans	3	Green	28	TSPAN9	9606.ENSP00000011898	Tetraspanin-9; Tetraspanin 9; Belongs to the tetraspanin (TM4SF) family
kmeans	4	Cyan	24	ANXA11	9606.ENSP00000398610	Annexin A11; Binds specifically to calcyclin in a calcium-dependent manner (By similarity). Required for midbody formation and completion of the terminal phase of cytokinesis; Belongs to the annexin family
kmeans	4	Cyan	24	APOA1	9606.ENSP00000236850	Apolipoprotein A-I; Participates in the reverse transport of cholesterol from tissues to the liver for excretion by promoting cholesterol efflux from tissues and by acting as a cofactor for the lecithin cholesterol acyltransferase (LCAT). As part of the SPAP complex, activates spermatozoa motility; Apolipoproteins
kmeans	4	Cyan	24	APOD	9606.ENSP00000345179	Apolipoprotein D; APOD occurs in the macromolecular complex with lecithin- cholesterol acyltransferase. It is probably involved in the transport and binding of bilin. Appears to be able to transport a variety of ligands in a number of different contexts; Apolipoproteins
kmeans	4	Cyan	24	C1QA	9606.ENSP00000363773	Complement C1q subcomponent subunit A; C1q associates with the proenzymes C1r and C1s to yield C1, the first component of the serum complement system. The collagen-like regions of C1q interact with the Ca(2+)-dependent C1r(2)C1s(2) proenzyme complex, and efficient activation of C1 takes place on interaction of the globular heads of C1q with the Fc regions of IgG or IgM antibody present in immune …
kmeans	4	Cyan	24	C1QB	9606.ENSP00000313967	Complement C1q subcomponent subunit B; C1q associates with the proenzymes C1r and C1s to yield C1, the first component of the serum complement system. The collagen-like regions of C1q interact with the Ca(2+)-dependent C1r(2)C1s(2) proenzyme complex, and efficient activation of C1 takes place on interaction of the globular heads of C1q with the Fc regions of IgG or IgM antibody present in immune …
kmeans	4	Cyan	24	C1QC	9606.ENSP00000363770	Complement C1q subcomponent subunit C; C1q associates with the proenzymes C1r and C1s to yield C1, the first component of the serum complement system. The collagen-like regions of C1q interact with the Ca(2+)-dependent C1r(2)C1s(2) proenzyme complex, and efficient activation of C1 takes place on interaction of the globular heads of C1q with the Fc regions of IgG or IgM antibody present in immune …
kmeans	4	Cyan	24	C4A	9606.ENSP00000396688	Complement C4-A; Non-enzymatic component of C3 and C5 convertases and thus essential for the propagation of the classical complement pathway. Covalently binds to immunoglobulins and immune complexes and enhances the solubilization of immune aggregates and the clearance of IC through CR1 on erythrocytes. C4A isotype is responsible for effective binding to form amide bonds with immune aggregates or…
kmeans	4	Cyan	24	C4BPA	9606.ENSP00000356037	C4b-binding protein alpha chain; Controls the classical pathway of complement activation. It binds as a cofactor to C3b/C4b inactivator (C3bINA), which then hydrolyzes the complement fragment C4b. It also accelerates the degradation of the C4bC2a complex (C3 convertase) by dissociating the complement fragment C2a. Alpha chain binds C4b. It interacts also with anticoagulant protein S and with seru…
kmeans	4	Cyan	24	C4BPB	9606.ENSP00000243611	C4b-binding protein beta chain; Controls the classical pathway of complement activation. It binds as a cofactor to C3b/C4b inactivator (C3bINA), which then hydrolyzes the complement fragment C4b. It also accelerates the degradation of the C4bC2a complex (C3 convertase) by dissociating the complement fragment C2a. It also interacts with anticoagulant protein S and with serum amyloid P component. T…
kmeans	4	Cyan	24	CFB	9606.ENSP00000416561	Complement factor B; Factor B which is part of the alternate pathway of the complement system is cleaved by factor D into 2 fragments: Ba and Bb. Bb, a serine protease, then combines with complement factor 3b to generate the C3 or C5 convertase. It has also been implicated in proliferation and differentiation of preactivated B- lymphocytes, rapid spreading of peripheral blood monocytes, stimulati…
kmeans	4	Cyan	24	CFHR3	9606.ENSP00000356395	Complement factor H-related protein 3; Might be involved in complement regulation
kmeans	4	Cyan	24	CFI	9606.ENSP00000378130	Complement factor I; Responsible for cleaving the alpha-chains of C4b and C3b in the presence of the cofactors C4-binding protein and factor H respectively; Belongs to the peptidase S1 family
kmeans	4	Cyan	24	CP	9606.ENSP00000264613	Ceruloplasmin; Ceruloplasmin is a blue, copper-binding (6-7 atoms per molecule) glycoprotein. It has ferroxidase activity oxidizing Fe(2+) to Fe(3+) without releasing radical oxygen species. It is involved in iron transport across the cell membrane. Provides Cu(2+) ions for the ascorbate-mediated deaminase degradation of the heparan sulfate chains of GPC1. May also play a role in fetal lung devel…
kmeans	4	Cyan	24	CRP	9606.ENSP00000255030	C-reactive protein; Displays several functions associated with host defense: it promotes agglutination, bacterial capsular swelling, phagocytosis and complement fixation through its calcium-dependent binding to phosphorylcholine. Can interact with DNA and histones and may scavenge nuclear material released from damaged circulating cells; Short pentraxins
kmeans	4	Cyan	24	FCN3	9606.ENSP00000270879	Ficolin-3; May function in innate immunity through activation of the lectin complement pathway. Calcium-dependent and GlcNAc- binding lectin. Has affinity with GalNAc, GlcNAc, D-fucose, as mono/oligosaccharide and lipopolysaccharides from S.typhimurium and S.minnesota; Fibrinogen C domain containing
kmeans	4	Cyan	24	FLNA	9606.ENSP00000358866	Filamin-A; Promotes orthogonal branching of actin filaments and links actin filaments to membrane glycoproteins. Anchors various transmembrane proteins to the actin cytoskeleton and serves as a scaffold for a wide range of cytoplasmic signaling proteins. Interaction with FLNA may allow neuroblast migration from the ventricular zone into the cortical plate. Tethers cell surface- localized furin, m…
kmeans	4	Cyan	24	FN1	9606.ENSP00000346839	Fibronectin type III domain containing; Endogenous ligands
kmeans	4	Cyan	24	GAPDH	9606.ENSP00000229239	Glyceraldehyde-3-phosphate dehydrogenase; Has both glyceraldehyde-3-phosphate dehydrogenase and nitrosylase activities, thereby playing a role in glycolysis and nuclear functions, respectively. Participates in nuclear events including transcription, RNA transport, DNA replication and apoptosis. Nuclear functions are probably due to the nitrosylase activity that mediates cysteine S-nitrosylation o…
kmeans	4	Cyan	24	MBL2	9606.ENSP00000363079	Mannose-binding protein C; Calcium-dependent lectin involved in innate immune defense. Binds mannose, fucose and N-acetylglucosamine on different microorganisms and activates the lectin complement pathway. Binds to late apoptotic cells, as well as to apoptotic blebs and to necrotic cells, but not to early apoptotic cells, facilitating their uptake by macrophages. May bind DNA; Collectins
kmeans	4	Cyan	24	SERPIND1	9606.ENSP00000215727	Heparin cofactor 2; Thrombin inhibitor activated by the glycosaminoglycans, heparin or dermatan sulfate. In the presence of the latter, HC-II becomes the predominant thrombin inhibitor in place of antithrombin III (AT-III). Also inhibits chymotrypsin, but in a glycosaminoglycan-independent manner; Belongs to the serpin family
kmeans	4	Cyan	24	SLC2A14	9606.ENSP00000445929	Solute carrier family 2, facilitated glucose transporter member 14; Facilitative glucose transporter (By similarity). May have a specific function related to spermatogenesis; Solute carriers
kmeans	4	Cyan	24	SRI	9606.ENSP00000265729	Sorcin; Calcium-binding protein that modulates excitation- contraction coupling in the heart. Contributes to calcium homeostasis in the heart sarcoplasmic reticulum. Modulates the activity of RYR2 calcium channels; EF-hand domain containing
kmeans	4	Cyan	24	TF	9606.ENSP00000385834	Serotransferrin; Transferrins are iron binding transport proteins which can bind two Fe(3+) ions in association with the binding of an anion, usually bicarbonate. It is responsible for the transport of iron from sites of absorption and heme degradation to those of storage and utilization. Serum transferrin may also have a further role in stimulating cell proliferation
kmeans	4	Cyan	24	VCAN	9606.ENSP00000265077	Versican core protein; May play a role in intercellular signaling and in connecting cells with the extracellular matrix. May take part in the regulation of cell motility, growth and differentiation. Binds hyaluronic acid; C-type lectin domain containing
kmeans	5	Blue	20	A1BG	9606.ENSP00000263100	Alpha-1B-glycoprotein; Immunoglobulin like domain containing
kmeans	5	Blue	20	A2M	9606.ENSP00000323929	Alpha-2-macroglobulin; Is able to inhibit all four classes of proteinases by a unique 'trapping' mechanism. This protein has a peptide stretch, called the 'bait region' which contains specific cleavage sites for different proteinases. When a proteinase cleaves the bait region, a conformational change is induced in the protein which traps the proteinase. The entrapped enzyme remains active against…
kmeans	5	Blue	20	B2M	9606.ENSP00000452780	Beta-2-microglobulin; Component of the class I major histocompatibility complex (MHC). Involved in the presentation of peptide antigens to the immune system. Exogenously applied M.tuberculosis EsxA or EsxA-EsxB (or EsxA expressed in host) binds B2M and decreases its export to the cell surface (total protein levels do not change), probably leading to defects in class I antigen presentation; Belong…
kmeans	5	Blue	20	CAMP	9606.ENSP00000296435	Cathelicidin antimicrobial peptide; Binds to bacterial lipopolysaccharides (LPS), has antibacterial activity; Endogenous ligands
kmeans	5	Blue	20	CFP	9606.ENSP00000247153	Properdin; A positive regulator of the alternate pathway of complement. It binds to and stabilizes the C3- and C5-convertase enzyme complexes
kmeans	5	Blue	20	CTSD	9606.ENSP00000236671	Cathepsin D; Acid protease active in intracellular protein breakdown. Plays a role in APP processing following cleavage and activation by ADAM30 which leads to APP degradation. Involved in the pathogenesis of several diseases such as breast cancer and possibly Alzheimer disease; Cathepsins
kmeans	5	Blue	20	FGB	9606.ENSP00000306099	Fibrinogen beta chain; Cleaved by the protease thrombin to yield monomers which, together with fibrinogen alpha (FGA) and fibrinogen gamma (FGG), polymerize to form an insoluble fibrin matrix. Fibrin has a major function in hemostasis as one of the primary components of blood clots. In addition, functions during the early stages of wound repair to stabilize the lesion and guide cell migration dur…
kmeans	5	Blue	20	GNB1	9606.ENSP00000481878	Guanine nucleotide-binding protein G(I)/G(S)/G(T) subunit beta-1; Guanine nucleotide-binding proteins (G proteins) are involved as a modulator or transducer in various transmembrane signaling systems. The beta and gamma chains are required for the GTPase activity, for replacement of GDP by GTP, and for G protein- effector interaction
kmeans	5	Blue	20	HBB	9606.ENSP00000333994	Hemoglobin subunit beta; Involved in oxygen transport from the lung to the various peripheral tissues; Belongs to the globin family
kmeans	5	Blue	20	HP	9606.ENSP00000348170	Haptoglobin; As a result of hemolysis, hemoglobin is found to accumulate in the kidney and is secreted in the urine. Haptoglobin captures, and combines with free plasma hemoglobin to allow hepatic recycling of heme iron and to prevent kidney damage. Haptoglobin also acts as an Antimicrobial; Antioxidant, has antibacterial activity and plays a role in modulating many aspects of the acute phase res…
kmeans	5	Blue	20	HRG	9606.ENSP00000232003	Histidine-rich glycoprotein; Plasma glycoprotein that binds a number of ligands such as heme, heparin, heparan sulfate, thrombospondin, plasminogen, and divalent metal ions. Binds heparin and heparin/glycosaminoglycans in a zinc-dependent manner. Binds heparan sulfate on the surface of liver, lung, kidney and heart endothelial cells. Binds to N-sulfated polysaccharide chains on the surface of liv…
kmeans	5	Blue	20	ORM1	9606.ENSP00000259396	Alpha-1-acid glycoprotein 1; Functions as transport protein in the blood stream. Binds various ligands in the interior of its beta-barrel domain. Also binds synthetic drugs and influences their distribution and availability in the body. Appears to function in modulating the activity of the immune system during the acute-phase reaction; Belongs to the calycin superfamily. Lipocalin family
kmeans	5	Blue	20	PF4	9606.ENSP00000296029	Platelet factor 4; Released during platelet aggregation. Neutralizes the anticoagulant effect of heparin because it binds more strongly to heparin than to the chondroitin-4-sulfate chains of the carrier molecule. Chemotactic for neutrophils and monocytes. Inhibits endothelial cell proliferation, the short form is a more potent inhibitor than the longer form; Belongs to the intercrine alpha (chemo…
kmeans	5	Blue	20	PLG	9606.ENSP00000308938	Plasminogen; Plasmin dissolves the fibrin of blood clots and acts as a proteolytic factor in a variety of other processes including embryonic development, tissue remodeling, tumor invasion, and inflammation. In ovulation, weakens the walls of the Graafian follicle. It activates the urokinase-type plasminogen activator, collagenases and several complement zymogens, such as C1 and C5. Cleavage of f…
kmeans	5	Blue	20	PPBP	9606.ENSP00000296028	Platelet basic protein; LA-PF4 stimulates DNA synthesis, mitosis, glycolysis, intracellular cAMP accumulation, prostaglandin E2 secretion, and synthesis of hyaluronic acid and sulfated glycosaminoglycan. It also stimulates the formation and secretion of plasminogen activator by human synovial cells. NAP-2 is a ligand for CXCR1 and CXCR2, and NAP-2, NAP-2(73), NAP-2(74), NAP-2(1-66), and most pote…
kmeans	5	Blue	20	SAA1	9606.ENSP00000384906	Serum amyloid A-1 protein; Major acute phase protein; Belongs to the SAA family
kmeans	5	Blue	20	SERPINF2	9606.ENSP00000321853	Alpha-2-antiplasmin; Serine protease inhibitor. The major targets of this inhibitor are plasmin and trypsin, but it also inactivates matriptase-3/TMPRSS7 and chymotrypsin; Serpin peptidase inhibitors
kmeans	5	Blue	20	SERPING1	9606.ENSP00000278407	Plasma protease C1 inhibitor; Activation of the C1 complex is under control of the C1- inhibitor. It forms a proteolytically inactive stoichiometric complex with the C1r or C1s proteases. May play a potentially crucial role in regulating important physiological pathways including complement activation, blood coagulation, fibrinolysis and the generation of kinins. Very efficient inhibitor of FXIIa…
kmeans	5	Blue	20	SRGN	9606.ENSP00000242465	Serglycin; Plays a role in formation of mast cell secretory granules and mediates storage of various compounds in secretory vesicles. Required for storage of some proteases in both connective tissue and mucosal mast cells and for storage of granzyme B in T-lymphocytes. Plays a role in localizing neutrophil elastase in azurophil granules of neutrophils. Mediates processing of MMP2. Plays a role in…
kmeans	5	Blue	20	VWF	9606.ENSP00000261405	Von Willebrand factor; Important in the maintenance of hemostasis, it promotes adhesion of platelets to the sites of vascular injury by forming a molecular bridge between sub-endothelial collagen matrix and platelet-surface receptor complex GPIb-IX-V. Also acts as a chaperone for coagulation factor VIII, delivering it to the site of injury, stabilizing its heterodimeric structure and protecting i…

## Sheet: red
#term ID	term description	observed gene count	background gene count	strength	false discovery rate	matching proteins in your network (IDs)	matching proteins in your network (labels)
GO:0002443	leukocyte mediated immunity	15	632	1.22	1.56e-12	9606.ENSP00000223642,9606.ENSP00000224181,9606.ENSP00000236147,9606.ENSP00000250559,9606.ENSP00000263408,9606.ENSP00000286713,9606.ENSP00000289902,9606.ENSP00000308541,9606.ENSP00000348888,9606.ENSP00000357722,9606.ENSP00000357727,9606.ENSP00000360281,9606.ENSP00000376793,9606.ENSP00000379191,9606.ENSP00000416066	C5,C8G,SELL,RAP1B,C9,STOM,FCER1G,F2,PIGR,S100A8,S100A9,C8B,GIG25,CD59,SERPINA1
GO:0002252	immune effector process	16	927	1.08	7.75e-12	9606.ENSP00000223642,9606.ENSP00000224181,9606.ENSP00000236147,9606.ENSP00000250559,9606.ENSP00000263408,9606.ENSP00000286713,9606.ENSP00000289902,9606.ENSP00000308541,9606.ENSP00000348888,9606.ENSP00000349960,9606.ENSP00000357722,9606.ENSP00000357727,9606.ENSP00000360281,9606.ENSP00000376793,9606.ENSP00000379191,9606.ENSP00000416066	C5,C8G,SELL,RAP1B,C9,STOM,FCER1G,F2,PIGR,ACTB,S100A8,S100A9,C8B,GIG25,CD59,SERPINA1
GO:0050776	regulation of immune response	14	873	1.05	1.22e-09	9606.ENSP00000223642,9606.ENSP00000224181,9606.ENSP00000230036,9606.ENSP00000236147,9606.ENSP00000263408,9606.ENSP00000289902,9606.ENSP00000308541,9606.ENSP00000345968,9606.ENSP00000348888,9606.ENSP00000349960,9606.ENSP00000357722,9606.ENSP00000357727,9606.ENSP00000360281,9606.ENSP00000379191	C5,C8G,GPLD1,SELL,C9,FCER1G,F2,PGLYRP2,PIGR,ACTB,S100A8,S100A9,C8B,CD59
GO:0001775	cell activation	14	1024	0.98	7.55e-09	9606.ENSP00000236147,9606.ENSP00000250559,9606.ENSP00000262407,9606.ENSP00000286713,9606.ENSP00000289902,9606.ENSP00000308541,9606.ENSP00000348888,9606.ENSP00000357722,9606.ENSP00000357727,9606.ENSP00000376793,9606.ENSP00000379191,9606.ENSP00000379287,9606.ENSP00000383382,9606.ENSP00000416066	SELL,RAP1B,ITGA2B,STOM,FCER1G,F2,PIGR,S100A8,S100A9,GIG25,CD59,YWHAZ,GP1BB,SERPINA1
GO:0006955	immune response	16	1560	0.86	7.55e-09	9606.ENSP00000223642,9606.ENSP00000224181,9606.ENSP00000236147,9606.ENSP00000250559,9606.ENSP00000263408,9606.ENSP00000286713,9606.ENSP00000289902,9606.ENSP00000308541,9606.ENSP00000345968,9606.ENSP00000348888,9606.ENSP00000357722,9606.ENSP00000357727,9606.ENSP00000360281,9606.ENSP00000376793,9606.ENSP00000379191,9606.ENSP00000416066	C5,C8G,SELL,RAP1B,C9,STOM,FCER1G,F2,PGLYRP2,PIGR,S100A8,S100A9,C8B,GIG25,CD59,SERPINA1
GO:0050727	regulation of inflammatory response	10	338	1.32	7.55e-09	9606.ENSP00000223642,9606.ENSP00000224181,9606.ENSP00000263408,9606.ENSP00000289902,9606.ENSP00000308541,9606.ENSP00000345968,9606.ENSP00000357722,9606.ENSP00000357727,9606.ENSP00000360281,9606.ENSP00000379191	C5,C8G,C9,FCER1G,F2,PGLYRP2,S100A8,S100A9,C8B,CD59
GO:0002446	neutrophil mediated immunity	11	498	1.19	8.07e-09	9606.ENSP00000236147,9606.ENSP00000250559,9606.ENSP00000286713,9606.ENSP00000289902,9606.ENSP00000308541,9606.ENSP00000348888,9606.ENSP00000357722,9606.ENSP00000357727,9606.ENSP00000376793,9606.ENSP00000379191,9606.ENSP00000416066	SELL,RAP1B,STOM,FCER1G,F2,PIGR,S100A8,S100A9,GIG25,CD59,SERPINA1
GO:0002673	regulation of acute inflammatory response	7	92	1.73	1.09e-08	9606.ENSP00000223642,9606.ENSP00000224181,9606.ENSP00000263408,9606.ENSP00000289902,9606.ENSP00000308541,9606.ENSP00000360281,9606.ENSP00000379191	C5,C8G,C9,FCER1G,F2,C8B,CD59
GO:0002682	regulation of immune system process	15	1391	0.88	1.09e-08	9606.ENSP00000223642,9606.ENSP00000224181,9606.ENSP00000230036,9606.ENSP00000236147,9606.ENSP00000262407,9606.ENSP00000263408,9606.ENSP00000289902,9606.ENSP00000308541,9606.ENSP00000345968,9606.ENSP00000348888,9606.ENSP00000349960,9606.ENSP00000357722,9606.ENSP00000357727,9606.ENSP00000360281,9606.ENSP00000379191	C5,C8G,GPLD1,SELL,ITGA2B,C9,FCER1G,F2,PGLYRP2,PIGR,ACTB,S100A8,S100A9,C8B,CD59
GO:0045055	regulated exocytosis	12	691	1.08	1.09e-08	9606.ENSP00000236147,9606.ENSP00000250559,9606.ENSP00000262407,9606.ENSP00000286713,9606.ENSP00000289902,9606.ENSP00000348888,9606.ENSP00000356771,9606.ENSP00000357722,9606.ENSP00000357727,9606.ENSP00000376793,9606.ENSP00000379191,9606.ENSP00000416066	SELL,RAP1B,ITGA2B,STOM,FCER1G,PIGR,F5,S100A8,S100A9,GIG25,CD59,SERPINA1
GO:0002253	activation of immune response	10	393	1.25	1.14e-08	9606.ENSP00000223642,9606.ENSP00000224181,9606.ENSP00000230036,9606.ENSP00000263408,9606.ENSP00000289902,9606.ENSP00000345968,9606.ENSP00000349960,9606.ENSP00000357722,9606.ENSP00000357727,9606.ENSP00000360281	C5,C8G,GPLD1,C9,FCER1G,PGLYRP2,ACTB,S100A8,S100A9,C8B
GO:0002376	immune system process	18	2370	0.72	1.19e-08	9606.ENSP00000223642,9606.ENSP00000224181,9606.ENSP00000230036,9606.ENSP00000236147,9606.ENSP00000250559,9606.ENSP00000263408,9606.ENSP00000286713,9606.ENSP00000289902,9606.ENSP00000308541,9606.ENSP00000345968,9606.ENSP00000348888,9606.ENSP00000349960,9606.ENSP00000357722,9606.ENSP00000357727,9606.ENSP00000360281,9606.ENSP00000376793,9606.ENSP00000379191,9606.ENSP00000416066	C5,C8G,GPLD1,SELL,RAP1B,C9,STOM,FCER1G,F2,PGLYRP2,PIGR,ACTB,S100A8,S100A9,C8B,GIG25,CD59,SERPINA1
GO:0030449	regulation of complement activation	6	52	1.91	1.58e-08	9606.ENSP00000223642,9606.ENSP00000224181,9606.ENSP00000263408,9606.ENSP00000308541,9606.ENSP00000360281,9606.ENSP00000379191	C5,C8G,C9,F2,C8B,CD59
GO:2000257	regulation of protein activation cascade	6	54	1.89	1.83e-08	9606.ENSP00000223642,9606.ENSP00000224181,9606.ENSP00000263408,9606.ENSP00000308541,9606.ENSP00000360281,9606.ENSP00000379191	C5,C8G,C9,F2,C8B,CD59
GO:0043312	neutrophil degranulation	10	485	1.16	5.73e-08	9606.ENSP00000236147,9606.ENSP00000250559,9606.ENSP00000286713,9606.ENSP00000289902,9606.ENSP00000348888,9606.ENSP00000357722,9606.ENSP00000357727,9606.ENSP00000376793,9606.ENSP00000379191,9606.ENSP00000416066	SELL,RAP1B,STOM,FCER1G,PIGR,S100A8,S100A9,GIG25,CD59,SERPINA1
GO:0050878	regulation of body fluid levels	10	483	1.16	5.73e-08	9606.ENSP00000262407,9606.ENSP00000289902,9606.ENSP00000308541,9606.ENSP00000311502,9606.ENSP00000356771,9606.ENSP00000357727,9606.ENSP00000379191,9606.ENSP00000379287,9606.ENSP00000383382,9606.ENSP00000416066	ITGA2B,FCER1G,F2,HEG1,F5,S100A9,CD59,YWHAZ,GP1BB,SERPINA1
GO:0072376	protein activation cascade	6	74	1.75	6.72e-08	9606.ENSP00000223642,9606.ENSP00000224181,9606.ENSP00000263408,9606.ENSP00000308541,9606.ENSP00000360281,9606.ENSP00000383382	C5,C8G,C9,F2,C8B,GP1BB
GO:0019835	cytolysis	5	32	2.04	7.97e-08	9606.ENSP00000223642,9606.ENSP00000224181,9606.ENSP00000263408,9606.ENSP00000308541,9606.ENSP00000360281	C5,C8G,C9,F2,C8B
GO:0006959	humoral immune response	8	252	1.35	9.49e-08	9606.ENSP00000223642,9606.ENSP00000224181,9606.ENSP00000263408,9606.ENSP00000308541,9606.ENSP00000345968,9606.ENSP00000357722,9606.ENSP00000357727,9606.ENSP00000360281	C5,C8G,C9,F2,PGLYRP2,S100A8,S100A9,C8B
GO:0030162	regulation of proteolysis	11	742	1.02	1.27e-07	9606.ENSP00000223642,9606.ENSP00000224181,9606.ENSP00000230036,9606.ENSP00000263408,9606.ENSP00000308541,9606.ENSP00000357722,9606.ENSP00000357727,9606.ENSP00000360281,9606.ENSP00000376793,9606.ENSP00000379191,9606.ENSP00000416066	C5,C8G,GPLD1,C9,F2,S100A8,S100A9,C8B,GIG25,CD59,SERPINA1
GO:0007596	blood coagulation	8	288	1.29	2.21e-07	9606.ENSP00000262407,9606.ENSP00000289902,9606.ENSP00000308541,9606.ENSP00000356771,9606.ENSP00000379191,9606.ENSP00000379287,9606.ENSP00000383382,9606.ENSP00000416066	ITGA2B,FCER1G,F2,F5,CD59,YWHAZ,GP1BB,SERPINA1
GO:0006957	complement activation, alternative pathway	4	13	2.33	2.69e-07	9606.ENSP00000223642,9606.ENSP00000224181,9606.ENSP00000263408,9606.ENSP00000360281	C5,C8G,C9,C8B
GO:0042060	wound healing	9	461	1.13	3.46e-07	9606.ENSP00000262407,9606.ENSP00000289902,9606.ENSP00000308541,9606.ENSP00000356771,9606.ENSP00000357722,9606.ENSP00000379191,9606.ENSP00000379287,9606.ENSP00000383382,9606.ENSP00000416066	ITGA2B,FCER1G,F2,F5,S100A8,CD59,YWHAZ,GP1BB,SERPINA1
GO:0002684	positive regulation of immune system process	11	882	0.94	5.21e-07	9606.ENSP00000223642,9606.ENSP00000224181,9606.ENSP00000230036,9606.ENSP00000262407,9606.ENSP00000263408,9606.ENSP00000289902,9606.ENSP00000345968,9606.ENSP00000349960,9606.ENSP00000357722,9606.ENSP00000357727,9606.ENSP00000360281	C5,C8G,GPLD1,ITGA2B,C9,FCER1G,PGLYRP2,ACTB,S100A8,S100A9,C8B
GO:0016192	vesicle-mediated transport	14	1699	0.76	5.21e-07	9606.ENSP00000236147,9606.ENSP00000250559,9606.ENSP00000262407,9606.ENSP00000286713,9606.ENSP00000289902,9606.ENSP00000308541,9606.ENSP00000348888,9606.ENSP00000349960,9606.ENSP00000356771,9606.ENSP00000357722,9606.ENSP00000357727,9606.ENSP00000376793,9606.ENSP00000379191,9606.ENSP00000416066	SELL,RAP1B,ITGA2B,STOM,FCER1G,F2,PIGR,ACTB,F5,S100A8,S100A9,GIG25,CD59,SERPINA1
GO:0070613	regulation of protein processing	6	116	1.56	5.21e-07	9606.ENSP00000223642,9606.ENSP00000224181,9606.ENSP00000263408,9606.ENSP00000308541,9606.ENSP00000360281,9606.ENSP00000379191	C5,C8G,C9,F2,C8B,CD59
GO:0002697	regulation of immune effector process	8	362	1.19	8.94e-07	9606.ENSP00000223642,9606.ENSP00000224181,9606.ENSP00000263408,9606.ENSP00000289902,9606.ENSP00000308541,9606.ENSP00000345968,9606.ENSP00000360281,9606.ENSP00000379191	C5,C8G,C9,FCER1G,F2,PGLYRP2,C8B,CD59
GO:0016064	immunoglobulin mediated immune response	5	72	1.69	1.92e-06	9606.ENSP00000223642,9606.ENSP00000224181,9606.ENSP00000263408,9606.ENSP00000289902,9606.ENSP00000360281	C5,C8G,C9,FCER1G,C8B
GO:0050896	response to stimulus	25	7824	0.35	2.14e-06	9606.ENSP00000223642,9606.ENSP00000224181,9606.ENSP00000230036,9606.ENSP00000236147,9606.ENSP00000250559,9606.ENSP00000262407,9606.ENSP00000263408,9606.ENSP00000286713,9606.ENSP00000289902,9606.ENSP00000290378,9606.ENSP00000301522,9606.ENSP00000308541,9606.ENSP00000345968,9606.ENSP00000348888,9606.ENSP00000349960,9606.ENSP00000356771,9606.ENSP00000357722,9606.ENSP00000357727,9606.ENSP00000360281,…	C5,C8G,GPLD1,SELL,RAP1B,ITGA2B,C9,STOM,FCER1G,ACTC1,PRDX2,F2,PGLYRP2,PIGR,ACTB,F5,S100A8,S100A9,C8B,GIG25,CD59,YWHAZ,GP1BB,SERPINA1,IGFALS
GO:0006950	response to stress	17	3267	0.56	4.94e-06	9606.ENSP00000223642,9606.ENSP00000224181,9606.ENSP00000262407,9606.ENSP00000263408,9606.ENSP00000289902,9606.ENSP00000301522,9606.ENSP00000308541,9606.ENSP00000345968,9606.ENSP00000356771,9606.ENSP00000357722,9606.ENSP00000357727,9606.ENSP00000360281,9606.ENSP00000376793,9606.ENSP00000379191,9606.ENSP00000379287,9606.ENSP00000383382,9606.ENSP00000416066	C5,C8G,ITGA2B,C9,FCER1G,PRDX2,F2,PGLYRP2,F5,S100A8,S100A9,C8B,GIG25,CD59,YWHAZ,GP1BB,SERPINA1
GO:0006958	complement activation, classical pathway	4	34	1.91	5.61e-06	9606.ENSP00000223642,9606.ENSP00000224181,9606.ENSP00000263408,9606.ENSP00000360281	C5,C8G,C9,C8B
GO:0006952	defense response	11	1234	0.79	1.12e-05	9606.ENSP00000223642,9606.ENSP00000224181,9606.ENSP00000263408,9606.ENSP00000289902,9606.ENSP00000308541,9606.ENSP00000345968,9606.ENSP00000357722,9606.ENSP00000357727,9606.ENSP00000360281,9606.ENSP00000376793,9606.ENSP00000416066	C5,C8G,C9,FCER1G,F2,PGLYRP2,S100A8,S100A9,C8B,GIG25,SERPINA1
GO:0002764	immune response-regulating signaling pathway	7	365	1.13	1.51e-05	9606.ENSP00000230036,9606.ENSP00000289902,9606.ENSP00000345968,9606.ENSP00000348888,9606.ENSP00000349960,9606.ENSP00000357722,9606.ENSP00000357727	GPLD1,FCER1G,PGLYRP2,PIGR,ACTB,S100A8,S100A9
GO:0030168	platelet activation	5	120	1.46	1.79e-05	9606.ENSP00000262407,9606.ENSP00000289902,9606.ENSP00000308541,9606.ENSP00000379287,9606.ENSP00000383382	ITGA2B,FCER1G,F2,YWHAZ,GP1BB
GO:0002576	platelet degranulation	5	129	1.43	2.41e-05	9606.ENSP00000262407,9606.ENSP00000289902,9606.ENSP00000356771,9606.ENSP00000376793,9606.ENSP00000416066	ITGA2B,FCER1G,F5,GIG25,SERPINA1
GO:0048584	positive regulation of response to stimulus	13	2054	0.65	3.04e-05	9606.ENSP00000223642,9606.ENSP00000224181,9606.ENSP00000230036,9606.ENSP00000250559,9606.ENSP00000263408,9606.ENSP00000289902,9606.ENSP00000308541,9606.ENSP00000345968,9606.ENSP00000349960,9606.ENSP00000357722,9606.ENSP00000357727,9606.ENSP00000360281,9606.ENSP00000379287	C5,C8G,GPLD1,RAP1B,C9,FCER1G,F2,PGLYRP2,ACTB,S100A8,S100A9,C8B,YWHAZ
GO:0098542	defense response to other organism	9	859	0.86	3.88e-05	9606.ENSP00000223642,9606.ENSP00000224181,9606.ENSP00000263408,9606.ENSP00000289902,9606.ENSP00000308541,9606.ENSP00000345968,9606.ENSP00000357722,9606.ENSP00000357727,9606.ENSP00000360281	C5,C8G,C9,FCER1G,F2,PGLYRP2,S100A8,S100A9,C8B
GO:0051050	positive regulation of transport	9	892	0.85	5.19e-05	9606.ENSP00000223642,9606.ENSP00000230036,9606.ENSP00000286713,9606.ENSP00000289902,9606.ENSP00000308541,9606.ENSP00000349960,9606.ENSP00000357722,9606.ENSP00000357727,9606.ENSP00000379287	C5,GPLD1,STOM,FCER1G,F2,ACTB,S100A8,S100A9,YWHAZ
GO:0045087	innate immune response	8	676	0.92	6.54e-05	9606.ENSP00000223642,9606.ENSP00000224181,9606.ENSP00000263408,9606.ENSP00000289902,9606.ENSP00000345968,9606.ENSP00000357722,9606.ENSP00000357727,9606.ENSP00000360281	C5,C8G,C9,FCER1G,PGLYRP2,S100A8,S100A9,C8B
GO:0002526	acute inflammatory response	4	73	1.58	7.64e-05	9606.ENSP00000308541,9606.ENSP00000357722,9606.ENSP00000376793,9606.ENSP00000416066	F2,S100A8,GIG25,SERPINA1
GO:0006954	inflammatory response	7	482	1.01	7.78e-05	9606.ENSP00000223642,9606.ENSP00000289902,9606.ENSP00000308541,9606.ENSP00000357722,9606.ENSP00000357727,9606.ENSP00000376793,9606.ENSP00000416066	C5,FCER1G,F2,S100A8,S100A9,GIG25,SERPINA1
GO:0051246	regulation of protein metabolic process	14	2668	0.56	8.38e-05	9606.ENSP00000223642,9606.ENSP00000224181,9606.ENSP00000230036,9606.ENSP00000250559,9606.ENSP00000263408,9606.ENSP00000308541,9606.ENSP00000349960,9606.ENSP00000351682,9606.ENSP00000357722,9606.ENSP00000357727,9606.ENSP00000360281,9606.ENSP00000376793,9606.ENSP00000379191,9606.ENSP00000416066	C5,C8G,GPLD1,RAP1B,C9,F2,ACTB,CNDP1,S100A8,S100A9,C8B,GIG25,CD59,SERPINA1
GO:0002757	immune response-activating signal transduction	6	332	1.1	0.00012	9606.ENSP00000230036,9606.ENSP00000289902,9606.ENSP00000345968,9606.ENSP00000349960,9606.ENSP00000357722,9606.ENSP00000357727	GPLD1,FCER1G,PGLYRP2,ACTB,S100A8,S100A9
GO:0065007	biological regulation	27	11740	0.21	0.0002	9606.ENSP00000223642,9606.ENSP00000224181,9606.ENSP00000230036,9606.ENSP00000236147,9606.ENSP00000250559,9606.ENSP00000262407,9606.ENSP00000263408,9606.ENSP00000286713,9606.ENSP00000289902,9606.ENSP00000290378,9606.ENSP00000301522,9606.ENSP00000308541,9606.ENSP00000311502,9606.ENSP00000345968,9606.ENSP00000348888,9606.ENSP00000349960,9606.ENSP00000351682,9606.ENSP00000356771,9606.ENSP00000357722,…	C5,C8G,GPLD1,SELL,RAP1B,ITGA2B,C9,STOM,FCER1G,ACTC1,PRDX2,F2,HEG1,PGLYRP2,PIGR,ACTB,CNDP1,F5,S100A8,S100A9,C8B,GIG25,CD59,YWHAZ,GP1BB,SERPINA1,IGFALS
GO:0070488	neutrophil aggregation	2	2	2.84	0.0002	9606.ENSP00000357722,9606.ENSP00000357727	S100A8,S100A9
GO:0048583	regulation of response to stimulus	16	3882	0.46	0.00025	9606.ENSP00000223642,9606.ENSP00000224181,9606.ENSP00000230036,9606.ENSP00000236147,9606.ENSP00000250559,9606.ENSP00000263408,9606.ENSP00000289902,9606.ENSP00000308541,9606.ENSP00000345968,9606.ENSP00000348888,9606.ENSP00000349960,9606.ENSP00000357722,9606.ENSP00000357727,9606.ENSP00000360281,9606.ENSP00000379191,9606.ENSP00000379287	C5,C8G,GPLD1,SELL,RAP1B,C9,FCER1G,F2,PGLYRP2,PIGR,ACTB,S100A8,S100A9,C8B,CD59,YWHAZ
GO:0065008	regulation of biological quality	15	3559	0.47	0.00042	9606.ENSP00000230036,9606.ENSP00000250559,9606.ENSP00000262407,9606.ENSP00000289902,9606.ENSP00000301522,9606.ENSP00000308541,9606.ENSP00000311502,9606.ENSP00000356771,9606.ENSP00000357722,9606.ENSP00000357727,9606.ENSP00000376793,9606.ENSP00000379191,9606.ENSP00000379287,9606.ENSP00000383382,9606.ENSP00000416066	GPLD1,RAP1B,ITGA2B,FCER1G,PRDX2,F2,HEG1,F5,S100A8,S100A9,GIG25,CD59,YWHAZ,GP1BB,SERPINA1
GO:0042742	defense response to bacterium	5	250	1.15	0.00043	9606.ENSP00000289902,9606.ENSP00000308541,9606.ENSP00000345968,9606.ENSP00000357722,9606.ENSP00000357727	FCER1G,F2,PGLYRP2,S100A8,S100A9
GO:0032119	sequestering of zinc ion	2	4	2.54	0.00045	9606.ENSP00000357722,9606.ENSP00000357727	S100A8,S100A9
GO:0050789	regulation of biological process	26	11116	0.21	0.00049	9606.ENSP00000223642,9606.ENSP00000224181,9606.ENSP00000230036,9606.ENSP00000236147,9606.ENSP00000250559,9606.ENSP00000262407,9606.ENSP00000263408,9606.ENSP00000286713,9606.ENSP00000289902,9606.ENSP00000290378,9606.ENSP00000301522,9606.ENSP00000308541,9606.ENSP00000311502,9606.ENSP00000345968,9606.ENSP00000348888,9606.ENSP00000349960,9606.ENSP00000351682,9606.ENSP00000357722,9606.ENSP00000357727,…	C5,C8G,GPLD1,SELL,RAP1B,ITGA2B,C9,STOM,FCER1G,ACTC1,PRDX2,F2,HEG1,PGLYRP2,PIGR,ACTB,CNDP1,S100A8,S100A9,C8B,GIG25,CD59,YWHAZ,GP1BB,SERPINA1,IGFALS
GO:0006810	transport	16	4130	0.43	0.00051	9606.ENSP00000230036,9606.ENSP00000236147,9606.ENSP00000250559,9606.ENSP00000262407,9606.ENSP00000286713,9606.ENSP00000289902,9606.ENSP00000308541,9606.ENSP00000348888,9606.ENSP00000349960,9606.ENSP00000356771,9606.ENSP00000357722,9606.ENSP00000357727,9606.ENSP00000376793,9606.ENSP00000379191,9606.ENSP00000379287,9606.ENSP00000416066	GPLD1,SELL,RAP1B,ITGA2B,STOM,FCER1G,F2,PIGR,ACTB,F5,S100A8,S100A9,GIG25,CD59,YWHAZ,SERPINA1
GO:0006953	acute-phase response	3	45	1.67	0.00063	9606.ENSP00000308541,9606.ENSP00000376793,9606.ENSP00000416066	F2,GIG25,SERPINA1
GO:0001816	cytokine production	4	137	1.31	0.00067	9606.ENSP00000289902,9606.ENSP00000311502,9606.ENSP00000357722,9606.ENSP00000357727	FCER1G,HEG1,S100A8,S100A9
GO:0007159	leukocyte cell-cell adhesion	3	49	1.63	0.00076	9606.ENSP00000236147,9606.ENSP00000357722,9606.ENSP00000357727	SELL,S100A8,S100A9
GO:0018119	peptidyl-cysteine S-nitrosylation	2	6	2.37	0.00076	9606.ENSP00000357722,9606.ENSP00000357727	S100A8,S100A9
GO:0019730	antimicrobial humoral response	4	143	1.29	0.00076	9606.ENSP00000308541,9606.ENSP00000345968,9606.ENSP00000357722,9606.ENSP00000357727	F2,PGLYRP2,S100A8,S100A9
GO:0051801	cytolysis in other organism involved in symbiotic interaction	2	7	2.3	0.00094	9606.ENSP00000263408,9606.ENSP00000308541	C9,F2
GO:0060341	regulation of cellular localization	7	766	0.81	0.0011	9606.ENSP00000230036,9606.ENSP00000250559,9606.ENSP00000286713,9606.ENSP00000289902,9606.ENSP00000308541,9606.ENSP00000349960,9606.ENSP00000379287	GPLD1,RAP1B,STOM,FCER1G,F2,ACTB,YWHAZ
GO:0030593	neutrophil chemotaxis	3	59	1.55	0.0012	9606.ENSP00000289902,9606.ENSP00000357722,9606.ENSP00000357727	FCER1G,S100A8,S100A9
GO:0051049	regulation of transport	10	1732	0.61	0.0012	9606.ENSP00000223642,9606.ENSP00000230036,9606.ENSP00000250559,9606.ENSP00000286713,9606.ENSP00000289902,9606.ENSP00000308541,9606.ENSP00000349960,9606.ENSP00000357722,9606.ENSP00000357727,9606.ENSP00000379287	C5,GPLD1,RAP1B,STOM,FCER1G,F2,ACTB,S100A8,S100A9,YWHAZ
GO:0002758	innate immune response-activating signal transduction	4	168	1.22	0.0013	9606.ENSP00000289902,9606.ENSP00000345968,9606.ENSP00000357722,9606.ENSP00000357727	FCER1G,PGLYRP2,S100A8,S100A9
GO:0006888	endoplasmic reticulum to Golgi vesicle-mediated transport	4	175	1.2	0.0014	9606.ENSP00000308541,9606.ENSP00000356771,9606.ENSP00000379191,9606.ENSP00000416066	F2,F5,CD59,SERPINA1
GO:0048208	COPII vesicle coating	3	63	1.52	0.0014	9606.ENSP00000356771,9606.ENSP00000379191,9606.ENSP00000416066	F5,CD59,SERPINA1
GO:0032602	chemokine production	2	10	2.15	0.0016	9606.ENSP00000357722,9606.ENSP00000357727	S100A8,S100A9
GO:0035821	modification of morphology or physiology of other organism	4	182	1.19	0.0016	9606.ENSP00000263408,9606.ENSP00000286713,9606.ENSP00000308541,9606.ENSP00000357727	C9,STOM,F2,S100A9
GO:0045861	negative regulation of proteolysis	5	349	1	0.0016	9606.ENSP00000223642,9606.ENSP00000308541,9606.ENSP00000376793,9606.ENSP00000379191,9606.ENSP00000416066	C5,F2,GIG25,CD59,SERPINA1
GO:0060326	cell chemotaxis	4	183	1.18	0.0016	9606.ENSP00000223642,9606.ENSP00000289902,9606.ENSP00000357722,9606.ENSP00000357727	C5,FCER1G,S100A8,S100A9
GO:0051179	localization	17	5233	0.36	0.0018	9606.ENSP00000223642,9606.ENSP00000230036,9606.ENSP00000236147,9606.ENSP00000250559,9606.ENSP00000262407,9606.ENSP00000286713,9606.ENSP00000289902,9606.ENSP00000308541,9606.ENSP00000348888,9606.ENSP00000349960,9606.ENSP00000356771,9606.ENSP00000357722,9606.ENSP00000357727,9606.ENSP00000376793,9606.ENSP00000379191,9606.ENSP00000379287,9606.ENSP00000416066	C5,GPLD1,SELL,RAP1B,ITGA2B,STOM,FCER1G,F2,PIGR,ACTB,F5,S100A8,S100A9,GIG25,CD59,YWHAZ,SERPINA1
GO:0002523	leukocyte migration involved in inflammatory response	2	12	2.07	0.0019	9606.ENSP00000357722,9606.ENSP00000357727	S100A8,S100A9
GO:0030193	regulation of blood coagulation	3	77	1.43	0.0021	9606.ENSP00000289902,9606.ENSP00000308541,9606.ENSP00000357727	FCER1G,F2,S100A9
GO:0032880	regulation of protein localization	7	901	0.73	0.0023	9606.ENSP00000223642,9606.ENSP00000230036,9606.ENSP00000286713,9606.ENSP00000289902,9606.ENSP00000308541,9606.ENSP00000349960,9606.ENSP00000379287	C5,GPLD1,STOM,FCER1G,F2,ACTB,YWHAZ
GO:0043902	positive regulation of multi-organism process	5	394	0.95	0.0023	9606.ENSP00000286713,9606.ENSP00000289902,9606.ENSP00000345968,9606.ENSP00000357722,9606.ENSP00000357727	STOM,FCER1G,PGLYRP2,S100A8,S100A9
GO:0051047	positive regulation of secretion	5	393	0.95	0.0023	9606.ENSP00000223642,9606.ENSP00000230036,9606.ENSP00000289902,9606.ENSP00000357722,9606.ENSP00000357727	C5,GPLD1,FCER1G,S100A8,S100A9
GO:0052548	regulation of endopeptidase activity	5	393	0.95	0.0023	9606.ENSP00000223642,9606.ENSP00000357722,9606.ENSP00000357727,9606.ENSP00000376793,9606.ENSP00000416066	C5,S100A8,S100A9,GIG25,SERPINA1
GO:0048870	cell motility	7	914	0.73	0.0024	9606.ENSP00000223642,9606.ENSP00000230036,9606.ENSP00000236147,9606.ENSP00000289902,9606.ENSP00000349960,9606.ENSP00000357722,9606.ENSP00000357727	C5,GPLD1,SELL,FCER1G,ACTB,S100A8,S100A9
GO:0048518	positive regulation of biological process	17	5459	0.34	0.0028	9606.ENSP00000223642,9606.ENSP00000224181,9606.ENSP00000230036,9606.ENSP00000250559,9606.ENSP00000262407,9606.ENSP00000263408,9606.ENSP00000286713,9606.ENSP00000289902,9606.ENSP00000290378,9606.ENSP00000308541,9606.ENSP00000311502,9606.ENSP00000345968,9606.ENSP00000349960,9606.ENSP00000357722,9606.ENSP00000357727,9606.ENSP00000360281,9606.ENSP00000379287	C5,C8G,GPLD1,RAP1B,ITGA2B,C9,STOM,FCER1G,ACTC1,F2,HEG1,PGLYRP2,ACTB,S100A8,S100A9,C8B,YWHAZ
GO:0007597	blood coagulation, intrinsic pathway	2	17	1.91	0.0031	9606.ENSP00000308541,9606.ENSP00000383382	F2,GP1BB
GO:0051818	disruption of cells of other organism involved in symbiotic interaction	2	18	1.89	0.0034	9606.ENSP00000263408,9606.ENSP00000308541	C9,F2
GO:0032268	regulation of cellular protein metabolic process	11	2486	0.49	0.0035	9606.ENSP00000223642,9606.ENSP00000230036,9606.ENSP00000250559,9606.ENSP00000308541,9606.ENSP00000349960,9606.ENSP00000351682,9606.ENSP00000357722,9606.ENSP00000357727,9606.ENSP00000376793,9606.ENSP00000379191,9606.ENSP00000416066	C5,GPLD1,RAP1B,F2,ACTB,CNDP1,S100A8,S100A9,GIG25,CD59,SERPINA1
GO:0032879	regulation of localization	11	2524	0.48	0.0039	9606.ENSP00000223642,9606.ENSP00000230036,9606.ENSP00000250559,9606.ENSP00000262407,9606.ENSP00000286713,9606.ENSP00000289902,9606.ENSP00000308541,9606.ENSP00000349960,9606.ENSP00000357722,9606.ENSP00000357727,9606.ENSP00000379287	C5,GPLD1,RAP1B,ITGA2B,STOM,FCER1G,F2,ACTB,S100A8,S100A9,YWHAZ
GO:0006928	movement of cell or subcellular component	8	1355	0.62	0.0042	9606.ENSP00000223642,9606.ENSP00000230036,9606.ENSP00000236147,9606.ENSP00000289902,9606.ENSP00000290378,9606.ENSP00000349960,9606.ENSP00000357722,9606.ENSP00000357727	C5,GPLD1,SELL,FCER1G,ACTC1,ACTB,S100A8,S100A9
GO:1903827	regulation of cellular protein localization	5	465	0.88	0.0043	9606.ENSP00000286713,9606.ENSP00000289902,9606.ENSP00000308541,9606.ENSP00000349960,9606.ENSP00000379287	STOM,FCER1G,F2,ACTB,YWHAZ
GO:0002793	positive regulation of peptide secretion	4	262	1.03	0.0044	9606.ENSP00000223642,9606.ENSP00000230036,9606.ENSP00000357722,9606.ENSP00000357727	C5,GPLD1,S100A8,S100A9
GO:0009605	response to external stimulus	10	2152	0.51	0.0044	9606.ENSP00000223642,9606.ENSP00000224181,9606.ENSP00000236147,9606.ENSP00000263408,9606.ENSP00000289902,9606.ENSP00000308541,9606.ENSP00000345968,9606.ENSP00000357722,9606.ENSP00000357727,9606.ENSP00000360281	C5,C8G,SELL,C9,FCER1G,F2,PGLYRP2,S100A8,S100A9,C8B
GO:0009636	response to toxic substance	5	468	0.87	0.0044	9606.ENSP00000290378,9606.ENSP00000301522,9606.ENSP00000349960,9606.ENSP00000357722,9606.ENSP00000357727	ACTC1,PRDX2,ACTB,S100A8,S100A9
GO:0051046	regulation of secretion	6	728	0.76	0.0044	9606.ENSP00000223642,9606.ENSP00000230036,9606.ENSP00000250559,9606.ENSP00000289902,9606.ENSP00000357722,9606.ENSP00000357727	C5,GPLD1,RAP1B,FCER1G,S100A8,S100A9
GO:0051817	modification of morphology or physiology of other organism involved in symbiotic interaction	3	107	1.29	0.0044	9606.ENSP00000263408,9606.ENSP00000286713,9606.ENSP00000308541	C9,STOM,F2
GO:0061024	membrane organization	6	729	0.76	0.0044	9606.ENSP00000289902,9606.ENSP00000349960,9606.ENSP00000356771,9606.ENSP00000379191,9606.ENSP00000379287,9606.ENSP00000416066	FCER1G,ACTB,F5,CD59,YWHAZ,SERPINA1
GO:0002768	immune response-regulating cell surface receptor signaling pathway	4	266	1.02	0.0046	9606.ENSP00000230036,9606.ENSP00000289902,9606.ENSP00000348888,9606.ENSP00000349960	GPLD1,FCER1G,PIGR,ACTB
GO:0002221	pattern recognition receptor signaling pathway	3	114	1.26	0.005	9606.ENSP00000345968,9606.ENSP00000357722,9606.ENSP00000357727	PGLYRP2,S100A8,S100A9
GO:0007166	cell surface receptor signaling pathway	10	2198	0.5	0.0051	9606.ENSP00000223642,9606.ENSP00000230036,9606.ENSP00000250559,9606.ENSP00000289902,9606.ENSP00000308541,9606.ENSP00000348888,9606.ENSP00000349960,9606.ENSP00000379191,9606.ENSP00000379287,9606.ENSP00000383382	C5,GPLD1,RAP1B,FCER1G,F2,PIGR,ACTB,CD59,YWHAZ,GP1BB
GO:0032103	positive regulation of response to external stimulus	5	499	0.85	0.0053	9606.ENSP00000289902,9606.ENSP00000308541,9606.ENSP00000345968,9606.ENSP00000357722,9606.ENSP00000357727	FCER1G,F2,PGLYRP2,S100A8,S100A9
GO:0050729	positive regulation of inflammatory response	3	120	1.24	0.0056	9606.ENSP00000289902,9606.ENSP00000357722,9606.ENSP00000357727	FCER1G,S100A8,S100A9
GO:0030194	positive regulation of blood coagulation	2	26	1.73	0.0057	9606.ENSP00000308541,9606.ENSP00000357727	F2,S100A9
GO:1903829	positive regulation of cellular protein localization	4	287	0.99	0.0057	9606.ENSP00000286713,9606.ENSP00000289902,9606.ENSP00000308541,9606.ENSP00000379287	STOM,FCER1G,F2,YWHAZ
GO:0019538	protein metabolic process	14	4194	0.37	0.006	9606.ENSP00000223642,9606.ENSP00000224181,9606.ENSP00000230036,9606.ENSP00000263408,9606.ENSP00000308541,9606.ENSP00000349960,9606.ENSP00000351682,9606.ENSP00000356771,9606.ENSP00000357722,9606.ENSP00000357727,9606.ENSP00000360281,9606.ENSP00000383382,9606.ENSP00000416066,9606.ENSP00000416683	C5,C8G,GPLD1,C9,F2,ACTB,CNDP1,F5,S100A8,S100A9,C8B,GP1BB,SERPINA1,IGFALS
GO:0044764	multi-organism cellular process	2	27	1.71	0.006	9606.ENSP00000263408,9606.ENSP00000308541	C9,F2
GO:0038093	Fc receptor signaling pathway	3	126	1.22	0.0061	9606.ENSP00000289902,9606.ENSP00000348888,9606.ENSP00000349960	FCER1G,PIGR,ACTB
GO:0050900	leukocyte migration	4	296	0.98	0.0062	9606.ENSP00000236147,9606.ENSP00000289902,9606.ENSP00000357722,9606.ENSP00000357727	SELL,FCER1G,S100A8,S100A9
GO:0014002	astrocyte development	2	29	1.68	0.0066	9606.ENSP00000357722,9606.ENSP00000357727	S100A8,S100A9
GO:0016477	cell migration	6	812	0.71	0.0066	9606.ENSP00000223642,9606.ENSP00000230036,9606.ENSP00000236147,9606.ENSP00000289902,9606.ENSP00000357722,9606.ENSP00000357727	C5,GPLD1,SELL,FCER1G,S100A8,S100A9
GO:0010543	regulation of platelet activation	2	31	1.65	0.0073	9606.ENSP00000289902,9606.ENSP00000308541	FCER1G,F2
GO:0022607	cellular component assembly	10	2343	0.47	0.0074	9606.ENSP00000263408,9606.ENSP00000286713,9606.ENSP00000289902,9606.ENSP00000290378,9606.ENSP00000311502,9606.ENSP00000349960,9606.ENSP00000356771,9606.ENSP00000379191,9606.ENSP00000379287,9606.ENSP00000416066	C9,STOM,FCER1G,ACTC1,HEG1,ACTB,F5,CD59,YWHAZ,SERPINA1
GO:0007155	cell adhesion	6	843	0.7	0.0077	9606.ENSP00000236147,9606.ENSP00000262407,9606.ENSP00000357722,9606.ENSP00000357727,9606.ENSP00000383382,9606.ENSP00000416683	SELL,ITGA2B,S100A8,S100A9,GP1BB,IGFALS
GO:0042493	response to drug	6	900	0.67	0.0105	9606.ENSP00000230036,9606.ENSP00000236147,9606.ENSP00000250559,9606.ENSP00000290378,9606.ENSP00000349960,9606.ENSP00000357722	GPLD1,SELL,RAP1B,ACTC1,ACTB,S100A8
GO:0030307	positive regulation of cell growth	3	159	1.12	0.0108	9606.ENSP00000308541,9606.ENSP00000357722,9606.ENSP00000357727	F2,S100A8,S100A9
GO:0001817	regulation of cytokine production	5	615	0.75	0.0115	9606.ENSP00000223642,9606.ENSP00000289902,9606.ENSP00000308541,9606.ENSP00000311502,9606.ENSP00000345968	C5,FCER1G,F2,HEG1,PGLYRP2
GO:1905475	regulation of protein localization to membrane	3	163	1.11	0.0115	9606.ENSP00000286713,9606.ENSP00000349960,9606.ENSP00000379287	STOM,ACTB,YWHAZ
GO:0051704	multi-organism process	10	2514	0.44	0.012	9606.ENSP00000223642,9606.ENSP00000224181,9606.ENSP00000263408,9606.ENSP00000286713,9606.ENSP00000289902,9606.ENSP00000308541,9606.ENSP00000345968,9606.ENSP00000357722,9606.ENSP00000357727,9606.ENSP00000360281	C5,C8G,C9,STOM,FCER1G,F2,PGLYRP2,S100A8,S100A9,C8B
GO:0001885	endothelial cell development	2	43	1.51	0.0125	9606.ENSP00000250559,9606.ENSP00000311502	RAP1B,HEG1
GO:2001235	positive regulation of apoptotic signaling pathway	3	171	1.09	0.0127	9606.ENSP00000357722,9606.ENSP00000357727,9606.ENSP00000379287	S100A8,S100A9,YWHAZ
GO:0051656	establishment of organelle localization	4	387	0.86	0.0142	9606.ENSP00000356771,9606.ENSP00000379191,9606.ENSP00000379287,9606.ENSP00000416066	F5,CD59,YWHAZ,SERPINA1
GO:0090087	regulation of peptide transport	5	654	0.73	0.0142	9606.ENSP00000223642,9606.ENSP00000230036,9606.ENSP00000286713,9606.ENSP00000357722,9606.ENSP00000357727	C5,GPLD1,STOM,S100A8,S100A9
GO:0050832	defense response to fungus	2	49	1.46	0.0154	9606.ENSP00000357722,9606.ENSP00000357727	S100A8,S100A9
GO:1904951	positive regulation of establishment of protein localization	4	397	0.85	0.0154	9606.ENSP00000223642,9606.ENSP00000230036,9606.ENSP00000286713,9606.ENSP00000379287	C5,GPLD1,STOM,YWHAZ
GO:1901564	organonitrogen compound metabolic process	15	5281	0.3	0.0165	9606.ENSP00000223642,9606.ENSP00000224181,9606.ENSP00000230036,9606.ENSP00000263408,9606.ENSP00000308541,9606.ENSP00000345968,9606.ENSP00000349960,9606.ENSP00000351682,9606.ENSP00000356771,9606.ENSP00000357722,9606.ENSP00000357727,9606.ENSP00000360281,9606.ENSP00000383382,9606.ENSP00000416066,9606.ENSP00000416683	C5,C8G,GPLD1,C9,F2,PGLYRP2,ACTB,CNDP1,F5,S100A8,S100A9,C8B,GP1BB,SERPINA1,IGFALS
GO:0007165	signal transduction	14	4738	0.31	0.0174	9606.ENSP00000223642,9606.ENSP00000230036,9606.ENSP00000250559,9606.ENSP00000289902,9606.ENSP00000308541,9606.ENSP00000345968,9606.ENSP00000348888,9606.ENSP00000349960,9606.ENSP00000357722,9606.ENSP00000357727,9606.ENSP00000379191,9606.ENSP00000379287,9606.ENSP00000383382,9606.ENSP00000416683	C5,GPLD1,RAP1B,FCER1G,F2,PGLYRP2,PIGR,ACTB,S100A8,S100A9,CD59,YWHAZ,GP1BB,IGFALS
GO:0097237	cellular response to toxic substance	3	195	1.03	0.0174	9606.ENSP00000301522,9606.ENSP00000349960,9606.ENSP00000357727	PRDX2,ACTB,S100A9
GO:0098609	cell-cell adhesion	4	416	0.83	0.0176	9606.ENSP00000236147,9606.ENSP00000262407,9606.ENSP00000357722,9606.ENSP00000357727	SELL,ITGA2B,S100A8,S100A9
GO:0002683	negative regulation of immune system process	4	425	0.82	0.0189	9606.ENSP00000223642,9606.ENSP00000289902,9606.ENSP00000345968,9606.ENSP00000379191	C5,FCER1G,PGLYRP2,CD59
GO:2001244	positive regulation of intrinsic apoptotic signaling pathway	2	56	1.4	0.019	9606.ENSP00000357722,9606.ENSP00000357727	S100A8,S100A9
GO:1901700	response to oxygen-containing compound	7	1427	0.54	0.0203	9606.ENSP00000230036,9606.ENSP00000236147,9606.ENSP00000250559,9606.ENSP00000290378,9606.ENSP00000301522,9606.ENSP00000349960,9606.ENSP00000357722	GPLD1,SELL,RAP1B,ACTC1,PRDX2,ACTB,S100A8
GO:0044419	interspecies interaction between organisms	5	724	0.68	0.0205	9606.ENSP00000263408,9606.ENSP00000286713,9606.ENSP00000308541,9606.ENSP00000345968,9606.ENSP00000357727	C9,STOM,F2,PGLYRP2,S100A9
GO:0060255	regulation of macromolecule metabolic process	16	6072	0.27	0.0224	9606.ENSP00000223642,9606.ENSP00000224181,9606.ENSP00000230036,9606.ENSP00000250559,9606.ENSP00000263408,9606.ENSP00000290378,9606.ENSP00000308541,9606.ENSP00000349960,9606.ENSP00000351682,9606.ENSP00000357722,9606.ENSP00000357727,9606.ENSP00000360281,9606.ENSP00000376793,9606.ENSP00000379191,9606.ENSP00000379287,9606.ENSP00000416066	C5,C8G,GPLD1,RAP1B,C9,ACTC1,F2,ACTB,CNDP1,S100A8,S100A9,C8B,GIG25,CD59,YWHAZ,SERPINA1
GO:0055008	cardiac muscle tissue morphogenesis	2	63	1.35	0.0228	9606.ENSP00000290378,9606.ENSP00000311502	ACTC1,HEG1
GO:0042981	regulation of apoptotic process	7	1501	0.51	0.0258	9606.ENSP00000230036,9606.ENSP00000289902,9606.ENSP00000290378,9606.ENSP00000301522,9606.ENSP00000357722,9606.ENSP00000357727,9606.ENSP00000379287	GPLD1,FCER1G,ACTC1,PRDX2,S100A8,S100A9,YWHAZ
GO:0097305	response to alcohol	3	233	0.95	0.0263	9606.ENSP00000230036,9606.ENSP00000290378,9606.ENSP00000357722	GPLD1,ACTC1,S100A8
GO:0002429	immune response-activating cell surface receptor signaling pathway	3	234	0.95	0.0264	9606.ENSP00000230036,9606.ENSP00000289902,9606.ENSP00000349960	GPLD1,FCER1G,ACTB
GO:0051851	modification by host of symbiont morphology or physiology	2	71	1.29	0.0278	9606.ENSP00000286713,9606.ENSP00000308541	STOM,F2
GO:0010951	negative regulation of endopeptidase activity	3	242	0.94	0.0284	9606.ENSP00000223642,9606.ENSP00000376793,9606.ENSP00000416066	C5,GIG25,SERPINA1
GO:0002431	Fc receptor mediated stimulatory signaling pathway	2	75	1.27	0.03	9606.ENSP00000289902,9606.ENSP00000349960	FCER1G,ACTB
GO:0038094	Fc-gamma receptor signaling pathway	2	77	1.26	0.0309	9606.ENSP00000289902,9606.ENSP00000349960	FCER1G,ACTB
GO:0006919	activation of cysteine-type endopeptidase activity involved in apoptotic process	2	85	1.22	0.0368	9606.ENSP00000357722,9606.ENSP00000357727	S100A8,S100A9
GO:0010647	positive regulation of cell communication	7	1631	0.48	0.0374	9606.ENSP00000223642,9606.ENSP00000230036,9606.ENSP00000250559,9606.ENSP00000308541,9606.ENSP00000357722,9606.ENSP00000357727,9606.ENSP00000379287	C5,GPLD1,RAP1B,F2,S100A8,S100A9,YWHAZ
GO:0098869	cellular oxidant detoxification	2	86	1.21	0.0374	9606.ENSP00000301522,9606.ENSP00000357727	PRDX2,S100A9
GO:0002224	toll-like receptor signaling pathway	2	87	1.21	0.0377	9606.ENSP00000357722,9606.ENSP00000357727	S100A8,S100A9
GO:0023056	positive regulation of signaling	7	1638	0.48	0.0377	9606.ENSP00000223642,9606.ENSP00000230036,9606.ENSP00000250559,9606.ENSP00000308541,9606.ENSP00000357722,9606.ENSP00000357727,9606.ENSP00000379287	C5,GPLD1,RAP1B,F2,S100A8,S100A9,YWHAZ
GO:0051171	regulation of nitrogen compound metabolic process	15	5827	0.25	0.0377	9606.ENSP00000223642,9606.ENSP00000224181,9606.ENSP00000230036,9606.ENSP00000250559,9606.ENSP00000263408,9606.ENSP00000308541,9606.ENSP00000349960,9606.ENSP00000351682,9606.ENSP00000357722,9606.ENSP00000357727,9606.ENSP00000360281,9606.ENSP00000376793,9606.ENSP00000379191,9606.ENSP00000379287,9606.ENSP00000416066	C5,C8G,GPLD1,RAP1B,C9,F2,ACTB,CNDP1,S100A8,S100A9,C8B,GIG25,CD59,YWHAZ,SERPINA1
GO:0051336	regulation of hydrolase activity	6	1238	0.53	0.0377	9606.ENSP00000223642,9606.ENSP00000230036,9606.ENSP00000357722,9606.ENSP00000357727,9606.ENSP00000376793,9606.ENSP00000416066	C5,GPLD1,S100A8,S100A9,GIG25,SERPINA1
GO:0010243	response to organonitrogen compound	5	876	0.6	0.0385	9606.ENSP00000230036,9606.ENSP00000236147,9606.ENSP00000250559,9606.ENSP00000289902,9606.ENSP00000349960	GPLD1,SELL,RAP1B,FCER1G,ACTB
GO:0090130	tissue migration	2	90	1.19	0.0387	9606.ENSP00000230036,9606.ENSP00000290378	GPLD1,ACTC1
GO:0032501	multicellular organismal process	16	6507	0.24	0.0402	9606.ENSP00000223642,9606.ENSP00000230036,9606.ENSP00000262407,9606.ENSP00000289902,9606.ENSP00000290378,9606.ENSP00000308541,9606.ENSP00000311502,9606.ENSP00000348888,9606.ENSP00000356771,9606.ENSP00000357722,9606.ENSP00000357727,9606.ENSP00000376793,9606.ENSP00000379191,9606.ENSP00000379287,9606.ENSP00000383382,9606.ENSP00000416066	C5,GPLD1,ITGA2B,FCER1G,ACTC1,F2,HEG1,PIGR,F5,S100A8,S100A9,GIG25,CD59,YWHAZ,GP1BB,SERPINA1
GO:0042221	response to chemical	12	4153	0.31	0.0409	9606.ENSP00000223642,9606.ENSP00000230036,9606.ENSP00000236147,9606.ENSP00000250559,9606.ENSP00000289902,9606.ENSP00000290378,9606.ENSP00000301522,9606.ENSP00000348888,9606.ENSP00000349960,9606.ENSP00000357722,9606.ENSP00000357727,9606.ENSP00000379287	C5,GPLD1,SELL,RAP1B,FCER1G,ACTC1,PRDX2,PIGR,ACTB,S100A8,S100A9,YWHAZ
GO:0080090	regulation of primary metabolic process	15	5982	0.24	0.0462	9606.ENSP00000223642,9606.ENSP00000224181,9606.ENSP00000230036,9606.ENSP00000250559,9606.ENSP00000263408,9606.ENSP00000308541,9606.ENSP00000349960,9606.ENSP00000351682,9606.ENSP00000357722,9606.ENSP00000357727,9606.ENSP00000360281,9606.ENSP00000376793,9606.ENSP00000379191,9606.ENSP00000379287,9606.ENSP00000416066	C5,C8G,GPLD1,RAP1B,C9,F2,ACTB,CNDP1,S100A8,S100A9,C8B,GIG25,CD59,YWHAZ,SERPINA1
GO:0035690	cellular response to drug	3	310	0.83	0.0481	9606.ENSP00000230036,9606.ENSP00000250559,9606.ENSP00000349960	GPLD1,RAP1B,ACTB
GO:0070887	cellular response to chemical stimulus	9	2672	0.37	0.0481	9606.ENSP00000223642,9606.ENSP00000230036,9606.ENSP00000250559,9606.ENSP00000289902,9606.ENSP00000301522,9606.ENSP00000349960,9606.ENSP00000357722,9606.ENSP00000357727,9606.ENSP00000379287	C5,GPLD1,RAP1B,FCER1G,PRDX2,ACTB,S100A8,S100A9,YWHAZ
GO:0051260	protein homooligomerization	3	312	0.83	0.0485	9606.ENSP00000263408,9606.ENSP00000286713,9606.ENSP00000289902	C9,STOM,FCER1G

## Sheet: yellow
#term ID	term description	observed gene count	background gene count	strength	false discovery rate	matching proteins in your network (IDs)	matching proteins in your network (labels)
GO:0002443	leukocyte mediated immunity	15	632	1.2	3.76e-12	9606.ENSP00000225275,9606.ENSP00000237014,9606.ENSP00000245907,9606.ENSP00000261267,9606.ENSP00000297258,9606.ENSP00000300060,9606.ENSP00000353099,9606.ENSP00000369129,9606.ENSP00000376776,9606.ENSP00000377508,9606.ENSP00000379873,9606.ENSP00000398632,9606.ENSP00000399168,9606.ENSP00000411355,9606.ENSP00000432083	MPO,TTR,C3,LYZ,FABP5,ANPEP,HLA-DRB1,DSP,DBH,JUP,HLA-A,CD44,HLA-B,PTPRC,HSPA8
GO:0002252	immune effector process	16	927	1.07	1.99e-11	9606.ENSP00000225275,9606.ENSP00000237014,9606.ENSP00000245907,9606.ENSP00000261267,9606.ENSP00000297258,9606.ENSP00000300060,9606.ENSP00000314299,9606.ENSP00000353099,9606.ENSP00000369129,9606.ENSP00000376776,9606.ENSP00000377508,9606.ENSP00000379873,9606.ENSP00000398632,9606.ENSP00000399168,9606.ENSP00000411355,9606.ENSP00000432083	MPO,TTR,C3,LYZ,FABP5,ANPEP,CFHR1,HLA-DRB1,DSP,DBH,JUP,HLA-A,CD44,HLA-B,PTPRC,HSPA8
GO:0043312	neutrophil degranulation	13	485	1.26	3.56e-11	9606.ENSP00000225275,9606.ENSP00000237014,9606.ENSP00000245907,9606.ENSP00000261267,9606.ENSP00000297258,9606.ENSP00000300060,9606.ENSP00000369129,9606.ENSP00000377508,9606.ENSP00000379873,9606.ENSP00000398632,9606.ENSP00000399168,9606.ENSP00000411355,9606.ENSP00000432083	MPO,TTR,C3,LYZ,FABP5,ANPEP,DSP,JUP,HLA-A,CD44,HLA-B,PTPRC,HSPA8
GO:0006955	immune response	17	1560	0.87	4.82e-10	9606.ENSP00000225275,9606.ENSP00000237014,9606.ENSP00000245907,9606.ENSP00000255040,9606.ENSP00000261267,9606.ENSP00000297258,9606.ENSP00000300060,9606.ENSP00000314299,9606.ENSP00000353099,9606.ENSP00000369129,9606.ENSP00000374274,9606.ENSP00000377508,9606.ENSP00000379873,9606.ENSP00000398632,9606.ENSP00000399168,9606.ENSP00000411355,9606.ENSP00000432083	MPO,TTR,C3,APCS,LYZ,FABP5,ANPEP,CFHR1,HLA-DRB1,DSP,SSC5D,JUP,HLA-A,CD44,HLA-B,PTPRC,HSPA8
GO:0002376	immune system process	19	2370	0.73	2.16e-09	9606.ENSP00000225275,9606.ENSP00000237014,9606.ENSP00000245907,9606.ENSP00000255040,9606.ENSP00000261267,9606.ENSP00000297258,9606.ENSP00000300060,9606.ENSP00000314299,9606.ENSP00000353099,9606.ENSP00000353224,9606.ENSP00000369129,9606.ENSP00000374274,9606.ENSP00000376776,9606.ENSP00000377508,9606.ENSP00000379873,9606.ENSP00000398632,9606.ENSP00000399168,9606.ENSP00000411355,9606.ENSP00000432083	MPO,TTR,C3,APCS,LYZ,FABP5,ANPEP,CFHR1,HLA-DRB1,TFRC,DSP,SSC5D,DBH,JUP,HLA-A,CD44,HLA-B,PTPRC,HSPA8
GO:0016192	vesicle-mediated transport	16	1699	0.8	1.9e-08	9606.ENSP00000225275,9606.ENSP00000237014,9606.ENSP00000245907,9606.ENSP00000261267,9606.ENSP00000263645,9606.ENSP00000297258,9606.ENSP00000300060,9606.ENSP00000353224,9606.ENSP00000369129,9606.ENSP00000374274,9606.ENSP00000377508,9606.ENSP00000379873,9606.ENSP00000398632,9606.ENSP00000399168,9606.ENSP00000411355,9606.ENSP00000432083	MPO,TTR,C3,LYZ,CD81,FABP5,ANPEP,TFRC,DSP,SSC5D,JUP,HLA-A,CD44,HLA-B,PTPRC,HSPA8
GO:0016045	detection of bacterium	4	15	2.26	9.27e-07	9606.ENSP00000353099,9606.ENSP00000374274,9606.ENSP00000379873,9606.ENSP00000399168	HLA-DRB1,SSC5D,HLA-A,HLA-B
GO:0002697	regulation of immune effector process	8	362	1.17	2.63e-06	9606.ENSP00000245907,9606.ENSP00000263645,9606.ENSP00000314299,9606.ENSP00000353224,9606.ENSP00000360522,9606.ENSP00000379873,9606.ENSP00000399168,9606.ENSP00000411355	C3,CD81,CFHR1,TFRC,RBP4,HLA-A,HLA-B,PTPRC
GO:0051179	localization	22	5233	0.45	2.74e-06	9606.ENSP00000225275,9606.ENSP00000237014,9606.ENSP00000245907,9606.ENSP00000261267,9606.ENSP00000263645,9606.ENSP00000297258,9606.ENSP00000300060,9606.ENSP00000339730,9606.ENSP00000353224,9606.ENSP00000360522,9606.ENSP00000369129,9606.ENSP00000374274,9606.ENSP00000376776,9606.ENSP00000377508,9606.ENSP00000379873,9606.ENSP00000398632,9606.ENSP00000399168,9606.ENSP00000411355,9606.ENSP00000421725,…	MPO,TTR,C3,LYZ,CD81,FABP5,ANPEP,THBS4,TFRC,RBP4,DSP,SSC5D,DBH,JUP,HLA-A,CD44,HLA-B,PTPRC,GC,CA1,HSPA8,SAA2
GO:0006952	defense response	12	1234	0.82	3.99e-06	9606.ENSP00000225275,9606.ENSP00000245907,9606.ENSP00000255040,9606.ENSP00000261267,9606.ENSP00000262919,9606.ENSP00000353099,9606.ENSP00000374274,9606.ENSP00000379873,9606.ENSP00000398632,9606.ENSP00000399168,9606.ENSP00000411355,9606.ENSP00000436126	MPO,C3,APCS,LYZ,ATRN,HLA-DRB1,SSC5D,HLA-A,CD44,HLA-B,PTPRC,SAA2
GO:0098542	defense response to other organism	10	859	0.9	1.25e-05	9606.ENSP00000225275,9606.ENSP00000245907,9606.ENSP00000255040,9606.ENSP00000261267,9606.ENSP00000353099,9606.ENSP00000374274,9606.ENSP00000379873,9606.ENSP00000398632,9606.ENSP00000399168,9606.ENSP00000411355	MPO,C3,APCS,LYZ,HLA-DRB1,SSC5D,HLA-A,CD44,HLA-B,PTPRC
GO:0002684	positive regulation of immune system process	10	882	0.88	1.51e-05	9606.ENSP00000245907,9606.ENSP00000263645,9606.ENSP00000314299,9606.ENSP00000339730,9606.ENSP00000353099,9606.ENSP00000353224,9606.ENSP00000360522,9606.ENSP00000379873,9606.ENSP00000399168,9606.ENSP00000411355	C3,CD81,CFHR1,THBS4,HLA-DRB1,TFRC,RBP4,HLA-A,HLA-B,PTPRC
GO:0006810	transport	19	4130	0.49	1.51e-05	9606.ENSP00000225275,9606.ENSP00000237014,9606.ENSP00000245907,9606.ENSP00000261267,9606.ENSP00000263645,9606.ENSP00000297258,9606.ENSP00000300060,9606.ENSP00000353224,9606.ENSP00000360522,9606.ENSP00000369129,9606.ENSP00000374274,9606.ENSP00000377508,9606.ENSP00000379873,9606.ENSP00000398632,9606.ENSP00000399168,9606.ENSP00000411355,9606.ENSP00000421725,9606.ENSP00000430656,9606.ENSP00000432083	MPO,TTR,C3,LYZ,CD81,FABP5,ANPEP,TFRC,RBP4,DSP,SSC5D,JUP,HLA-A,CD44,HLA-B,PTPRC,GC,CA1,HSPA8
GO:0050896	response to stimulus	25	7824	0.33	1.71e-05	9606.ENSP00000225275,9606.ENSP00000237014,9606.ENSP00000245907,9606.ENSP00000255040,9606.ENSP00000261267,9606.ENSP00000262919,9606.ENSP00000263645,9606.ENSP00000297258,9606.ENSP00000300060,9606.ENSP00000314299,9606.ENSP00000339730,9606.ENSP00000353099,9606.ENSP00000353224,9606.ENSP00000360522,9606.ENSP00000369129,9606.ENSP00000374274,9606.ENSP00000376776,9606.ENSP00000377508,9606.ENSP00000379873,…	MPO,TTR,C3,APCS,LYZ,ATRN,CD81,FABP5,ANPEP,CFHR1,THBS4,HLA-DRB1,TFRC,RBP4,DSP,SSC5D,DBH,JUP,HLA-A,CD44,HLA-B,PTPRC,CA1,HSPA8,SAA2
GO:0044419	interspecies interaction between organisms	9	724	0.92	2.88e-05	9606.ENSP00000255040,9606.ENSP00000261267,9606.ENSP00000263645,9606.ENSP00000300060,9606.ENSP00000353099,9606.ENSP00000353224,9606.ENSP00000379873,9606.ENSP00000399168,9606.ENSP00000432083	APCS,LYZ,CD81,ANPEP,HLA-DRB1,TFRC,HLA-A,HLA-B,HSPA8
GO:0002706	regulation of lymphocyte mediated immunity	5	133	1.4	6.7e-05	9606.ENSP00000245907,9606.ENSP00000353224,9606.ENSP00000379873,9606.ENSP00000399168,9606.ENSP00000411355	C3,TFRC,HLA-A,HLA-B,PTPRC
GO:0002822	regulation of adaptive immune response based on somatic recombination of immune receptors built from immunoglobulin superfamily domains	5	135	1.4	7e-05	9606.ENSP00000245907,9606.ENSP00000353224,9606.ENSP00000379873,9606.ENSP00000399168,9606.ENSP00000411355	C3,TFRC,HLA-A,HLA-B,PTPRC
GO:0002682	regulation of immune system process	11	1391	0.73	9.54e-05	9606.ENSP00000245907,9606.ENSP00000255040,9606.ENSP00000263645,9606.ENSP00000314299,9606.ENSP00000339730,9606.ENSP00000353099,9606.ENSP00000353224,9606.ENSP00000360522,9606.ENSP00000379873,9606.ENSP00000399168,9606.ENSP00000411355	C3,APCS,CD81,CFHR1,THBS4,HLA-DRB1,TFRC,RBP4,HLA-A,HLA-B,PTPRC
GO:0006950	response to stress	16	3267	0.52	0.0001	9606.ENSP00000225275,9606.ENSP00000245907,9606.ENSP00000255040,9606.ENSP00000261267,9606.ENSP00000262919,9606.ENSP00000339730,9606.ENSP00000353099,9606.ENSP00000369129,9606.ENSP00000374274,9606.ENSP00000376776,9606.ENSP00000379873,9606.ENSP00000398632,9606.ENSP00000399168,9606.ENSP00000411355,9606.ENSP00000432083,9606.ENSP00000436126	MPO,C3,APCS,LYZ,ATRN,THBS4,HLA-DRB1,DSP,SSC5D,DBH,HLA-A,CD44,HLA-B,PTPRC,HSPA8,SAA2
GO:0001911	negative regulation of leukocyte mediated cytotoxicity	3	17	2.08	0.00012	9606.ENSP00000379873,9606.ENSP00000399168,9606.ENSP00000411355	HLA-A,HLA-B,PTPRC
GO:0044403	symbiont process	8	650	0.92	0.00012	9606.ENSP00000255040,9606.ENSP00000263645,9606.ENSP00000300060,9606.ENSP00000353099,9606.ENSP00000353224,9606.ENSP00000379873,9606.ENSP00000399168,9606.ENSP00000432083	APCS,CD81,ANPEP,HLA-DRB1,TFRC,HLA-A,HLA-B,HSPA8
GO:0051704	multi-organism process	14	2514	0.57	0.00013	9606.ENSP00000225275,9606.ENSP00000245907,9606.ENSP00000255040,9606.ENSP00000261267,9606.ENSP00000263645,9606.ENSP00000300060,9606.ENSP00000353099,9606.ENSP00000353224,9606.ENSP00000374274,9606.ENSP00000379873,9606.ENSP00000398632,9606.ENSP00000399168,9606.ENSP00000411355,9606.ENSP00000432083	MPO,C3,APCS,LYZ,CD81,ANPEP,HLA-DRB1,TFRC,SSC5D,HLA-A,CD44,HLA-B,PTPRC,HSPA8
GO:0060333	interferon-gamma-mediated signaling pathway	4	69	1.59	0.00013	9606.ENSP00000353099,9606.ENSP00000379873,9606.ENSP00000398632,9606.ENSP00000399168	HLA-DRB1,HLA-A,CD44,HLA-B
GO:0009605	response to external stimulus	13	2152	0.61	0.00014	9606.ENSP00000225275,9606.ENSP00000245907,9606.ENSP00000255040,9606.ENSP00000261267,9606.ENSP00000353099,9606.ENSP00000374274,9606.ENSP00000377508,9606.ENSP00000379873,9606.ENSP00000398632,9606.ENSP00000399168,9606.ENSP00000411355,9606.ENSP00000432083,9606.ENSP00000436126	MPO,C3,APCS,LYZ,HLA-DRB1,SSC5D,JUP,HLA-A,CD44,HLA-B,PTPRC,HSPA8,SAA2
GO:0048583	regulation of response to stimulus	17	3882	0.47	0.00015	9606.ENSP00000237014,9606.ENSP00000245907,9606.ENSP00000255040,9606.ENSP00000263645,9606.ENSP00000297258,9606.ENSP00000314299,9606.ENSP00000339730,9606.ENSP00000353099,9606.ENSP00000353224,9606.ENSP00000376776,9606.ENSP00000377508,9606.ENSP00000379873,9606.ENSP00000398632,9606.ENSP00000399168,9606.ENSP00000411355,9606.ENSP00000432083,9606.ENSP00000436126	TTR,C3,APCS,CD81,FABP5,CFHR1,THBS4,HLA-DRB1,TFRC,DBH,JUP,HLA-A,CD44,HLA-B,PTPRC,HSPA8,SAA2
GO:0002699	positive regulation of immune effector process	5	186	1.26	0.00023	9606.ENSP00000245907,9606.ENSP00000353224,9606.ENSP00000360522,9606.ENSP00000379873,9606.ENSP00000399168	C3,TFRC,RBP4,HLA-A,HLA-B
GO:0001914	regulation of T cell mediated cytotoxicity	3	25	1.91	0.00025	9606.ENSP00000379873,9606.ENSP00000399168,9606.ENSP00000411355	HLA-A,HLA-B,PTPRC
GO:0002708	positive regulation of lymphocyte mediated immunity	4	88	1.49	0.00026	9606.ENSP00000245907,9606.ENSP00000353224,9606.ENSP00000379873,9606.ENSP00000399168	C3,TFRC,HLA-A,HLA-B
GO:0002824	positive regulation of adaptive immune response based on somatic recombination of immune receptors built from immunoglobulin superfamily domains	4	89	1.48	0.00027	9606.ENSP00000245907,9606.ENSP00000353224,9606.ENSP00000379873,9606.ENSP00000399168	C3,TFRC,HLA-A,HLA-B
GO:0002673	regulation of acute inflammatory response	4	92	1.47	0.0003	9606.ENSP00000245907,9606.ENSP00000255040,9606.ENSP00000263645,9606.ENSP00000314299	C3,APCS,CD81,CFHR1
GO:0046718	viral entry into host cell	4	92	1.47	0.0003	9606.ENSP00000263645,9606.ENSP00000300060,9606.ENSP00000353099,9606.ENSP00000353224	CD81,ANPEP,HLA-DRB1,TFRC
GO:0009617	response to bacterium	7	555	0.93	0.00032	9606.ENSP00000225275,9606.ENSP00000245907,9606.ENSP00000261267,9606.ENSP00000353099,9606.ENSP00000374274,9606.ENSP00000379873,9606.ENSP00000399168	MPO,C3,LYZ,HLA-DRB1,SSC5D,HLA-A,HLA-B
GO:0050670	regulation of lymphocyte proliferation	5	205	1.22	0.00032	9606.ENSP00000263645,9606.ENSP00000353099,9606.ENSP00000353224,9606.ENSP00000379873,9606.ENSP00000411355	CD81,HLA-DRB1,TFRC,HLA-A,PTPRC
GO:0051239	regulation of multicellular organismal process	14	2788	0.53	0.00032	9606.ENSP00000245907,9606.ENSP00000255040,9606.ENSP00000262919,9606.ENSP00000297258,9606.ENSP00000339730,9606.ENSP00000353099,9606.ENSP00000353224,9606.ENSP00000360522,9606.ENSP00000369129,9606.ENSP00000374274,9606.ENSP00000376776,9606.ENSP00000377508,9606.ENSP00000379873,9606.ENSP00000399168	C3,APCS,ATRN,FABP5,THBS4,HLA-DRB1,TFRC,RBP4,DSP,SSC5D,DBH,JUP,HLA-A,HLA-B
GO:0010033	response to organic substance	14	2815	0.53	0.00034	9606.ENSP00000225275,9606.ENSP00000263645,9606.ENSP00000339730,9606.ENSP00000353099,9606.ENSP00000353224,9606.ENSP00000360522,9606.ENSP00000374274,9606.ENSP00000376776,9606.ENSP00000377508,9606.ENSP00000379873,9606.ENSP00000398632,9606.ENSP00000399168,9606.ENSP00000430656,9606.ENSP00000432083	MPO,CD81,THBS4,HLA-DRB1,TFRC,RBP4,SSC5D,DBH,JUP,HLA-A,CD44,HLA-B,CA1,HSPA8
GO:0016032	viral process	7	571	0.92	0.00036	9606.ENSP00000263645,9606.ENSP00000300060,9606.ENSP00000353099,9606.ENSP00000353224,9606.ENSP00000379873,9606.ENSP00000399168,9606.ENSP00000432083	CD81,ANPEP,HLA-DRB1,TFRC,HLA-A,HLA-B,HSPA8
GO:0048584	positive regulation of response to stimulus	12	2054	0.6	0.00037	9606.ENSP00000245907,9606.ENSP00000263645,9606.ENSP00000297258,9606.ENSP00000314299,9606.ENSP00000339730,9606.ENSP00000353099,9606.ENSP00000353224,9606.ENSP00000377508,9606.ENSP00000379873,9606.ENSP00000398632,9606.ENSP00000399168,9606.ENSP00000411355	C3,CD81,FABP5,CFHR1,THBS4,HLA-DRB1,TFRC,JUP,HLA-A,CD44,HLA-B,PTPRC
GO:0050778	positive regulation of immune response	7	589	0.9	0.00043	9606.ENSP00000245907,9606.ENSP00000314299,9606.ENSP00000353099,9606.ENSP00000353224,9606.ENSP00000379873,9606.ENSP00000399168,9606.ENSP00000411355	C3,CFHR1,HLA-DRB1,TFRC,HLA-A,HLA-B,PTPRC
GO:0002486	antigen processing and presentation of endogenous peptide antigen via MHC class I via ER pathway, TAP-independent	2	3	2.65	0.00044	9606.ENSP00000379873,9606.ENSP00000399168	HLA-A,HLA-B
GO:0002707	negative regulation of lymphocyte mediated immunity	3	38	1.73	0.0006	9606.ENSP00000379873,9606.ENSP00000399168,9606.ENSP00000411355	HLA-A,HLA-B,PTPRC
GO:0050776	regulation of immune response	8	873	0.79	0.0006	9606.ENSP00000245907,9606.ENSP00000263645,9606.ENSP00000314299,9606.ENSP00000353099,9606.ENSP00000353224,9606.ENSP00000379873,9606.ENSP00000399168,9606.ENSP00000411355	C3,CD81,CFHR1,HLA-DRB1,TFRC,HLA-A,HLA-B,PTPRC
GO:0071603	endothelial cell-cell adhesion	2	4	2.53	0.00062	9606.ENSP00000339730,9606.ENSP00000377508	THBS4,JUP
GO:0006959	humoral immune response	5	252	1.13	0.00066	9606.ENSP00000245907,9606.ENSP00000261267,9606.ENSP00000314299,9606.ENSP00000353099,9606.ENSP00000379873	C3,LYZ,CFHR1,HLA-DRB1,HLA-A
GO:0030890	positive regulation of B cell proliferation	3	42	1.68	0.00075	9606.ENSP00000263645,9606.ENSP00000353224,9606.ENSP00000411355	CD81,TFRC,PTPRC
GO:0042270	protection from natural killer cell mediated cytotoxicity	2	5	2.43	0.00082	9606.ENSP00000379873,9606.ENSP00000399168	HLA-A,HLA-B
GO:0050671	positive regulation of lymphocyte proliferation	4	130	1.32	0.00082	9606.ENSP00000263645,9606.ENSP00000353224,9606.ENSP00000379873,9606.ENSP00000411355	CD81,TFRC,HLA-A,PTPRC
GO:0031347	regulation of defense response	7	676	0.84	0.00087	9606.ENSP00000245907,9606.ENSP00000255040,9606.ENSP00000263645,9606.ENSP00000314299,9606.ENSP00000353099,9606.ENSP00000379873,9606.ENSP00000399168	C3,APCS,CD81,CFHR1,HLA-DRB1,HLA-A,HLA-B
GO:0045087	innate immune response	7	676	0.84	0.00087	9606.ENSP00000245907,9606.ENSP00000255040,9606.ENSP00000353099,9606.ENSP00000374274,9606.ENSP00000379873,9606.ENSP00000398632,9606.ENSP00000399168	C3,APCS,HLA-DRB1,SSC5D,HLA-A,CD44,HLA-B
GO:0050777	negative regulation of immune response	4	136	1.3	0.0009	9606.ENSP00000353099,9606.ENSP00000379873,9606.ENSP00000399168,9606.ENSP00000411355	HLA-DRB1,HLA-A,HLA-B,PTPRC
GO:1903037	regulation of leukocyte cell-cell adhesion	5	278	1.08	0.00093	9606.ENSP00000353099,9606.ENSP00000353224,9606.ENSP00000379873,9606.ENSP00000398632,9606.ENSP00000411355	HLA-DRB1,TFRC,HLA-A,CD44,PTPRC
GO:0032101	regulation of response to external stimulus	8	955	0.75	0.00096	9606.ENSP00000245907,9606.ENSP00000255040,9606.ENSP00000263645,9606.ENSP00000314299,9606.ENSP00000339730,9606.ENSP00000353099,9606.ENSP00000379873,9606.ENSP00000399168	C3,APCS,CD81,CFHR1,THBS4,HLA-DRB1,HLA-A,HLA-B
GO:0086073	bundle of His cell-Purkinje myocyte adhesion involved in cell communication	2	6	2.35	0.00098	9606.ENSP00000369129,9606.ENSP00000377508	DSP,JUP
GO:0006954	inflammatory response	6	482	0.92	0.0011	9606.ENSP00000245907,9606.ENSP00000255040,9606.ENSP00000261267,9606.ENSP00000262919,9606.ENSP00000353099,9606.ENSP00000436126	C3,APCS,LYZ,ATRN,HLA-DRB1,SAA2
GO:0030449	regulation of complement activation	3	52	1.59	0.0012	9606.ENSP00000245907,9606.ENSP00000263645,9606.ENSP00000314299	C3,CD81,CFHR1
GO:0042129	regulation of T cell proliferation	4	151	1.25	0.0012	9606.ENSP00000353099,9606.ENSP00000353224,9606.ENSP00000379873,9606.ENSP00000411355	HLA-DRB1,TFRC,HLA-A,PTPRC
GO:0080134	regulation of response to stress	9	1299	0.67	0.0012	9606.ENSP00000245907,9606.ENSP00000255040,9606.ENSP00000263645,9606.ENSP00000314299,9606.ENSP00000353099,9606.ENSP00000379873,9606.ENSP00000398632,9606.ENSP00000399168,9606.ENSP00000432083	C3,APCS,CD81,CFHR1,HLA-DRB1,HLA-A,CD44,HLA-B,HSPA8
GO:2000257	regulation of protein activation cascade	3	54	1.57	0.0013	9606.ENSP00000245907,9606.ENSP00000263645,9606.ENSP00000314299	C3,CD81,CFHR1
GO:0002480	antigen processing and presentation of exogenous peptide antigen via MHC class I, TAP-independent	2	8	2.23	0.0014	9606.ENSP00000379873,9606.ENSP00000399168	HLA-A,HLA-B
GO:0002934	desmosome organization	2	10	2.13	0.0019	9606.ENSP00000369129,9606.ENSP00000377508	DSP,JUP
GO:0050727	regulation of inflammatory response	5	338	1	0.0019	9606.ENSP00000245907,9606.ENSP00000255040,9606.ENSP00000263645,9606.ENSP00000314299,9606.ENSP00000353099	C3,APCS,CD81,CFHR1,HLA-DRB1
GO:0031348	negative regulation of defense response	4	180	1.18	0.002	9606.ENSP00000255040,9606.ENSP00000353099,9606.ENSP00000379873,9606.ENSP00000399168	APCS,HLA-DRB1,HLA-A,HLA-B
GO:0044281	small molecule metabolic process	10	1779	0.58	0.0021	9606.ENSP00000225275,9606.ENSP00000237014,9606.ENSP00000245907,9606.ENSP00000297258,9606.ENSP00000360522,9606.ENSP00000376776,9606.ENSP00000398632,9606.ENSP00000421725,9606.ENSP00000430656,9606.ENSP00000432083	MPO,TTR,C3,FABP5,RBP4,DBH,CD44,GC,CA1,HSPA8
GO:0045785	positive regulation of cell adhesion	5	375	0.95	0.0028	9606.ENSP00000353224,9606.ENSP00000377508,9606.ENSP00000379873,9606.ENSP00000398632,9606.ENSP00000411355	TFRC,JUP,HLA-A,CD44,PTPRC
GO:0050794	regulation of cellular process	25	10484	0.21	0.0028	9606.ENSP00000225275,9606.ENSP00000237014,9606.ENSP00000245907,9606.ENSP00000255040,9606.ENSP00000262919,9606.ENSP00000263645,9606.ENSP00000297258,9606.ENSP00000300060,9606.ENSP00000314299,9606.ENSP00000339730,9606.ENSP00000342850,9606.ENSP00000353099,9606.ENSP00000353224,9606.ENSP00000360522,9606.ENSP00000369129,9606.ENSP00000374274,9606.ENSP00000376776,9606.ENSP00000377508,9606.ENSP00000379873,…	MPO,TTR,C3,APCS,ATRN,CD81,FABP5,ANPEP,CFHR1,THBS4,SERPINA6,HLA-DRB1,TFRC,RBP4,DSP,SSC5D,DBH,JUP,HLA-A,CD44,HLA-B,PTPRC,CA1,HSPA8,SAA2
GO:0065008	regulation of biological quality	14	3559	0.42	0.0028	9606.ENSP00000237014,9606.ENSP00000245907,9606.ENSP00000263645,9606.ENSP00000297258,9606.ENSP00000300060,9606.ENSP00000342850,9606.ENSP00000353099,9606.ENSP00000353224,9606.ENSP00000360522,9606.ENSP00000369129,9606.ENSP00000376776,9606.ENSP00000377508,9606.ENSP00000411355,9606.ENSP00000432083	TTR,C3,CD81,FABP5,ANPEP,SERPINA6,HLA-DRB1,TFRC,RBP4,DSP,DBH,JUP,PTPRC,HSPA8
GO:1903039	positive regulation of leukocyte cell-cell adhesion	4	202	1.13	0.0028	9606.ENSP00000353224,9606.ENSP00000379873,9606.ENSP00000398632,9606.ENSP00000411355	TFRC,HLA-A,CD44,PTPRC
GO:0043903	regulation of symbiosis, encompassing mutualism through parasitism	4	203	1.12	0.0029	9606.ENSP00000225275,9606.ENSP00000255040,9606.ENSP00000353099,9606.ENSP00000432083	MPO,APCS,HLA-DRB1,HSPA8
GO:0030155	regulation of cell adhesion	6	623	0.81	0.0032	9606.ENSP00000353099,9606.ENSP00000353224,9606.ENSP00000377508,9606.ENSP00000379873,9606.ENSP00000398632,9606.ENSP00000411355	HLA-DRB1,TFRC,JUP,HLA-A,CD44,PTPRC
GO:0002702	positive regulation of production of molecular mediator of immune response	3	84	1.38	0.0033	9606.ENSP00000353224,9606.ENSP00000360522,9606.ENSP00000379873	TFRC,RBP4,HLA-A
GO:0042221	response to chemical	15	4153	0.39	0.0033	9606.ENSP00000225275,9606.ENSP00000263645,9606.ENSP00000339730,9606.ENSP00000353099,9606.ENSP00000353224,9606.ENSP00000360522,9606.ENSP00000374274,9606.ENSP00000376776,9606.ENSP00000377508,9606.ENSP00000379873,9606.ENSP00000398632,9606.ENSP00000399168,9606.ENSP00000430656,9606.ENSP00000432083,9606.ENSP00000436126	MPO,CD81,THBS4,HLA-DRB1,TFRC,RBP4,SSC5D,DBH,JUP,HLA-A,CD44,HLA-B,CA1,HSPA8,SAA2
GO:0043901	negative regulation of multi-organism process	4	212	1.1	0.0033	9606.ENSP00000225275,9606.ENSP00000255040,9606.ENSP00000379873,9606.ENSP00000399168	MPO,APCS,HLA-A,HLA-B
GO:0098911	regulation of ventricular cardiac muscle cell action potential	2	15	1.95	0.0033	9606.ENSP00000369129,9606.ENSP00000377508	DSP,JUP
GO:0019221	cytokine-mediated signaling pathway	6	655	0.79	0.0039	9606.ENSP00000353099,9606.ENSP00000379873,9606.ENSP00000398632,9606.ENSP00000399168,9606.ENSP00000430656,9606.ENSP00000432083	HLA-DRB1,HLA-A,CD44,HLA-B,CA1,HSPA8
GO:0043900	regulation of multi-organism process	6	653	0.79	0.0039	9606.ENSP00000225275,9606.ENSP00000255040,9606.ENSP00000353099,9606.ENSP00000379873,9606.ENSP00000399168,9606.ENSP00000432083	MPO,APCS,HLA-DRB1,HLA-A,HLA-B,HSPA8
GO:0001916	positive regulation of T cell mediated cytotoxicity	2	17	1.9	0.004	9606.ENSP00000379873,9606.ENSP00000399168	HLA-A,HLA-B
GO:0042102	positive regulation of T cell proliferation	3	92	1.34	0.004	9606.ENSP00000353224,9606.ENSP00000379873,9606.ENSP00000411355	TFRC,HLA-A,PTPRC
GO:0042127	regulation of cell population proliferation	9	1594	0.58	0.004	9606.ENSP00000263645,9606.ENSP00000339730,9606.ENSP00000353099,9606.ENSP00000353224,9606.ENSP00000360522,9606.ENSP00000376776,9606.ENSP00000377508,9606.ENSP00000379873,9606.ENSP00000411355	CD81,THBS4,HLA-DRB1,TFRC,RBP4,DBH,JUP,HLA-A,PTPRC
GO:0002683	negative regulation of immune system process	5	425	0.9	0.0041	9606.ENSP00000255040,9606.ENSP00000353099,9606.ENSP00000379873,9606.ENSP00000399168,9606.ENSP00000411355	APCS,HLA-DRB1,HLA-A,HLA-B,PTPRC
GO:0071345	cellular response to cytokine stimulus	7	953	0.7	0.0043	9606.ENSP00000353099,9606.ENSP00000353224,9606.ENSP00000379873,9606.ENSP00000398632,9606.ENSP00000399168,9606.ENSP00000430656,9606.ENSP00000432083	HLA-DRB1,TFRC,HLA-A,CD44,HLA-B,CA1,HSPA8
GO:0045655	regulation of monocyte differentiation	2	19	1.85	0.0046	9606.ENSP00000255040,9606.ENSP00000353099	APCS,HLA-DRB1
GO:0042742	defense response to bacterium	4	250	1.03	0.0053	9606.ENSP00000225275,9606.ENSP00000261267,9606.ENSP00000374274,9606.ENSP00000379873	MPO,LYZ,SSC5D,HLA-A
GO:0002861	regulation of inflammatory response to antigenic stimulus	2	22	1.79	0.006	9606.ENSP00000245907,9606.ENSP00000353099	C3,HLA-DRB1
GO:0032879	regulation of localization	11	2524	0.47	0.0063	9606.ENSP00000245907,9606.ENSP00000263645,9606.ENSP00000297258,9606.ENSP00000339730,9606.ENSP00000353099,9606.ENSP00000360522,9606.ENSP00000369129,9606.ENSP00000374274,9606.ENSP00000377508,9606.ENSP00000411355,9606.ENSP00000432083	C3,CD81,FABP5,THBS4,HLA-DRB1,RBP4,DSP,SSC5D,JUP,PTPRC,HSPA8
GO:0044788	modulation by host of viral process	2	23	1.77	0.0063	9606.ENSP00000255040,9606.ENSP00000432083	APCS,HSPA8
GO:0050830	defense response to Gram-positive bacterium	3	111	1.26	0.0063	9606.ENSP00000261267,9606.ENSP00000374274,9606.ENSP00000379873	LYZ,SSC5D,HLA-A
GO:0070268	cornification	3	112	1.26	0.0065	9606.ENSP00000369129,9606.ENSP00000377508,9606.ENSP00000393417	DSP,JUP,CASP14
GO:0070613	regulation of protein processing	3	116	1.24	0.007	9606.ENSP00000245907,9606.ENSP00000263645,9606.ENSP00000314299	C3,CD81,CFHR1
GO:0002479	antigen processing and presentation of exogenous peptide antigen via MHC class I, TAP-dependent	2	25	1.73	0.0071	9606.ENSP00000379873,9606.ENSP00000399168	HLA-A,HLA-B
GO:0002478	antigen processing and presentation of exogenous peptide antigen	3	123	1.22	0.0079	9606.ENSP00000353099,9606.ENSP00000379873,9606.ENSP00000399168	HLA-DRB1,HLA-A,HLA-B
GO:0035461	vitamin transmembrane transport	2	28	1.68	0.0084	9606.ENSP00000360522,9606.ENSP00000421725	RBP4,GC
GO:0051291	protein heterooligomerization	3	126	1.21	0.0084	9606.ENSP00000353099,9606.ENSP00000377508,9606.ENSP00000379873	HLA-DRB1,JUP,HLA-A
GO:0061462	protein localization to lysosome	2	29	1.67	0.0088	9606.ENSP00000263645,9606.ENSP00000432083	CD81,HSPA8
GO:0042572	retinol metabolic process	2	30	1.65	0.009	9606.ENSP00000237014,9606.ENSP00000360522	TTR,RBP4
GO:0046596	regulation of viral entry into host cell	2	30	1.65	0.009	9606.ENSP00000255040,9606.ENSP00000353099	APCS,HLA-DRB1
GO:0048265	response to pain	2	30	1.65	0.009	9606.ENSP00000339730,9606.ENSP00000376776	THBS4,DBH
GO:0016477	cell migration	6	812	0.7	0.0093	9606.ENSP00000339730,9606.ENSP00000376776,9606.ENSP00000377508,9606.ENSP00000398632,9606.ENSP00000411355,9606.ENSP00000436126	THBS4,DBH,JUP,CD44,PTPRC,SAA2
GO:1903900	regulation of viral life cycle	3	135	1.18	0.0093	9606.ENSP00000255040,9606.ENSP00000353099,9606.ENSP00000432083	APCS,HLA-DRB1,HSPA8
GO:0032102	negative regulation of response to external stimulus	4	310	0.94	0.0095	9606.ENSP00000255040,9606.ENSP00000353099,9606.ENSP00000379873,9606.ENSP00000399168	APCS,HLA-DRB1,HLA-A,HLA-B
GO:0002891	positive regulation of immunoglobulin mediated immune response	2	37	1.56	0.0126	9606.ENSP00000245907,9606.ENSP00000353224	C3,TFRC
GO:0086091	regulation of heart rate by cardiac conduction	2	37	1.56	0.0126	9606.ENSP00000369129,9606.ENSP00000377508	DSP,JUP
GO:0002455	humoral immune response mediated by circulating immunoglobulin	2	39	1.54	0.0133	9606.ENSP00000245907,9606.ENSP00000353099	C3,HLA-DRB1
GO:0065009	regulation of molecular function	12	3322	0.39	0.0135	9606.ENSP00000237014,9606.ENSP00000245907,9606.ENSP00000255040,9606.ENSP00000263645,9606.ENSP00000314299,9606.ENSP00000339730,9606.ENSP00000342850,9606.ENSP00000353099,9606.ENSP00000377508,9606.ENSP00000398632,9606.ENSP00000411355,9606.ENSP00000436126	TTR,C3,APCS,CD81,CFHR1,THBS4,SERPINA6,HLA-DRB1,JUP,CD44,PTPRC,SAA2
GO:0010646	regulation of cell communication	12	3327	0.39	0.0136	9606.ENSP00000237014,9606.ENSP00000245907,9606.ENSP00000263645,9606.ENSP00000297258,9606.ENSP00000339730,9606.ENSP00000353099,9606.ENSP00000360522,9606.ENSP00000376776,9606.ENSP00000377508,9606.ENSP00000398632,9606.ENSP00000411355,9606.ENSP00000436126	TTR,C3,CD81,FABP5,THBS4,HLA-DRB1,RBP4,DBH,JUP,CD44,PTPRC,SAA2
GO:0050793	regulation of developmental process	10	2416	0.45	0.0138	9606.ENSP00000245907,9606.ENSP00000255040,9606.ENSP00000262919,9606.ENSP00000339730,9606.ENSP00000353099,9606.ENSP00000353224,9606.ENSP00000360522,9606.ENSP00000377508,9606.ENSP00000398632,9606.ENSP00000399168	C3,APCS,ATRN,THBS4,HLA-DRB1,TFRC,RBP4,JUP,CD44,HLA-B
GO:0023051	regulation of signaling	12	3360	0.38	0.0146	9606.ENSP00000237014,9606.ENSP00000245907,9606.ENSP00000263645,9606.ENSP00000297258,9606.ENSP00000339730,9606.ENSP00000353099,9606.ENSP00000360522,9606.ENSP00000376776,9606.ENSP00000377508,9606.ENSP00000398632,9606.ENSP00000411355,9606.ENSP00000436126	TTR,C3,CD81,FABP5,THBS4,HLA-DRB1,RBP4,DBH,JUP,CD44,PTPRC,SAA2
GO:0001817	regulation of cytokine production	5	615	0.74	0.0149	9606.ENSP00000245907,9606.ENSP00000353099,9606.ENSP00000374274,9606.ENSP00000379873,9606.ENSP00000399168	C3,HLA-DRB1,SSC5D,HLA-A,HLA-B
GO:0002639	positive regulation of immunoglobulin production	2	44	1.49	0.0152	9606.ENSP00000353224,9606.ENSP00000360522	TFRC,RBP4
GO:0010647	positive regulation of cell communication	8	1631	0.52	0.0152	9606.ENSP00000245907,9606.ENSP00000263645,9606.ENSP00000297258,9606.ENSP00000353099,9606.ENSP00000360522,9606.ENSP00000377508,9606.ENSP00000398632,9606.ENSP00000411355	C3,CD81,FABP5,HLA-DRB1,RBP4,JUP,CD44,PTPRC
GO:0023056	positive regulation of signaling	8	1638	0.52	0.0152	9606.ENSP00000245907,9606.ENSP00000263645,9606.ENSP00000297258,9606.ENSP00000353099,9606.ENSP00000360522,9606.ENSP00000377508,9606.ENSP00000398632,9606.ENSP00000411355	C3,CD81,FABP5,HLA-DRB1,RBP4,JUP,CD44,PTPRC
GO:0042593	glucose homeostasis	3	169	1.08	0.0152	9606.ENSP00000297258,9606.ENSP00000360522,9606.ENSP00000376776	FABP5,RBP4,DBH
GO:0048519	negative regulation of biological process	15	4953	0.31	0.0152	9606.ENSP00000225275,9606.ENSP00000245907,9606.ENSP00000255040,9606.ENSP00000297258,9606.ENSP00000339730,9606.ENSP00000342850,9606.ENSP00000353099,9606.ENSP00000360522,9606.ENSP00000374274,9606.ENSP00000377508,9606.ENSP00000379873,9606.ENSP00000398632,9606.ENSP00000399168,9606.ENSP00000411355,9606.ENSP00000432083	MPO,C3,APCS,FABP5,THBS4,SERPINA6,HLA-DRB1,RBP4,SSC5D,JUP,HLA-A,CD44,HLA-B,PTPRC,HSPA8
GO:0051223	regulation of protein transport	5	622	0.73	0.0152	9606.ENSP00000353099,9606.ENSP00000360522,9606.ENSP00000374274,9606.ENSP00000377508,9606.ENSP00000432083	HLA-DRB1,RBP4,SSC5D,JUP,HSPA8
GO:0006953	acute-phase response	2	45	1.48	0.0157	9606.ENSP00000255040,9606.ENSP00000436126	APCS,SAA2
GO:0001934	positive regulation of protein phosphorylation	6	941	0.63	0.0161	9606.ENSP00000245907,9606.ENSP00000263645,9606.ENSP00000339730,9606.ENSP00000353099,9606.ENSP00000398632,9606.ENSP00000411355	C3,CD81,THBS4,HLA-DRB1,CD44,PTPRC
GO:0051606	detection of stimulus	5	638	0.72	0.0162	9606.ENSP00000353099,9606.ENSP00000374274,9606.ENSP00000377508,9606.ENSP00000379873,9606.ENSP00000399168	HLA-DRB1,SSC5D,JUP,HLA-A,HLA-B
GO:0002377	immunoglobulin production	2	47	1.46	0.0166	9606.ENSP00000353099,9606.ENSP00000411355	HLA-DRB1,PTPRC
GO:0050731	positive regulation of peptidyl-tyrosine phosphorylation	3	180	1.05	0.0169	9606.ENSP00000263645,9606.ENSP00000339730,9606.ENSP00000398632	CD81,THBS4,CD44
GO:0035821	modification of morphology or physiology of other organism	3	182	1.05	0.0173	9606.ENSP00000255040,9606.ENSP00000261267,9606.ENSP00000432083	APCS,LYZ,HSPA8
GO:0006956	complement activation	2	49	1.44	0.0175	9606.ENSP00000245907,9606.ENSP00000314299	C3,CFHR1
GO:0002253	activation of immune response	4	393	0.84	0.0177	9606.ENSP00000245907,9606.ENSP00000314299,9606.ENSP00000353099,9606.ENSP00000411355	C3,CFHR1,HLA-DRB1,PTPRC
GO:0042445	hormone metabolic process	3	186	1.04	0.0179	9606.ENSP00000237014,9606.ENSP00000342850,9606.ENSP00000360522	TTR,SERPINA6,RBP4
GO:0009966	regulation of signal transduction	11	3033	0.39	0.0188	9606.ENSP00000237014,9606.ENSP00000245907,9606.ENSP00000263645,9606.ENSP00000297258,9606.ENSP00000339730,9606.ENSP00000353099,9606.ENSP00000376776,9606.ENSP00000377508,9606.ENSP00000398632,9606.ENSP00000411355,9606.ENSP00000436126	TTR,C3,CD81,FABP5,THBS4,HLA-DRB1,DBH,JUP,CD44,PTPRC,SAA2
GO:0008152	metabolic process	22	9569	0.19	0.0189	9606.ENSP00000225275,9606.ENSP00000237014,9606.ENSP00000245907,9606.ENSP00000255040,9606.ENSP00000261267,9606.ENSP00000263645,9606.ENSP00000297258,9606.ENSP00000300060,9606.ENSP00000314299,9606.ENSP00000342850,9606.ENSP00000353224,9606.ENSP00000360522,9606.ENSP00000369129,9606.ENSP00000376776,9606.ENSP00000379873,9606.ENSP00000393417,9606.ENSP00000398632,9606.ENSP00000411355,9606.ENSP00000421725,…	MPO,TTR,C3,APCS,LYZ,CD81,FABP5,ANPEP,CFHR1,SERPINA6,TFRC,RBP4,DSP,DBH,HLA-A,CASP14,CD44,PTPRC,GC,HGFAC,CA1,HSPA8
GO:0008544	epidermis development	4	403	0.83	0.0189	9606.ENSP00000297258,9606.ENSP00000369129,9606.ENSP00000377508,9606.ENSP00000393417	FABP5,DSP,JUP,CASP14
GO:0051290	protein heterotetramerization	2	52	1.41	0.0189	9606.ENSP00000353099,9606.ENSP00000379873	HLA-DRB1,HLA-A
GO:0098609	cell-cell adhesion	4	416	0.81	0.0207	9606.ENSP00000339730,9606.ENSP00000369129,9606.ENSP00000377508,9606.ENSP00000398632	THBS4,DSP,JUP,CD44
GO:0031623	receptor internalization	2	56	1.38	0.0211	9606.ENSP00000263645,9606.ENSP00000353224	CD81,TFRC
GO:1901615	organic hydroxy compound metabolic process	4	425	0.8	0.0221	9606.ENSP00000237014,9606.ENSP00000360522,9606.ENSP00000376776,9606.ENSP00000421725	TTR,RBP4,DBH,GC
GO:1903902	positive regulation of viral life cycle	2	59	1.36	0.0231	9606.ENSP00000353099,9606.ENSP00000432083	HLA-DRB1,HSPA8
GO:0006898	receptor-mediated endocytosis	3	209	0.99	0.0233	9606.ENSP00000263645,9606.ENSP00000353224,9606.ENSP00000374274	CD81,TFRC,SSC5D
GO:0070887	cellular response to chemical stimulus	10	2672	0.4	0.0237	9606.ENSP00000225275,9606.ENSP00000353099,9606.ENSP00000353224,9606.ENSP00000377508,9606.ENSP00000379873,9606.ENSP00000398632,9606.ENSP00000399168,9606.ENSP00000430656,9606.ENSP00000432083,9606.ENSP00000436126	MPO,HLA-DRB1,TFRC,JUP,HLA-A,CD44,HLA-B,CA1,HSPA8,SAA2
GO:0051346	negative regulation of hydrolase activity	4	438	0.79	0.0241	9606.ENSP00000245907,9606.ENSP00000255040,9606.ENSP00000342850,9606.ENSP00000398632	C3,APCS,SERPINA6,CD44
GO:1901564	organonitrogen compound metabolic process	15	5281	0.28	0.0248	9606.ENSP00000237014,9606.ENSP00000245907,9606.ENSP00000255040,9606.ENSP00000261267,9606.ENSP00000297258,9606.ENSP00000300060,9606.ENSP00000314299,9606.ENSP00000369129,9606.ENSP00000376776,9606.ENSP00000379873,9606.ENSP00000393417,9606.ENSP00000398632,9606.ENSP00000411355,9606.ENSP00000421801,9606.ENSP00000432083	TTR,C3,APCS,LYZ,FABP5,ANPEP,CFHR1,DSP,DBH,HLA-A,CASP14,CD44,PTPRC,HGFAC,HSPA8
GO:0030162	regulation of proteolysis	5	742	0.66	0.0267	9606.ENSP00000245907,9606.ENSP00000263645,9606.ENSP00000314299,9606.ENSP00000342850,9606.ENSP00000398632	C3,CD81,CFHR1,SERPINA6,CD44
GO:0060337	type I interferon signaling pathway	2	65	1.32	0.0267	9606.ENSP00000379873,9606.ENSP00000399168	HLA-A,HLA-B
GO:0071704	organic substance metabolic process	21	9135	0.19	0.0272	9606.ENSP00000225275,9606.ENSP00000237014,9606.ENSP00000245907,9606.ENSP00000255040,9606.ENSP00000261267,9606.ENSP00000263645,9606.ENSP00000297258,9606.ENSP00000300060,9606.ENSP00000314299,9606.ENSP00000342850,9606.ENSP00000353224,9606.ENSP00000360522,9606.ENSP00000369129,9606.ENSP00000376776,9606.ENSP00000379873,9606.ENSP00000393417,9606.ENSP00000398632,9606.ENSP00000411355,9606.ENSP00000421725,…	MPO,TTR,C3,APCS,LYZ,CD81,FABP5,ANPEP,CFHR1,SERPINA6,TFRC,RBP4,DSP,DBH,HLA-A,CASP14,CD44,PTPRC,GC,HGFAC,HSPA8
GO:0051241	negative regulation of multicellular organismal process	6	1098	0.57	0.0289	9606.ENSP00000255040,9606.ENSP00000339730,9606.ENSP00000353099,9606.ENSP00000360522,9606.ENSP00000374274,9606.ENSP00000377508	APCS,THBS4,HLA-DRB1,RBP4,SSC5D,JUP
GO:2000026	regulation of multicellular organismal development	8	1876	0.46	0.0289	9606.ENSP00000245907,9606.ENSP00000255040,9606.ENSP00000339730,9606.ENSP00000353099,9606.ENSP00000353224,9606.ENSP00000360522,9606.ENSP00000377508,9606.ENSP00000399168	C3,APCS,THBS4,HLA-DRB1,TFRC,RBP4,JUP,HLA-B
GO:0097305	response to alcohol	3	233	0.94	0.029	9606.ENSP00000360522,9606.ENSP00000376776,9606.ENSP00000377508	RBP4,DBH,JUP
GO:1904589	regulation of protein import	2	69	1.29	0.029	9606.ENSP00000377508,9606.ENSP00000432083	JUP,HSPA8
GO:0032024	positive regulation of insulin secretion	2	70	1.29	0.0293	9606.ENSP00000353099,9606.ENSP00000360522	HLA-DRB1,RBP4
GO:0009967	positive regulation of signal transduction	7	1493	0.5	0.0301	9606.ENSP00000245907,9606.ENSP00000263645,9606.ENSP00000297258,9606.ENSP00000353099,9606.ENSP00000377508,9606.ENSP00000398632,9606.ENSP00000411355	C3,CD81,FABP5,HLA-DRB1,JUP,CD44,PTPRC
GO:0044092	negative regulation of molecular function	6	1119	0.56	0.0303	9606.ENSP00000245907,9606.ENSP00000255040,9606.ENSP00000314299,9606.ENSP00000342850,9606.ENSP00000398632,9606.ENSP00000411355	C3,APCS,CFHR1,SERPINA6,CD44,PTPRC
GO:0010951	negative regulation of endopeptidase activity	3	242	0.92	0.0308	9606.ENSP00000245907,9606.ENSP00000342850,9606.ENSP00000398632	C3,SERPINA6,CD44
GO:0034103	regulation of tissue remodeling	2	73	1.27	0.0308	9606.ENSP00000339730,9606.ENSP00000353224	THBS4,TFRC
GO:0034332	adherens junction organization	2	74	1.26	0.0312	9606.ENSP00000369129,9606.ENSP00000377508	DSP,JUP
GO:0048518	positive regulation of biological process	15	5459	0.27	0.0312	9606.ENSP00000245907,9606.ENSP00000263645,9606.ENSP00000297258,9606.ENSP00000314299,9606.ENSP00000339730,9606.ENSP00000353099,9606.ENSP00000353224,9606.ENSP00000360522,9606.ENSP00000376776,9606.ENSP00000377508,9606.ENSP00000379873,9606.ENSP00000398632,9606.ENSP00000399168,9606.ENSP00000411355,9606.ENSP00000432083	C3,CD81,FABP5,CFHR1,THBS4,HLA-DRB1,TFRC,RBP4,DBH,JUP,HLA-A,CD44,HLA-B,PTPRC,HSPA8
GO:0072376	protein activation cascade	2	74	1.26	0.0312	9606.ENSP00000245907,9606.ENSP00000314299	C3,CFHR1
GO:1903522	regulation of blood circulation	3	249	0.91	0.0324	9606.ENSP00000369129,9606.ENSP00000376776,9606.ENSP00000377508	DSP,DBH,JUP
GO:0043086	negative regulation of catalytic activity	5	809	0.62	0.0338	9606.ENSP00000245907,9606.ENSP00000255040,9606.ENSP00000342850,9606.ENSP00000398632,9606.ENSP00000411355	C3,APCS,SERPINA6,CD44,PTPRC
GO:0006897	endocytosis	4	510	0.72	0.0352	9606.ENSP00000245907,9606.ENSP00000263645,9606.ENSP00000353224,9606.ENSP00000374274	C3,CD81,TFRC,SSC5D
GO:0010817	regulation of hormone levels	4	511	0.72	0.0353	9606.ENSP00000237014,9606.ENSP00000342850,9606.ENSP00000353099,9606.ENSP00000360522	TTR,SERPINA6,HLA-DRB1,RBP4
GO:1902105	regulation of leukocyte differentiation	3	261	0.89	0.0361	9606.ENSP00000255040,9606.ENSP00000353099,9606.ENSP00000399168	APCS,HLA-DRB1,HLA-B
GO:0044057	regulation of system process	4	516	0.72	0.0363	9606.ENSP00000297258,9606.ENSP00000369129,9606.ENSP00000376776,9606.ENSP00000377508	FABP5,DSP,DBH,JUP
GO:0010827	regulation of glucose transmembrane transport	2	84	1.21	0.0376	9606.ENSP00000245907,9606.ENSP00000297258	C3,FABP5
GO:0006629	lipid metabolic process	6	1192	0.53	0.038	9606.ENSP00000237014,9606.ENSP00000245907,9606.ENSP00000297258,9606.ENSP00000342850,9606.ENSP00000360522,9606.ENSP00000421725	TTR,C3,FABP5,SERPINA6,RBP4,GC
GO:0051716	cellular response to stimulus	16	6212	0.24	0.0394	9606.ENSP00000225275,9606.ENSP00000245907,9606.ENSP00000262919,9606.ENSP00000263645,9606.ENSP00000300060,9606.ENSP00000339730,9606.ENSP00000353099,9606.ENSP00000353224,9606.ENSP00000377508,9606.ENSP00000379873,9606.ENSP00000398632,9606.ENSP00000399168,9606.ENSP00000411355,9606.ENSP00000430656,9606.ENSP00000432083,9606.ENSP00000436126	MPO,C3,ATRN,CD81,ANPEP,THBS4,HLA-DRB1,TFRC,JUP,HLA-A,CD44,HLA-B,PTPRC,CA1,HSPA8,SAA2
GO:0022610	biological adhesion	5	849	0.6	0.0396	9606.ENSP00000263645,9606.ENSP00000339730,9606.ENSP00000369129,9606.ENSP00000377508,9606.ENSP00000398632	CD81,THBS4,DSP,JUP,CD44
GO:0045765	regulation of angiogenesis	3	277	0.86	0.0407	9606.ENSP00000245907,9606.ENSP00000339730,9606.ENSP00000377508	C3,THBS4,JUP
GO:0009888	tissue development	7	1626	0.46	0.0425	9606.ENSP00000297258,9606.ENSP00000360522,9606.ENSP00000369129,9606.ENSP00000377508,9606.ENSP00000393417,9606.ENSP00000398632,9606.ENSP00000411355	FABP5,RBP4,DSP,JUP,CASP14,CD44,PTPRC
GO:0023052	signaling	14	5108	0.27	0.0432	9606.ENSP00000245907,9606.ENSP00000262919,9606.ENSP00000263645,9606.ENSP00000300060,9606.ENSP00000353099,9606.ENSP00000369129,9606.ENSP00000376776,9606.ENSP00000377508,9606.ENSP00000379873,9606.ENSP00000398632,9606.ENSP00000399168,9606.ENSP00000411355,9606.ENSP00000430656,9606.ENSP00000432083	C3,ATRN,CD81,ANPEP,HLA-DRB1,DSP,DBH,JUP,HLA-A,CD44,HLA-B,PTPRC,CA1,HSPA8
GO:0050852	T cell receptor signaling pathway	2	93	1.16	0.0436	9606.ENSP00000353099,9606.ENSP00000411355	HLA-DRB1,PTPRC
GO:0008284	positive regulation of cell population proliferation	5	878	0.58	0.0442	9606.ENSP00000263645,9606.ENSP00000339730,9606.ENSP00000353224,9606.ENSP00000379873,9606.ENSP00000411355	CD81,THBS4,TFRC,HLA-A,PTPRC
GO:0048771	tissue remodeling	2	94	1.16	0.0442	9606.ENSP00000339730,9606.ENSP00000376776	THBS4,DBH
GO:0044248	cellular catabolic process	7	1646	0.46	0.0444	9606.ENSP00000225275,9606.ENSP00000261267,9606.ENSP00000297258,9606.ENSP00000300060,9606.ENSP00000376776,9606.ENSP00000398632,9606.ENSP00000432083	MPO,LYZ,FABP5,ANPEP,DBH,CD44,HSPA8
GO:0006066	alcohol metabolic process	3	290	0.84	0.0446	9606.ENSP00000237014,9606.ENSP00000360522,9606.ENSP00000376776	TTR,RBP4,DBH
GO:0050829	defense response to Gram-negative bacterium	2	95	1.15	0.0446	9606.ENSP00000261267,9606.ENSP00000374274	LYZ,SSC5D
GO:0051270	regulation of cellular component movement	5	886	0.58	0.0447	9606.ENSP00000263645,9606.ENSP00000339730,9606.ENSP00000369129,9606.ENSP00000377508,9606.ENSP00000411355	CD81,THBS4,DSP,JUP,PTPRC
GO:0032649	regulation of interferon-gamma production	2	97	1.14	0.0455	9606.ENSP00000353099,9606.ENSP00000379873	HLA-DRB1,HLA-A

## Sheet: green
#term ID	term description	observed gene count	background gene count	strength	false discovery rate	matching proteins in your network (IDs)	matching proteins in your network (labels)
GO:0032374	regulation of cholesterol transport	5	43	1.91	7.94e-06	9606.ENSP00000222381,9606.ENSP00000227667,9606.ENSP00000243077,9606.ENSP00000389814,9606.ENSP00000417138	PON1,APOC3,LRP1,ADIPOQ,PLTP
GO:0010875	positive regulation of cholesterol efflux	4	15	2.27	7.94e-06	9606.ENSP00000222381,9606.ENSP00000243077,9606.ENSP00000389814,9606.ENSP00000417138	PON1,LRP1,ADIPOQ,PLTP
GO:0006810	transport	18	4130	0.48	0.00015	9606.ENSP00000205948,9606.ENSP00000227667,9606.ENSP00000243077,9606.ENSP00000251595,9606.ENSP00000257192,9606.ENSP00000262418,9606.ENSP00000262776,9606.ENSP00000265983,9606.ENSP00000291009,9606.ENSP00000292401,9606.ENSP00000357156,9606.ENSP00000372136,9606.ENSP00000387654,9606.ENSP00000415769,9606.ENSP00000416293,9606.ENSP00000417138,9606.ENSP00000420939,9606.ENSP00000450838	APOH,APOC3,LRP1,HBA2,DSG1,SLC4A1,LGALS3BP,HPX,PIP,AZGP1,CD5L,DEFA1B,PCYOX1,ITIH3,SLC2A1,PLTP,SEPP1,SERPINA4
GO:0002576	platelet degranulation	5	129	1.43	0.00016	9606.ENSP00000205948,9606.ENSP00000262776,9606.ENSP00000415769,9606.ENSP00000420939,9606.ENSP00000450838	APOH,LGALS3BP,ITIH3,SEPP1,SERPINA4
GO:0051179	localization	19	5233	0.4	0.00056	9606.ENSP00000205948,9606.ENSP00000227667,9606.ENSP00000243077,9606.ENSP00000251595,9606.ENSP00000257192,9606.ENSP00000262418,9606.ENSP00000262776,9606.ENSP00000265983,9606.ENSP00000291009,9606.ENSP00000292401,9606.ENSP00000357156,9606.ENSP00000372136,9606.ENSP00000387654,9606.ENSP00000389814,9606.ENSP00000415769,9606.ENSP00000416293,9606.ENSP00000417138,9606.ENSP00000420939,9606.ENSP00000450838	APOH,APOC3,LRP1,HBA2,DSG1,SLC4A1,LGALS3BP,HPX,PIP,AZGP1,CD5L,DEFA1B,PCYOX1,ADIPOQ,ITIH3,SLC2A1,PLTP,SEPP1,SERPINA4
GO:0016192	vesicle-mediated transport	11	1699	0.66	0.00091	9606.ENSP00000205948,9606.ENSP00000243077,9606.ENSP00000251595,9606.ENSP00000257192,9606.ENSP00000262776,9606.ENSP00000265983,9606.ENSP00000357156,9606.ENSP00000372136,9606.ENSP00000415769,9606.ENSP00000420939,9606.ENSP00000450838	APOH,LRP1,HBA2,DSG1,LGALS3BP,HPX,CD5L,DEFA1B,ITIH3,SEPP1,SERPINA4
GO:0006898	receptor-mediated endocytosis	5	209	1.22	0.00091	9606.ENSP00000243077,9606.ENSP00000251595,9606.ENSP00000262776,9606.ENSP00000265983,9606.ENSP00000357156	LRP1,HBA2,LGALS3BP,HPX,CD5L
GO:0001580	detection of chemical stimulus involved in sensory perception of bitter taste	3	36	1.77	0.0016	9606.ENSP00000291009,9606.ENSP00000292401,9606.ENSP00000305731	PIP,AZGP1,CST1
GO:0045055	regulated exocytosis	7	691	0.85	0.0026	9606.ENSP00000205948,9606.ENSP00000257192,9606.ENSP00000262776,9606.ENSP00000372136,9606.ENSP00000415769,9606.ENSP00000420939,9606.ENSP00000450838	APOH,DSG1,LGALS3BP,DEFA1B,ITIH3,SEPP1,SERPINA4
GO:0006820	anion transport	6	524	0.9	0.0049	9606.ENSP00000227667,9606.ENSP00000251595,9606.ENSP00000262418,9606.ENSP00000387654,9606.ENSP00000416293,9606.ENSP00000417138	APOC3,HBA2,SLC4A1,PCYOX1,SLC2A1,PLTP
GO:0097006	regulation of plasma lipoprotein particle levels	3	70	1.48	0.0075	9606.ENSP00000227667,9606.ENSP00000389814,9606.ENSP00000417138	APOC3,ADIPOQ,PLTP
GO:0010642	negative regulation of platelet-derived growth factor receptor signaling pathway	2	13	2.03	0.0097	9606.ENSP00000243077,9606.ENSP00000389814	LRP1,ADIPOQ
GO:0015711	organic anion transport	5	414	0.93	0.013	9606.ENSP00000227667,9606.ENSP00000251595,9606.ENSP00000262418,9606.ENSP00000416293,9606.ENSP00000417138	APOC3,HBA2,SLC4A1,SLC2A1,PLTP
GO:0060191	regulation of lipase activity	3	90	1.37	0.0136	9606.ENSP00000205948,9606.ENSP00000227667,9606.ENSP00000243077	APOH,APOC3,LRP1
GO:0034375	high-density lipoprotein particle remodeling	2	17	1.91	0.0139	9606.ENSP00000227667,9606.ENSP00000417138	APOC3,PLTP
GO:2000146	negative regulation of cell motility	4	253	1.04	0.0171	9606.ENSP00000205948,9606.ENSP00000243077,9606.ENSP00000331544,9606.ENSP00000389814	APOH,LRP1,FBLN1,ADIPOQ
GO:0051004	regulation of lipoprotein lipase activity	2	20	1.84	0.0171	9606.ENSP00000205948,9606.ENSP00000227667	APOH,APOC3
GO:0014912	negative regulation of smooth muscle cell migration	2	22	1.8	0.0191	9606.ENSP00000243077,9606.ENSP00000389814	LRP1,ADIPOQ
GO:0033032	regulation of myeloid cell apoptotic process	2	28	1.7	0.0243	9606.ENSP00000205948,9606.ENSP00000389814	APOH,ADIPOQ
GO:0072378	blood coagulation, fibrin clot formation	2	27	1.71	0.0243	9606.ENSP00000205948,9606.ENSP00000331544	APOH,FBLN1
GO:0043062	extracellular structure organization	4	339	0.92	0.0373	9606.ENSP00000227667,9606.ENSP00000266718,9606.ENSP00000331544,9606.ENSP00000417138	APOC3,LUM,FBLN1,PLTP
GO:0051336	regulation of hydrolase activity	7	1238	0.6	0.0402	9606.ENSP00000205948,9606.ENSP00000227667,9606.ENSP00000243077,9606.ENSP00000305731,9606.ENSP00000331544,9606.ENSP00000415769,9606.ENSP00000450838	APOH,APOC3,LRP1,CST1,FBLN1,ITIH3,SERPINA4
GO:0071702	organic substance transport	9	2040	0.49	0.042	9606.ENSP00000205948,9606.ENSP00000227667,9606.ENSP00000243077,9606.ENSP00000251595,9606.ENSP00000262418,9606.ENSP00000265983,9606.ENSP00000292401,9606.ENSP00000416293,9606.ENSP00000417138	APOH,APOC3,LRP1,HBA2,SLC4A1,HPX,AZGP1,SLC2A1,PLTP
GO:0098657	import into cell	5	609	0.76	0.042	9606.ENSP00000243077,9606.ENSP00000251595,9606.ENSP00000262776,9606.ENSP00000265983,9606.ENSP00000357156	LRP1,HBA2,LGALS3BP,HPX,CD5L
GO:0034381	plasma lipoprotein particle clearance	2	40	1.54	0.042	9606.ENSP00000227667,9606.ENSP00000389814	APOC3,ADIPOQ
GO:0042304	regulation of fatty acid biosynthetic process	2	40	1.54	0.042	9606.ENSP00000227667,9606.ENSP00000389814	APOC3,ADIPOQ
GO:0006811	ion transport	7	1292	0.58	0.0452	9606.ENSP00000227667,9606.ENSP00000251595,9606.ENSP00000262418,9606.ENSP00000265983,9606.ENSP00000387654,9606.ENSP00000416293,9606.ENSP00000417138	APOC3,HBA2,SLC4A1,HPX,PCYOX1,SLC2A1,PLTP
GO:0043436	oxoacid metabolic process	6	943	0.65	0.0452	9606.ENSP00000222381,9606.ENSP00000266718,9606.ENSP00000387654,9606.ENSP00000389814,9606.ENSP00000415769,9606.ENSP00000416293	PON1,LUM,PCYOX1,ADIPOQ,ITIH3,SLC2A1
GO:0015701	bicarbonate transport	2	44	1.5	0.0452	9606.ENSP00000251595,9606.ENSP00000262418	HBA2,SLC4A1
GO:0007565	female pregnancy	3	180	1.07	0.0476	9606.ENSP00000257192,9606.ENSP00000331544,9606.ENSP00000416293	DSG1,FBLN1,SLC2A1

## Sheet: cyan
#term ID	term description	observed gene count	background gene count	strength	false discovery rate	matching proteins in your network (IDs)	matching proteins in your network (labels)
GO:0006956	complement activation	10	49	2.22	6.29e-17	9606.ENSP00000243611,9606.ENSP00000270879,9606.ENSP00000313967,9606.ENSP00000356037,9606.ENSP00000363079,9606.ENSP00000363770,9606.ENSP00000363773,9606.ENSP00000378130,9606.ENSP00000396688,9606.ENSP00000416561	C4BPB,FCN3,C1QB,C4BPA,MBL2,C1QC,C1QA,CFI,C4A,CFB
GO:0072376	protein activation cascade	10	74	2.04	1.36e-15	9606.ENSP00000243611,9606.ENSP00000270879,9606.ENSP00000313967,9606.ENSP00000356037,9606.ENSP00000363079,9606.ENSP00000363770,9606.ENSP00000363773,9606.ENSP00000378130,9606.ENSP00000396688,9606.ENSP00000416561	C4BPB,FCN3,C1QB,C4BPA,MBL2,C1QC,C1QA,CFI,C4A,CFB
GO:0006958	complement activation, classical pathway	8	34	2.28	6.34e-14	9606.ENSP00000243611,9606.ENSP00000313967,9606.ENSP00000356037,9606.ENSP00000363079,9606.ENSP00000363770,9606.ENSP00000363773,9606.ENSP00000378130,9606.ENSP00000396688	C4BPB,C1QB,C4BPA,MBL2,C1QC,C1QA,CFI,C4A
GO:0030449	regulation of complement activation	8	52	2.1	8.14e-13	9606.ENSP00000243611,9606.ENSP00000313967,9606.ENSP00000356037,9606.ENSP00000363770,9606.ENSP00000363773,9606.ENSP00000378130,9606.ENSP00000396688,9606.ENSP00000416561	C4BPB,C1QB,C4BPA,C1QC,C1QA,CFI,C4A,CFB
GO:0006959	humoral immune response	11	252	1.55	8.91e-13	9606.ENSP00000229239,9606.ENSP00000243611,9606.ENSP00000270879,9606.ENSP00000313967,9606.ENSP00000356037,9606.ENSP00000363079,9606.ENSP00000363770,9606.ENSP00000363773,9606.ENSP00000378130,9606.ENSP00000396688,9606.ENSP00000416561	GAPDH,C4BPB,FCN3,C1QB,C4BPA,MBL2,C1QC,C1QA,CFI,C4A,CFB
GO:2000257	regulation of protein activation cascade	8	54	2.08	8.91e-13	9606.ENSP00000243611,9606.ENSP00000313967,9606.ENSP00000356037,9606.ENSP00000363770,9606.ENSP00000363773,9606.ENSP00000378130,9606.ENSP00000396688,9606.ENSP00000416561	C4BPB,C1QB,C4BPA,C1QC,C1QA,CFI,C4A,CFB
GO:0002673	regulation of acute inflammatory response	8	92	1.85	2.61e-11	9606.ENSP00000243611,9606.ENSP00000313967,9606.ENSP00000356037,9606.ENSP00000363770,9606.ENSP00000363773,9606.ENSP00000378130,9606.ENSP00000396688,9606.ENSP00000416561	C4BPB,C1QB,C4BPA,C1QC,C1QA,CFI,C4A,CFB
GO:0070613	regulation of protein processing	8	116	1.75	1.39e-10	9606.ENSP00000243611,9606.ENSP00000313967,9606.ENSP00000356037,9606.ENSP00000363770,9606.ENSP00000363773,9606.ENSP00000378130,9606.ENSP00000396688,9606.ENSP00000416561	C4BPB,C1QB,C4BPA,C1QC,C1QA,CFI,C4A,CFB
GO:0050727	regulation of inflammatory response	10	338	1.38	3.26e-10	9606.ENSP00000236850,9606.ENSP00000243611,9606.ENSP00000313967,9606.ENSP00000345179,9606.ENSP00000356037,9606.ENSP00000363770,9606.ENSP00000363773,9606.ENSP00000378130,9606.ENSP00000396688,9606.ENSP00000416561	APOA1,C4BPB,C1QB,APOD,C4BPA,C1QC,C1QA,CFI,C4A,CFB
GO:0098542	defense response to other organism	12	859	1.06	6.13e-09	9606.ENSP00000229239,9606.ENSP00000243611,9606.ENSP00000255030,9606.ENSP00000270879,9606.ENSP00000313967,9606.ENSP00000356037,9606.ENSP00000363079,9606.ENSP00000363770,9606.ENSP00000363773,9606.ENSP00000378130,9606.ENSP00000396688,9606.ENSP00000416561	GAPDH,C4BPB,CRP,FCN3,C1QB,C4BPA,MBL2,C1QC,C1QA,CFI,C4A,CFB
GO:0045087	innate immune response	11	676	1.12	9.53e-09	9606.ENSP00000229239,9606.ENSP00000243611,9606.ENSP00000270879,9606.ENSP00000313967,9606.ENSP00000356037,9606.ENSP00000363079,9606.ENSP00000363770,9606.ENSP00000363773,9606.ENSP00000378130,9606.ENSP00000396688,9606.ENSP00000416561	GAPDH,C4BPB,FCN3,C1QB,C4BPA,MBL2,C1QC,C1QA,CFI,C4A,CFB
GO:0002697	regulation of immune effector process	9	362	1.31	1.75e-08	9606.ENSP00000236850,9606.ENSP00000243611,9606.ENSP00000313967,9606.ENSP00000356037,9606.ENSP00000363770,9606.ENSP00000363773,9606.ENSP00000378130,9606.ENSP00000396688,9606.ENSP00000416561	APOA1,C4BPB,C1QB,C4BPA,C1QC,C1QA,CFI,C4A,CFB
GO:0006952	defense response	13	1234	0.93	1.96e-08	9606.ENSP00000229239,9606.ENSP00000243611,9606.ENSP00000255030,9606.ENSP00000270879,9606.ENSP00000313967,9606.ENSP00000346839,9606.ENSP00000356037,9606.ENSP00000363079,9606.ENSP00000363770,9606.ENSP00000363773,9606.ENSP00000378130,9606.ENSP00000396688,9606.ENSP00000416561	GAPDH,C4BPB,CRP,FCN3,C1QB,FN1,C4BPA,MBL2,C1QC,C1QA,CFI,C4A,CFB
GO:0030162	regulation of proteolysis	11	742	1.08	2.18e-08	9606.ENSP00000215727,9606.ENSP00000229239,9606.ENSP00000243611,9606.ENSP00000313967,9606.ENSP00000346839,9606.ENSP00000356037,9606.ENSP00000363770,9606.ENSP00000363773,9606.ENSP00000378130,9606.ENSP00000396688,9606.ENSP00000416561	SERPIND1,GAPDH,C4BPB,C1QB,FN1,C4BPA,C1QC,C1QA,CFI,C4A,CFB
GO:0050776	regulation of immune response	11	873	1.01	1.04e-07	9606.ENSP00000236850,9606.ENSP00000243611,9606.ENSP00000270879,9606.ENSP00000313967,9606.ENSP00000356037,9606.ENSP00000363079,9606.ENSP00000363770,9606.ENSP00000363773,9606.ENSP00000378130,9606.ENSP00000396688,9606.ENSP00000416561	APOA1,C4BPB,FCN3,C1QB,C4BPA,MBL2,C1QC,C1QA,CFI,C4A,CFB
GO:0002252	immune effector process	11	927	0.99	1.67e-07	9606.ENSP00000243611,9606.ENSP00000255030,9606.ENSP00000270879,9606.ENSP00000313967,9606.ENSP00000356037,9606.ENSP00000363079,9606.ENSP00000363770,9606.ENSP00000363773,9606.ENSP00000378130,9606.ENSP00000396688,9606.ENSP00000416561	C4BPB,CRP,FCN3,C1QB,C4BPA,MBL2,C1QC,C1QA,CFI,C4A,CFB
GO:0006950	response to stress	17	3267	0.63	2.56e-07	9606.ENSP00000215727,9606.ENSP00000229239,9606.ENSP00000236850,9606.ENSP00000243611,9606.ENSP00000255030,9606.ENSP00000270879,9606.ENSP00000313967,9606.ENSP00000345179,9606.ENSP00000346839,9606.ENSP00000356037,9606.ENSP00000358866,9606.ENSP00000363079,9606.ENSP00000363770,9606.ENSP00000363773,9606.ENSP00000378130,9606.ENSP00000396688,9606.ENSP00000416561	SERPIND1,GAPDH,APOA1,C4BPB,CRP,FCN3,C1QB,APOD,FN1,C4BPA,FLNA,MBL2,C1QC,C1QA,CFI,C4A,CFB
GO:0002682	regulation of immune system process	12	1391	0.85	7.88e-07	9606.ENSP00000236850,9606.ENSP00000243611,9606.ENSP00000270879,9606.ENSP00000313967,9606.ENSP00000345179,9606.ENSP00000356037,9606.ENSP00000363079,9606.ENSP00000363770,9606.ENSP00000363773,9606.ENSP00000378130,9606.ENSP00000396688,9606.ENSP00000416561	APOA1,C4BPB,FCN3,C1QB,APOD,C4BPA,MBL2,C1QC,C1QA,CFI,C4A,CFB
GO:0009605	response to external stimulus	14	2152	0.72	9.57e-07	9606.ENSP00000215727,9606.ENSP00000229239,9606.ENSP00000236850,9606.ENSP00000243611,9606.ENSP00000255030,9606.ENSP00000270879,9606.ENSP00000313967,9606.ENSP00000356037,9606.ENSP00000363079,9606.ENSP00000363770,9606.ENSP00000363773,9606.ENSP00000378130,9606.ENSP00000396688,9606.ENSP00000416561	SERPIND1,GAPDH,APOA1,C4BPB,CRP,FCN3,C1QB,C4BPA,MBL2,C1QC,C1QA,CFI,C4A,CFB
GO:0019538	protein metabolic process	18	4194	0.54	1.15e-06	9606.ENSP00000215727,9606.ENSP00000229239,9606.ENSP00000236850,9606.ENSP00000243611,9606.ENSP00000264613,9606.ENSP00000265077,9606.ENSP00000265729,9606.ENSP00000270879,9606.ENSP00000313967,9606.ENSP00000346839,9606.ENSP00000356037,9606.ENSP00000363079,9606.ENSP00000363770,9606.ENSP00000363773,9606.ENSP00000378130,9606.ENSP00000385834,9606.ENSP00000396688,9606.ENSP00000416561	SERPIND1,GAPDH,APOA1,C4BPB,CP,VCAN,SRI,FCN3,C1QB,FN1,C4BPA,MBL2,C1QC,C1QA,CFI,TF,C4A,CFB
GO:0048584	positive regulation of response to stimulus	13	2054	0.71	5.13e-06	9606.ENSP00000236850,9606.ENSP00000243611,9606.ENSP00000265729,9606.ENSP00000270879,9606.ENSP00000313967,9606.ENSP00000356037,9606.ENSP00000358866,9606.ENSP00000363079,9606.ENSP00000363770,9606.ENSP00000363773,9606.ENSP00000378130,9606.ENSP00000396688,9606.ENSP00000416561	APOA1,C4BPB,SRI,FCN3,C1QB,C4BPA,FLNA,MBL2,C1QC,C1QA,CFI,C4A,CFB
GO:0051704	multi-organism process	14	2514	0.66	6e-06	9606.ENSP00000229239,9606.ENSP00000243611,9606.ENSP00000255030,9606.ENSP00000270879,9606.ENSP00000313967,9606.ENSP00000346839,9606.ENSP00000356037,9606.ENSP00000363079,9606.ENSP00000363770,9606.ENSP00000363773,9606.ENSP00000378130,9606.ENSP00000396688,9606.ENSP00000416561,9606.ENSP00000445929	GAPDH,C4BPB,CRP,FCN3,C1QB,FN1,C4BPA,MBL2,C1QC,C1QA,CFI,C4A,CFB,SLC2A14
GO:0043687	post-translational protein modification	7	365	1.19	6.82e-06	9606.ENSP00000215727,9606.ENSP00000236850,9606.ENSP00000264613,9606.ENSP00000265077,9606.ENSP00000346839,9606.ENSP00000385834,9606.ENSP00000396688	SERPIND1,APOA1,CP,VCAN,FN1,TF,C4A
GO:0051049	regulation of transport	12	1732	0.75	7.04e-06	9606.ENSP00000229239,9606.ENSP00000236850,9606.ENSP00000243611,9606.ENSP00000255030,9606.ENSP00000265729,9606.ENSP00000345179,9606.ENSP00000346839,9606.ENSP00000356037,9606.ENSP00000358866,9606.ENSP00000363079,9606.ENSP00000385834,9606.ENSP00000396688	GAPDH,APOA1,C4BPB,CRP,SRI,APOD,FN1,C4BPA,FLNA,MBL2,TF,C4A
GO:0051246	regulation of protein metabolic process	14	2668	0.63	1.17e-05	9606.ENSP00000215727,9606.ENSP00000229239,9606.ENSP00000236850,9606.ENSP00000243611,9606.ENSP00000313967,9606.ENSP00000345179,9606.ENSP00000346839,9606.ENSP00000356037,9606.ENSP00000358866,9606.ENSP00000363770,9606.ENSP00000363773,9606.ENSP00000378130,9606.ENSP00000396688,9606.ENSP00000416561	SERPIND1,GAPDH,APOA1,C4BPB,C1QB,APOD,FN1,C4BPA,FLNA,C1QC,C1QA,CFI,C4A,CFB
GO:0002376	immune system process	13	2370	0.65	2.3e-05	9606.ENSP00000229239,9606.ENSP00000243611,9606.ENSP00000255030,9606.ENSP00000270879,9606.ENSP00000313967,9606.ENSP00000346839,9606.ENSP00000356037,9606.ENSP00000363079,9606.ENSP00000363770,9606.ENSP00000363773,9606.ENSP00000378130,9606.ENSP00000396688,9606.ENSP00000416561	GAPDH,C4BPB,CRP,FCN3,C1QB,FN1,C4BPA,MBL2,C1QC,C1QA,CFI,C4A,CFB
GO:0050764	regulation of phagocytosis	4	69	1.67	4.57e-05	9606.ENSP00000243611,9606.ENSP00000356037,9606.ENSP00000363079,9606.ENSP00000396688	C4BPB,C4BPA,MBL2,C4A
GO:0048583	regulation of response to stimulus	15	3882	0.5	0.00015	9606.ENSP00000236850,9606.ENSP00000243611,9606.ENSP00000265729,9606.ENSP00000270879,9606.ENSP00000313967,9606.ENSP00000345179,9606.ENSP00000346839,9606.ENSP00000356037,9606.ENSP00000358866,9606.ENSP00000363079,9606.ENSP00000363770,9606.ENSP00000363773,9606.ENSP00000378130,9606.ENSP00000396688,9606.ENSP00000416561	APOA1,C4BPB,SRI,FCN3,C1QB,APOD,FN1,C4BPA,FLNA,MBL2,C1QC,C1QA,CFI,C4A,CFB
GO:0006508	proteolysis	9	1203	0.79	0.00018	9606.ENSP00000265729,9606.ENSP00000270879,9606.ENSP00000313967,9606.ENSP00000363079,9606.ENSP00000363770,9606.ENSP00000363773,9606.ENSP00000378130,9606.ENSP00000396688,9606.ENSP00000416561	SRI,FCN3,C1QB,MBL2,C1QC,C1QA,CFI,C4A,CFB
GO:0030100	regulation of endocytosis	5	229	1.25	0.0002	9606.ENSP00000243611,9606.ENSP00000356037,9606.ENSP00000363079,9606.ENSP00000385834,9606.ENSP00000396688	C4BPB,C4BPA,MBL2,TF,C4A
GO:1903027	regulation of opsonization	2	3	2.74	0.00033	9606.ENSP00000243611,9606.ENSP00000356037	C4BPB,C4BPA
GO:0048518	positive regulation of biological process	17	5459	0.4	0.00036	9606.ENSP00000229239,9606.ENSP00000236850,9606.ENSP00000243611,9606.ENSP00000255030,9606.ENSP00000265729,9606.ENSP00000270879,9606.ENSP00000313967,9606.ENSP00000346839,9606.ENSP00000356037,9606.ENSP00000358866,9606.ENSP00000363079,9606.ENSP00000363770,9606.ENSP00000363773,9606.ENSP00000378130,9606.ENSP00000385834,9606.ENSP00000396688,9606.ENSP00000416561	GAPDH,APOA1,C4BPB,CRP,SRI,FCN3,C1QB,FN1,C4BPA,FLNA,MBL2,C1QC,C1QA,CFI,TF,C4A,CFB
GO:0050896	response to stimulus	20	7824	0.32	0.00039	9606.ENSP00000215727,9606.ENSP00000229239,9606.ENSP00000236850,9606.ENSP00000243611,9606.ENSP00000255030,9606.ENSP00000265729,9606.ENSP00000270879,9606.ENSP00000313967,9606.ENSP00000345179,9606.ENSP00000346839,9606.ENSP00000356037,9606.ENSP00000358866,9606.ENSP00000363079,9606.ENSP00000363770,9606.ENSP00000363773,9606.ENSP00000378130,9606.ENSP00000385834,9606.ENSP00000396688,9606.ENSP00000398610,…	SERPIND1,GAPDH,APOA1,C4BPB,CRP,SRI,FCN3,C1QB,APOD,FN1,C4BPA,FLNA,MBL2,C1QC,C1QA,CFI,TF,C4A,ANXA11,CFB
GO:0002576	platelet degranulation	4	129	1.4	0.00043	9606.ENSP00000236850,9606.ENSP00000346839,9606.ENSP00000358866,9606.ENSP00000385834	APOA1,FN1,FLNA,TF
GO:0045959	negative regulation of complement activation, classical pathway	2	4	2.61	0.00046	9606.ENSP00000243611,9606.ENSP00000356037	C4BPB,C4BPA
GO:0006953	acute-phase response	3	45	1.74	0.00056	9606.ENSP00000255030,9606.ENSP00000346839,9606.ENSP00000363079	CRP,FN1,MBL2
GO:0006897	endocytosis	6	510	0.98	0.0006	9606.ENSP00000236850,9606.ENSP00000255030,9606.ENSP00000270879,9606.ENSP00000363079,9606.ENSP00000378130,9606.ENSP00000398610	APOA1,CRP,FCN3,MBL2,CFI,ANXA11
GO:0014012	peripheral nervous system axon regeneration	2	5	2.51	0.0006	9606.ENSP00000236850,9606.ENSP00000345179	APOA1,APOD
GO:0009611	response to wounding	6	547	0.95	0.00085	9606.ENSP00000215727,9606.ENSP00000236850,9606.ENSP00000243611,9606.ENSP00000345179,9606.ENSP00000346839,9606.ENSP00000358866	SERPIND1,APOA1,C4BPB,APOD,FN1,FLNA
GO:0043170	macromolecule metabolic process	19	7453	0.32	0.00097	9606.ENSP00000215727,9606.ENSP00000229239,9606.ENSP00000236850,9606.ENSP00000243611,9606.ENSP00000264613,9606.ENSP00000265077,9606.ENSP00000265729,9606.ENSP00000270879,9606.ENSP00000313967,9606.ENSP00000346839,9606.ENSP00000356037,9606.ENSP00000358866,9606.ENSP00000363079,9606.ENSP00000363770,9606.ENSP00000363773,9606.ENSP00000378130,9606.ENSP00000385834,9606.ENSP00000396688,9606.ENSP00000416561	SERPIND1,GAPDH,APOA1,C4BPB,CP,VCAN,SRI,FCN3,C1QB,FN1,C4BPA,FLNA,MBL2,C1QC,C1QA,CFI,TF,C4A,CFB
GO:0045861	negative regulation of proteolysis	5	349	1.07	0.0011	9606.ENSP00000215727,9606.ENSP00000229239,9606.ENSP00000243611,9606.ENSP00000356037,9606.ENSP00000396688	SERPIND1,GAPDH,C4BPB,C4BPA,C4A
GO:0050707	regulation of cytokine secretion	4	174	1.27	0.0011	9606.ENSP00000229239,9606.ENSP00000236850,9606.ENSP00000255030,9606.ENSP00000346839	GAPDH,APOA1,CRP,FN1
GO:0060255	regulation of macromolecule metabolic process	17	6072	0.36	0.0013	9606.ENSP00000215727,9606.ENSP00000229239,9606.ENSP00000236850,9606.ENSP00000243611,9606.ENSP00000255030,9606.ENSP00000265729,9606.ENSP00000270879,9606.ENSP00000313967,9606.ENSP00000345179,9606.ENSP00000346839,9606.ENSP00000356037,9606.ENSP00000358866,9606.ENSP00000363770,9606.ENSP00000363773,9606.ENSP00000378130,9606.ENSP00000396688,9606.ENSP00000416561	SERPIND1,GAPDH,APOA1,C4BPB,CRP,SRI,FCN3,C1QB,APOD,FN1,C4BPA,FLNA,C1QC,C1QA,CFI,C4A,CFB
GO:0051223	regulation of protein transport	6	622	0.9	0.0014	9606.ENSP00000229239,9606.ENSP00000236850,9606.ENSP00000255030,9606.ENSP00000265729,9606.ENSP00000345179,9606.ENSP00000346839	GAPDH,APOA1,CRP,SRI,APOD,FN1
GO:0098657	import into cell	6	609	0.9	0.0014	9606.ENSP00000236850,9606.ENSP00000255030,9606.ENSP00000270879,9606.ENSP00000363079,9606.ENSP00000378130,9606.ENSP00000398610	APOA1,CRP,FCN3,MBL2,CFI,ANXA11
GO:0006909	phagocytosis	4	185	1.25	0.0014	9606.ENSP00000255030,9606.ENSP00000270879,9606.ENSP00000363079,9606.ENSP00000398610	CRP,FCN3,MBL2,ANXA11
GO:0010810	regulation of cell-substrate adhesion	4	189	1.24	0.0014	9606.ENSP00000236850,9606.ENSP00000345179,9606.ENSP00000346839,9606.ENSP00000358866	APOA1,APOD,FN1,FLNA
GO:0006879	cellular iron ion homeostasis	3	66	1.57	0.0014	9606.ENSP00000264613,9606.ENSP00000265729,9606.ENSP00000385834	CP,SRI,TF
GO:0008228	opsonization	2	9	2.26	0.0014	9606.ENSP00000255030,9606.ENSP00000363079	CRP,MBL2
GO:0001867	complement activation, lectin pathway	2	10	2.21	0.0015	9606.ENSP00000270879,9606.ENSP00000363079	FCN3,MBL2
GO:2000258	negative regulation of protein activation cascade	2	10	2.21	0.0015	9606.ENSP00000243611,9606.ENSP00000356037	C4BPB,C4BPA
GO:0016192	vesicle-mediated transport	9	1699	0.64	0.0017	9606.ENSP00000236850,9606.ENSP00000255030,9606.ENSP00000270879,9606.ENSP00000346839,9606.ENSP00000358866,9606.ENSP00000363079,9606.ENSP00000378130,9606.ENSP00000385834,9606.ENSP00000398610	APOA1,CRP,FCN3,FN1,FLNA,MBL2,CFI,TF,ANXA11
GO:0051702	interaction with symbiont	3	75	1.51	0.0017	9606.ENSP00000229239,9606.ENSP00000346839,9606.ENSP00000363079	GAPDH,FN1,MBL2
GO:0044238	primary metabolic process	20	8808	0.27	0.0019	9606.ENSP00000215727,9606.ENSP00000229239,9606.ENSP00000236850,9606.ENSP00000243611,9606.ENSP00000264613,9606.ENSP00000265077,9606.ENSP00000265729,9606.ENSP00000270879,9606.ENSP00000313967,9606.ENSP00000345179,9606.ENSP00000346839,9606.ENSP00000356037,9606.ENSP00000358866,9606.ENSP00000363079,9606.ENSP00000363770,9606.ENSP00000363773,9606.ENSP00000378130,9606.ENSP00000385834,9606.ENSP00000396688,…	SERPIND1,GAPDH,APOA1,C4BPB,CP,VCAN,SRI,FCN3,C1QB,APOD,FN1,C4BPA,FLNA,MBL2,C1QC,C1QA,CFI,TF,C4A,CFB
GO:0002683	negative regulation of immune system process	5	425	0.98	0.0021	9606.ENSP00000236850,9606.ENSP00000243611,9606.ENSP00000345179,9606.ENSP00000356037,9606.ENSP00000363770	APOA1,C4BPB,APOD,C4BPA,C1QC
GO:0050708	regulation of protein secretion	5	422	0.98	0.0021	9606.ENSP00000229239,9606.ENSP00000236850,9606.ENSP00000255030,9606.ENSP00000265729,9606.ENSP00000346839	GAPDH,APOA1,CRP,SRI,FN1
GO:0051873	killing by host of symbiont cells	2	13	2.1	0.0021	9606.ENSP00000229239,9606.ENSP00000363079	GAPDH,MBL2
GO:0051171	regulation of nitrogen compound metabolic process	16	5827	0.35	0.0027	9606.ENSP00000215727,9606.ENSP00000229239,9606.ENSP00000236850,9606.ENSP00000243611,9606.ENSP00000265729,9606.ENSP00000270879,9606.ENSP00000313967,9606.ENSP00000345179,9606.ENSP00000346839,9606.ENSP00000356037,9606.ENSP00000358866,9606.ENSP00000363770,9606.ENSP00000363773,9606.ENSP00000378130,9606.ENSP00000396688,9606.ENSP00000416561	SERPIND1,GAPDH,APOA1,C4BPB,SRI,FCN3,C1QB,APOD,FN1,C4BPA,FLNA,C1QC,C1QA,CFI,C4A,CFB
GO:0042060	wound healing	5	461	0.95	0.0028	9606.ENSP00000215727,9606.ENSP00000243611,9606.ENSP00000345179,9606.ENSP00000346839,9606.ENSP00000358866	SERPIND1,C4BPB,APOD,FN1,FLNA
GO:0051248	negative regulation of protein metabolic process	7	1075	0.72	0.0029	9606.ENSP00000215727,9606.ENSP00000229239,9606.ENSP00000243611,9606.ENSP00000345179,9606.ENSP00000356037,9606.ENSP00000358866,9606.ENSP00000396688	SERPIND1,GAPDH,C4BPB,APOD,C4BPA,FLNA,C4A
GO:0031647	regulation of protein stability	4	251	1.11	0.003	9606.ENSP00000229239,9606.ENSP00000236850,9606.ENSP00000358866,9606.ENSP00000385834	GAPDH,APOA1,FLNA,TF
GO:0071704	organic substance metabolic process	20	9135	0.25	0.0031	9606.ENSP00000215727,9606.ENSP00000229239,9606.ENSP00000236850,9606.ENSP00000243611,9606.ENSP00000264613,9606.ENSP00000265077,9606.ENSP00000265729,9606.ENSP00000270879,9606.ENSP00000313967,9606.ENSP00000345179,9606.ENSP00000346839,9606.ENSP00000356037,9606.ENSP00000358866,9606.ENSP00000363079,9606.ENSP00000363770,9606.ENSP00000363773,9606.ENSP00000378130,9606.ENSP00000385834,9606.ENSP00000396688,…	SERPIND1,GAPDH,APOA1,C4BPB,CP,VCAN,SRI,FCN3,C1QB,APOD,FN1,C4BPA,FLNA,MBL2,C1QC,C1QA,CFI,TF,C4A,CFB
GO:0051818	disruption of cells of other organism involved in symbiotic interaction	2	18	1.96	0.0033	9606.ENSP00000229239,9606.ENSP00000363079	GAPDH,MBL2
GO:0080090	regulation of primary metabolic process	16	5982	0.34	0.0034	9606.ENSP00000215727,9606.ENSP00000229239,9606.ENSP00000236850,9606.ENSP00000243611,9606.ENSP00000265729,9606.ENSP00000270879,9606.ENSP00000313967,9606.ENSP00000345179,9606.ENSP00000346839,9606.ENSP00000356037,9606.ENSP00000358866,9606.ENSP00000363770,9606.ENSP00000363773,9606.ENSP00000378130,9606.ENSP00000396688,9606.ENSP00000416561	SERPIND1,GAPDH,APOA1,C4BPB,SRI,FCN3,C1QB,APOD,FN1,C4BPA,FLNA,C1QC,C1QA,CFI,C4A,CFB
GO:0006807	nitrogen compound metabolic process	19	8349	0.27	0.0035	9606.ENSP00000215727,9606.ENSP00000229239,9606.ENSP00000236850,9606.ENSP00000243611,9606.ENSP00000264613,9606.ENSP00000265077,9606.ENSP00000265729,9606.ENSP00000270879,9606.ENSP00000313967,9606.ENSP00000346839,9606.ENSP00000356037,9606.ENSP00000358866,9606.ENSP00000363079,9606.ENSP00000363770,9606.ENSP00000363773,9606.ENSP00000378130,9606.ENSP00000385834,9606.ENSP00000396688,9606.ENSP00000416561	SERPIND1,GAPDH,APOA1,C4BPB,CP,VCAN,SRI,FCN3,C1QB,FN1,C4BPA,FLNA,MBL2,C1QC,C1QA,CFI,TF,C4A,CFB
GO:0010811	positive regulation of cell-substrate adhesion	3	109	1.35	0.0039	9606.ENSP00000236850,9606.ENSP00000346839,9606.ENSP00000358866	APOA1,FN1,FLNA
GO:0002698	negative regulation of immune effector process	3	113	1.34	0.0043	9606.ENSP00000236850,9606.ENSP00000243611,9606.ENSP00000356037	APOA1,C4BPB,C4BPA
GO:0006810	transport	13	4130	0.41	0.0044	9606.ENSP00000236850,9606.ENSP00000255030,9606.ENSP00000264613,9606.ENSP00000265729,9606.ENSP00000270879,9606.ENSP00000345179,9606.ENSP00000346839,9606.ENSP00000358866,9606.ENSP00000363079,9606.ENSP00000378130,9606.ENSP00000385834,9606.ENSP00000398610,9606.ENSP00000445929	APOA1,CRP,CP,SRI,FCN3,APOD,FN1,FLNA,MBL2,CFI,TF,ANXA11,SLC2A14
GO:0045807	positive regulation of endocytosis	3	129	1.28	0.0059	9606.ENSP00000363079,9606.ENSP00000385834,9606.ENSP00000396688	MBL2,TF,C4A
GO:0051220	cytoplasmic sequestering of protein	2	26	1.8	0.0059	9606.ENSP00000265729,9606.ENSP00000358866	SRI,FLNA
GO:0048519	negative regulation of biological process	14	4953	0.36	0.0064	9606.ENSP00000215727,9606.ENSP00000229239,9606.ENSP00000236850,9606.ENSP00000243611,9606.ENSP00000255030,9606.ENSP00000265729,9606.ENSP00000270879,9606.ENSP00000345179,9606.ENSP00000346839,9606.ENSP00000356037,9606.ENSP00000358866,9606.ENSP00000363079,9606.ENSP00000363770,9606.ENSP00000396688	SERPIND1,GAPDH,APOA1,C4BPB,CRP,SRI,FCN3,APOD,FN1,C4BPA,FLNA,MBL2,C1QC,C4A
GO:0051050	positive regulation of transport	6	892	0.74	0.0064	9606.ENSP00000229239,9606.ENSP00000265729,9606.ENSP00000358866,9606.ENSP00000363079,9606.ENSP00000385834,9606.ENSP00000396688	GAPDH,SRI,FLNA,MBL2,TF,C4A
GO:0010770	positive regulation of cell morphogenesis involved in differentiation	3	136	1.25	0.0067	9606.ENSP00000236850,9606.ENSP00000346839,9606.ENSP00000358866	APOA1,FN1,FLNA
GO:0050777	negative regulation of immune response	3	136	1.25	0.0067	9606.ENSP00000236850,9606.ENSP00000243611,9606.ENSP00000356037	APOA1,C4BPB,C4BPA
GO:0001817	regulation of cytokine production	5	615	0.82	0.0081	9606.ENSP00000229239,9606.ENSP00000236850,9606.ENSP00000255030,9606.ENSP00000345179,9606.ENSP00000346839	GAPDH,APOA1,CRP,APOD,FN1
GO:0010039	response to iron ion	2	32	1.71	0.0081	9606.ENSP00000363773,9606.ENSP00000385834	C1QA,TF
GO:1900026	positive regulation of substrate adhesion-dependent cell spreading	2	32	1.71	0.0081	9606.ENSP00000236850,9606.ENSP00000358866	APOA1,FLNA
GO:0048523	negative regulation of cellular process	13	4454	0.38	0.0083	9606.ENSP00000215727,9606.ENSP00000229239,9606.ENSP00000236850,9606.ENSP00000243611,9606.ENSP00000255030,9606.ENSP00000265729,9606.ENSP00000270879,9606.ENSP00000345179,9606.ENSP00000346839,9606.ENSP00000356037,9606.ENSP00000358866,9606.ENSP00000363770,9606.ENSP00000396688	SERPIND1,GAPDH,APOA1,C4BPB,CRP,SRI,FCN3,APOD,FN1,C4BPA,FLNA,C1QC,C4A
GO:0051235	maintenance of location	3	150	1.21	0.0083	9606.ENSP00000236850,9606.ENSP00000265729,9606.ENSP00000358866	APOA1,SRI,FLNA
GO:0010468	regulation of gene expression	13	4533	0.37	0.0097	9606.ENSP00000229239,9606.ENSP00000243611,9606.ENSP00000255030,9606.ENSP00000265729,9606.ENSP00000313967,9606.ENSP00000346839,9606.ENSP00000356037,9606.ENSP00000358866,9606.ENSP00000363770,9606.ENSP00000363773,9606.ENSP00000378130,9606.ENSP00000396688,9606.ENSP00000416561	GAPDH,C4BPB,CRP,SRI,C1QB,FN1,C4BPA,FLNA,C1QC,C1QA,CFI,C4A,CFB
GO:0086004	regulation of cardiac muscle cell contraction	2	36	1.66	0.0097	9606.ENSP00000265729,9606.ENSP00000358866	SRI,FLNA
GO:0051224	negative regulation of protein transport	3	161	1.18	0.0099	9606.ENSP00000236850,9606.ENSP00000345179,9606.ENSP00000346839	APOA1,APOD,FN1
GO:0051179	localization	14	5233	0.34	0.0104	9606.ENSP00000236850,9606.ENSP00000255030,9606.ENSP00000264613,9606.ENSP00000265077,9606.ENSP00000265729,9606.ENSP00000270879,9606.ENSP00000345179,9606.ENSP00000346839,9606.ENSP00000358866,9606.ENSP00000363079,9606.ENSP00000378130,9606.ENSP00000385834,9606.ENSP00000398610,9606.ENSP00000445929	APOA1,CRP,CP,VCAN,SRI,FCN3,APOD,FN1,FLNA,MBL2,CFI,TF,ANXA11,SLC2A14
GO:0051128	regulation of cellular component organization	9	2306	0.5	0.0104	9606.ENSP00000236850,9606.ENSP00000243611,9606.ENSP00000345179,9606.ENSP00000346839,9606.ENSP00000356037,9606.ENSP00000358866,9606.ENSP00000363079,9606.ENSP00000385834,9606.ENSP00000396688	APOA1,C4BPB,APOD,FN1,C4BPA,FLNA,MBL2,TF,C4A
GO:0050821	protein stabilization	3	166	1.17	0.0104	9606.ENSP00000229239,9606.ENSP00000236850,9606.ENSP00000358866	GAPDH,APOA1,FLNA
GO:0010955	negative regulation of protein processing	2	44	1.57	0.0128	9606.ENSP00000243611,9606.ENSP00000356037	C4BPB,C4BPA
GO:0052547	regulation of peptidase activity	4	420	0.89	0.0143	9606.ENSP00000215727,9606.ENSP00000229239,9606.ENSP00000346839,9606.ENSP00000396688	SERPIND1,GAPDH,FN1,C4A
GO:0050766	positive regulation of phagocytosis	2	47	1.54	0.0143	9606.ENSP00000363079,9606.ENSP00000396688	MBL2,C4A
GO:0051346	negative regulation of hydrolase activity	4	438	0.87	0.016	9606.ENSP00000215727,9606.ENSP00000229239,9606.ENSP00000236850,9606.ENSP00000396688	SERPIND1,GAPDH,APOA1,C4A
GO:0044092	negative regulation of molecular function	6	1119	0.64	0.0163	9606.ENSP00000215727,9606.ENSP00000229239,9606.ENSP00000236850,9606.ENSP00000265729,9606.ENSP00000358866,9606.ENSP00000396688	SERPIND1,GAPDH,APOA1,SRI,FLNA,C4A
GO:0043903	regulation of symbiosis, encompassing mutualism through parasitism	3	203	1.08	0.0164	9606.ENSP00000229239,9606.ENSP00000270879,9606.ENSP00000363079	GAPDH,FCN3,MBL2
GO:0051130	positive regulation of cellular component organization	6	1128	0.64	0.0165	9606.ENSP00000236850,9606.ENSP00000346839,9606.ENSP00000358866,9606.ENSP00000363079,9606.ENSP00000385834,9606.ENSP00000396688	APOA1,FN1,FLNA,MBL2,TF,C4A
GO:1903779	regulation of cardiac conduction	2	53	1.49	0.0166	9606.ENSP00000265729,9606.ENSP00000358866	SRI,FLNA
GO:0051051	negative regulation of transport	4	450	0.86	0.0168	9606.ENSP00000236850,9606.ENSP00000265729,9606.ENSP00000345179,9606.ENSP00000346839	APOA1,SRI,APOD,FN1
GO:0050710	negative regulation of cytokine secretion	2	58	1.45	0.0195	9606.ENSP00000236850,9606.ENSP00000346839	APOA1,FN1
GO:0032233	positive regulation of actin filament bundle assembly	2	60	1.43	0.0206	9606.ENSP00000236850,9606.ENSP00000358866	APOA1,FLNA
GO:0006954	inflammatory response	4	482	0.83	0.0211	9606.ENSP00000255030,9606.ENSP00000346839,9606.ENSP00000363079,9606.ENSP00000396688	CRP,FN1,MBL2,C4A
GO:0009894	regulation of catabolic process	5	840	0.69	0.0248	9606.ENSP00000229239,9606.ENSP00000236850,9606.ENSP00000243611,9606.ENSP00000356037,9606.ENSP00000358866	GAPDH,APOA1,C4BPB,C4BPA,FLNA
GO:0010951	negative regulation of endopeptidase activity	3	242	1	0.0251	9606.ENSP00000215727,9606.ENSP00000229239,9606.ENSP00000396688	SERPIND1,GAPDH,C4A
GO:0001818	negative regulation of cytokine production	3	245	1	0.0258	9606.ENSP00000236850,9606.ENSP00000345179,9606.ENSP00000346839	APOA1,APOD,FN1
GO:0051851	modification by host of symbiont morphology or physiology	2	71	1.36	0.0274	9606.ENSP00000229239,9606.ENSP00000363079	GAPDH,MBL2
GO:0051172	negative regulation of nitrogen compound metabolic process	8	2307	0.45	0.0361	9606.ENSP00000215727,9606.ENSP00000229239,9606.ENSP00000243611,9606.ENSP00000270879,9606.ENSP00000345179,9606.ENSP00000356037,9606.ENSP00000358866,9606.ENSP00000396688	SERPIND1,GAPDH,C4BPB,FCN3,APOD,C4BPA,FLNA,C4A
GO:0007596	blood coagulation	3	288	0.93	0.0388	9606.ENSP00000215727,9606.ENSP00000243611,9606.ENSP00000358866	SERPIND1,C4BPB,FLNA
GO:0048525	negative regulation of viral process	2	93	1.24	0.0428	9606.ENSP00000270879,9606.ENSP00000363079	FCN3,MBL2
GO:0065008	regulation of biological quality	10	3559	0.36	0.0454	9606.ENSP00000215727,9606.ENSP00000229239,9606.ENSP00000236850,9606.ENSP00000243611,9606.ENSP00000255030,9606.ENSP00000264613,9606.ENSP00000265729,9606.ENSP00000346839,9606.ENSP00000358866,9606.ENSP00000385834	SERPIND1,GAPDH,APOA1,C4BPB,CRP,CP,SRI,FN1,FLNA,TF
GO:0031324	negative regulation of cellular metabolic process	8	2463	0.42	0.0498	9606.ENSP00000215727,9606.ENSP00000229239,9606.ENSP00000243611,9606.ENSP00000270879,9606.ENSP00000345179,9606.ENSP00000356037,9606.ENSP00000358866,9606.ENSP00000396688	SERPIND1,GAPDH,C4BPB,FCN3,APOD,C4BPA,FLNA,C4A

## Sheet: blue
#term ID	term description	observed gene count	background gene count	strength	false discovery rate	matching proteins in your network (IDs)	matching proteins in your network (labels)
GO:0045055	regulated exocytosis	18	691	1.41	1.62e-21	9606.ENSP00000232003,9606.ENSP00000236671,9606.ENSP00000242465,9606.ENSP00000247153,9606.ENSP00000259396,9606.ENSP00000261405,9606.ENSP00000263100,9606.ENSP00000278407,9606.ENSP00000296028,9606.ENSP00000296029,9606.ENSP00000296435,9606.ENSP00000306099,9606.ENSP00000308938,9606.ENSP00000321853,9606.ENSP00000323929,9606.ENSP00000333994,9606.ENSP00000348170,9606.ENSP00000452780	HRG,CTSD,SRGN,CFP,ORM1,VWF,A1BG,SERPING1,PPBP,PF4,CAMP,FGB,PLG,SERPINF2,A2M,HBB,HP,B2M
GO:0002576	platelet degranulation	12	129	1.96	3.56e-19	9606.ENSP00000232003,9606.ENSP00000242465,9606.ENSP00000259396,9606.ENSP00000261405,9606.ENSP00000263100,9606.ENSP00000278407,9606.ENSP00000296028,9606.ENSP00000296029,9606.ENSP00000306099,9606.ENSP00000308938,9606.ENSP00000321853,9606.ENSP00000323929	HRG,SRGN,ORM1,VWF,A1BG,SERPING1,PPBP,PF4,FGB,PLG,SERPINF2,A2M
GO:0016192	vesicle-mediated transport	19	1699	1.04	2.28e-17	9606.ENSP00000232003,9606.ENSP00000236671,9606.ENSP00000242465,9606.ENSP00000247153,9606.ENSP00000259396,9606.ENSP00000261405,9606.ENSP00000263100,9606.ENSP00000278407,9606.ENSP00000296028,9606.ENSP00000296029,9606.ENSP00000296435,9606.ENSP00000306099,9606.ENSP00000308938,9606.ENSP00000321853,9606.ENSP00000323929,9606.ENSP00000333994,9606.ENSP00000348170,9606.ENSP00000384906,9606.ENSP00000452780	HRG,CTSD,SRGN,CFP,ORM1,VWF,A1BG,SERPING1,PPBP,PF4,CAMP,FGB,PLG,SERPINF2,A2M,HBB,HP,SAA1,B2M
GO:0001775	cell activation	15	1024	1.16	1.14e-13	9606.ENSP00000232003,9606.ENSP00000236671,9606.ENSP00000247153,9606.ENSP00000259396,9606.ENSP00000261405,9606.ENSP00000263100,9606.ENSP00000296028,9606.ENSP00000296029,9606.ENSP00000296435,9606.ENSP00000306099,9606.ENSP00000333994,9606.ENSP00000348170,9606.ENSP00000384906,9606.ENSP00000452780,9606.ENSP00000481878	HRG,CTSD,CFP,ORM1,VWF,A1BG,PPBP,PF4,CAMP,FGB,HBB,HP,SAA1,B2M,GNB1
GO:0007596	blood coagulation	10	288	1.53	1.14e-11	9606.ENSP00000232003,9606.ENSP00000261405,9606.ENSP00000278407,9606.ENSP00000296029,9606.ENSP00000306099,9606.ENSP00000308938,9606.ENSP00000323929,9606.ENSP00000333994,9606.ENSP00000384906,9606.ENSP00000481878	HRG,VWF,SERPING1,PF4,FGB,PLG,A2M,HBB,SAA1,GNB1
GO:0050878	regulation of body fluid levels	11	483	1.35	2.89e-11	9606.ENSP00000232003,9606.ENSP00000261405,9606.ENSP00000278407,9606.ENSP00000296029,9606.ENSP00000306099,9606.ENSP00000308938,9606.ENSP00000321853,9606.ENSP00000323929,9606.ENSP00000333994,9606.ENSP00000384906,9606.ENSP00000481878	HRG,VWF,SERPING1,PF4,FGB,PLG,SERPINF2,A2M,HBB,SAA1,GNB1
GO:0006955	immune response	14	1560	0.94	7.13e-10	9606.ENSP00000232003,9606.ENSP00000236671,9606.ENSP00000247153,9606.ENSP00000259396,9606.ENSP00000263100,9606.ENSP00000278407,9606.ENSP00000296028,9606.ENSP00000296029,9606.ENSP00000296435,9606.ENSP00000306099,9606.ENSP00000333994,9606.ENSP00000348170,9606.ENSP00000384906,9606.ENSP00000452780	HRG,CTSD,CFP,ORM1,A1BG,SERPING1,PPBP,PF4,CAMP,FGB,HBB,HP,SAA1,B2M
GO:0006950	response to stress	17	3267	0.71	2.59e-09	9606.ENSP00000232003,9606.ENSP00000247153,9606.ENSP00000259396,9606.ENSP00000261405,9606.ENSP00000278407,9606.ENSP00000296028,9606.ENSP00000296029,9606.ENSP00000296435,9606.ENSP00000306099,9606.ENSP00000308938,9606.ENSP00000321853,9606.ENSP00000323929,9606.ENSP00000333994,9606.ENSP00000348170,9606.ENSP00000384906,9606.ENSP00000452780,9606.ENSP00000481878	HRG,CFP,ORM1,VWF,SERPING1,PPBP,PF4,CAMP,FGB,PLG,SERPINF2,A2M,HBB,HP,SAA1,B2M,GNB1
GO:0042730	fibrinolysis	5	21	2.37	2.59e-09	9606.ENSP00000232003,9606.ENSP00000278407,9606.ENSP00000306099,9606.ENSP00000308938,9606.ENSP00000321853	HRG,SERPING1,FGB,PLG,SERPINF2
GO:0006959	humoral immune response	8	252	1.49	4.94e-09	9606.ENSP00000232003,9606.ENSP00000247153,9606.ENSP00000278407,9606.ENSP00000296028,9606.ENSP00000296029,9606.ENSP00000296435,9606.ENSP00000306099,9606.ENSP00000452780	HRG,CFP,SERPING1,PPBP,PF4,CAMP,FGB,B2M
GO:0002443	leukocyte mediated immunity	10	632	1.19	9.06e-09	9606.ENSP00000236671,9606.ENSP00000247153,9606.ENSP00000259396,9606.ENSP00000263100,9606.ENSP00000278407,9606.ENSP00000296028,9606.ENSP00000296435,9606.ENSP00000333994,9606.ENSP00000348170,9606.ENSP00000452780	CTSD,CFP,ORM1,A1BG,SERPING1,PPBP,CAMP,HBB,HP,B2M
GO:0006952	defense response	12	1234	0.98	1.46e-08	9606.ENSP00000232003,9606.ENSP00000247153,9606.ENSP00000259396,9606.ENSP00000278407,9606.ENSP00000296028,9606.ENSP00000296029,9606.ENSP00000296435,9606.ENSP00000306099,9606.ENSP00000321853,9606.ENSP00000348170,9606.ENSP00000384906,9606.ENSP00000452780	HRG,CFP,ORM1,SERPING1,PPBP,PF4,CAMP,FGB,SERPINF2,HP,SAA1,B2M
GO:0043312	neutrophil degranulation	9	485	1.26	2.16e-08	9606.ENSP00000236671,9606.ENSP00000247153,9606.ENSP00000259396,9606.ENSP00000263100,9606.ENSP00000296028,9606.ENSP00000296435,9606.ENSP00000333994,9606.ENSP00000348170,9606.ENSP00000452780	CTSD,CFP,ORM1,A1BG,PPBP,CAMP,HBB,HP,B2M
GO:0030168	platelet activation	6	120	1.69	6.57e-08	9606.ENSP00000232003,9606.ENSP00000261405,9606.ENSP00000296029,9606.ENSP00000306099,9606.ENSP00000384906,9606.ENSP00000481878	HRG,VWF,PF4,FGB,SAA1,GNB1
GO:0098542	defense response to other organism	10	859	1.06	9.23e-08	9606.ENSP00000232003,9606.ENSP00000247153,9606.ENSP00000278407,9606.ENSP00000296028,9606.ENSP00000296029,9606.ENSP00000296435,9606.ENSP00000306099,9606.ENSP00000348170,9606.ENSP00000384906,9606.ENSP00000452780	HRG,CFP,SERPING1,PPBP,PF4,CAMP,FGB,HP,SAA1,B2M
GO:0019730	antimicrobial humoral response	6	143	1.61	1.53e-07	9606.ENSP00000232003,9606.ENSP00000296028,9606.ENSP00000296029,9606.ENSP00000296435,9606.ENSP00000306099,9606.ENSP00000452780	HRG,PPBP,PF4,CAMP,FGB,B2M
GO:0032101	regulation of response to external stimulus	10	955	1.01	2.17e-07	9606.ENSP00000232003,9606.ENSP00000247153,9606.ENSP00000278407,9606.ENSP00000296028,9606.ENSP00000296029,9606.ENSP00000306099,9606.ENSP00000308938,9606.ENSP00000321853,9606.ENSP00000323929,9606.ENSP00000384906	HRG,CFP,SERPING1,PPBP,PF4,FGB,PLG,SERPINF2,A2M,SAA1
GO:0050896	response to stimulus	20	7824	0.4	2.49e-07	9606.ENSP00000232003,9606.ENSP00000236671,9606.ENSP00000242465,9606.ENSP00000247153,9606.ENSP00000259396,9606.ENSP00000261405,9606.ENSP00000263100,9606.ENSP00000278407,9606.ENSP00000296028,9606.ENSP00000296029,9606.ENSP00000296435,9606.ENSP00000306099,9606.ENSP00000308938,9606.ENSP00000321853,9606.ENSP00000323929,9606.ENSP00000333994,9606.ENSP00000348170,9606.ENSP00000384906,9606.ENSP00000452780,…	HRG,CTSD,SRGN,CFP,ORM1,VWF,A1BG,SERPING1,PPBP,PF4,CAMP,FGB,PLG,SERPINF2,A2M,HBB,HP,SAA1,B2M,GNB1
GO:0072376	protein activation cascade	5	74	1.82	3.04e-07	9606.ENSP00000247153,9606.ENSP00000261405,9606.ENSP00000278407,9606.ENSP00000306099,9606.ENSP00000323929	CFP,VWF,SERPING1,FGB,A2M
GO:0032102	negative regulation of response to external stimulus	7	310	1.34	3.62e-07	9606.ENSP00000232003,9606.ENSP00000278407,9606.ENSP00000306099,9606.ENSP00000308938,9606.ENSP00000321853,9606.ENSP00000323929,9606.ENSP00000384906	HRG,SERPING1,FGB,PLG,SERPINF2,A2M,SAA1
GO:0072378	blood coagulation, fibrin clot formation	4	27	2.16	4.73e-07	9606.ENSP00000261405,9606.ENSP00000278407,9606.ENSP00000306099,9606.ENSP00000323929	VWF,SERPING1,FGB,A2M
GO:0061844	antimicrobial humoral immune response mediated by antimicrobial peptide	5	107	1.66	1.48e-06	9606.ENSP00000232003,9606.ENSP00000296028,9606.ENSP00000296029,9606.ENSP00000296435,9606.ENSP00000452780	HRG,PPBP,PF4,CAMP,B2M
GO:0042742	defense response to bacterium	6	250	1.37	2.71e-06	9606.ENSP00000247153,9606.ENSP00000296028,9606.ENSP00000296435,9606.ENSP00000306099,9606.ENSP00000348170,9606.ENSP00000452780	CFP,PPBP,CAMP,FGB,HP,B2M
GO:0006953	acute-phase response	4	45	1.94	2.77e-06	9606.ENSP00000259396,9606.ENSP00000321853,9606.ENSP00000348170,9606.ENSP00000384906	ORM1,SERPINF2,HP,SAA1
GO:0051918	negative regulation of fibrinolysis	3	10	2.47	4.26e-06	9606.ENSP00000232003,9606.ENSP00000308938,9606.ENSP00000321853	HRG,PLG,SERPINF2
GO:0006954	inflammatory response	7	482	1.15	5.48e-06	9606.ENSP00000259396,9606.ENSP00000296028,9606.ENSP00000296029,9606.ENSP00000296435,9606.ENSP00000321853,9606.ENSP00000348170,9606.ENSP00000384906	ORM1,PPBP,PF4,CAMP,SERPINF2,HP,SAA1
GO:0051241	negative regulation of multicellular organismal process	9	1098	0.9	8.51e-06	9606.ENSP00000232003,9606.ENSP00000242465,9606.ENSP00000259396,9606.ENSP00000278407,9606.ENSP00000296029,9606.ENSP00000306099,9606.ENSP00000308938,9606.ENSP00000321853,9606.ENSP00000452780	HRG,SRGN,ORM1,SERPING1,PF4,FGB,PLG,SERPINF2,B2M
GO:0009617	response to bacterium	7	555	1.09	1.31e-05	9606.ENSP00000247153,9606.ENSP00000296028,9606.ENSP00000296029,9606.ENSP00000296435,9606.ENSP00000306099,9606.ENSP00000348170,9606.ENSP00000452780	CFP,PPBP,PF4,CAMP,FGB,HP,B2M
GO:0007597	blood coagulation, intrinsic pathway	3	17	2.24	1.53e-05	9606.ENSP00000261405,9606.ENSP00000278407,9606.ENSP00000323929	VWF,SERPING1,A2M
GO:0035821	modification of morphology or physiology of other organism	5	182	1.43	1.53e-05	9606.ENSP00000232003,9606.ENSP00000296028,9606.ENSP00000296029,9606.ENSP00000296435,9606.ENSP00000308938	HRG,PPBP,PF4,CAMP,PLG
GO:0001817	regulation of cytokine production	7	615	1.05	2.44e-05	9606.ENSP00000242465,9606.ENSP00000259396,9606.ENSP00000296029,9606.ENSP00000296435,9606.ENSP00000321853,9606.ENSP00000384906,9606.ENSP00000452780	SRGN,ORM1,PF4,CAMP,SERPINF2,SAA1,B2M
GO:0009605	response to external stimulus	11	2152	0.7	2.66e-05	9606.ENSP00000232003,9606.ENSP00000247153,9606.ENSP00000278407,9606.ENSP00000296028,9606.ENSP00000296029,9606.ENSP00000296435,9606.ENSP00000306099,9606.ENSP00000348170,9606.ENSP00000384906,9606.ENSP00000452780,9606.ENSP00000481878	HRG,CFP,SERPING1,PPBP,PF4,CAMP,FGB,HP,SAA1,B2M,GNB1
GO:0001819	positive regulation of cytokine production	6	390	1.18	2.79e-05	9606.ENSP00000259396,9606.ENSP00000296029,9606.ENSP00000296435,9606.ENSP00000321853,9606.ENSP00000384906,9606.ENSP00000452780	ORM1,PF4,CAMP,SERPINF2,SAA1,B2M
GO:0031640	killing of cells of other organism	4	89	1.64	2.98e-05	9606.ENSP00000232003,9606.ENSP00000296028,9606.ENSP00000296029,9606.ENSP00000296435	HRG,PPBP,PF4,CAMP
GO:0044364	disruption of cells of other organism	4	89	1.64	2.98e-05	9606.ENSP00000232003,9606.ENSP00000296028,9606.ENSP00000296029,9606.ENSP00000296435	HRG,PPBP,PF4,CAMP
GO:0002682	regulation of immune system process	9	1391	0.8	4.96e-05	9606.ENSP00000232003,9606.ENSP00000247153,9606.ENSP00000259396,9606.ENSP00000278407,9606.ENSP00000296028,9606.ENSP00000296029,9606.ENSP00000306099,9606.ENSP00000323929,9606.ENSP00000452780	HRG,CFP,ORM1,SERPING1,PPBP,PF4,FGB,A2M,B2M
GO:0065008	regulation of biological quality	13	3559	0.55	6.55e-05	9606.ENSP00000232003,9606.ENSP00000242465,9606.ENSP00000261405,9606.ENSP00000278407,9606.ENSP00000296029,9606.ENSP00000306099,9606.ENSP00000308938,9606.ENSP00000321853,9606.ENSP00000323929,9606.ENSP00000333994,9606.ENSP00000384906,9606.ENSP00000452780,9606.ENSP00000481878	HRG,SRGN,VWF,SERPING1,PF4,FGB,PLG,SERPINF2,A2M,HBB,SAA1,B2M,GNB1
GO:0001869	negative regulation of complement activation, lectin pathway	2	2	2.99	7.42e-05	9606.ENSP00000278407,9606.ENSP00000323929	SERPING1,A2M
GO:0070613	regulation of protein processing	4	116	1.53	7.42e-05	9606.ENSP00000247153,9606.ENSP00000278407,9606.ENSP00000321853,9606.ENSP00000323929	CFP,SERPING1,SERPINF2,A2M
GO:0032103	positive regulation of response to external stimulus	6	499	1.07	9.55e-05	9606.ENSP00000232003,9606.ENSP00000296028,9606.ENSP00000296029,9606.ENSP00000306099,9606.ENSP00000308938,9606.ENSP00000321853	HRG,PPBP,PF4,FGB,PLG,SERPINF2
GO:0051704	multi-organism process	11	2514	0.63	0.0001	9606.ENSP00000232003,9606.ENSP00000247153,9606.ENSP00000278407,9606.ENSP00000296028,9606.ENSP00000296029,9606.ENSP00000296435,9606.ENSP00000306099,9606.ENSP00000308938,9606.ENSP00000348170,9606.ENSP00000384906,9606.ENSP00000452780	HRG,CFP,SERPING1,PPBP,PF4,CAMP,FGB,PLG,HP,SAA1,B2M
GO:0051240	positive regulation of multicellular organismal process	9	1551	0.75	0.00011	9606.ENSP00000232003,9606.ENSP00000259396,9606.ENSP00000296029,9606.ENSP00000296435,9606.ENSP00000306099,9606.ENSP00000308938,9606.ENSP00000321853,9606.ENSP00000384906,9606.ENSP00000452780	HRG,ORM1,PF4,CAMP,FGB,PLG,SERPINF2,SAA1,B2M
GO:0030198	extracellular matrix organization	5	296	1.22	0.00012	9606.ENSP00000261405,9606.ENSP00000306099,9606.ENSP00000308938,9606.ENSP00000321853,9606.ENSP00000323929	VWF,FGB,PLG,SERPINF2,A2M
GO:0048584	positive regulation of response to stimulus	10	2054	0.68	0.00013	9606.ENSP00000232003,9606.ENSP00000247153,9606.ENSP00000278407,9606.ENSP00000296028,9606.ENSP00000296029,9606.ENSP00000306099,9606.ENSP00000308938,9606.ENSP00000321853,9606.ENSP00000384906,9606.ENSP00000452780	HRG,CFP,SERPING1,PPBP,PF4,FGB,PLG,SERPINF2,SAA1,B2M
GO:0010955	negative regulation of protein processing	3	44	1.82	0.00016	9606.ENSP00000278407,9606.ENSP00000321853,9606.ENSP00000323929	SERPING1,SERPINF2,A2M
GO:0002684	positive regulation of immune system process	7	882	0.89	0.00019	9606.ENSP00000232003,9606.ENSP00000247153,9606.ENSP00000278407,9606.ENSP00000296028,9606.ENSP00000296029,9606.ENSP00000306099,9606.ENSP00000452780	HRG,CFP,SERPING1,PPBP,PF4,FGB,B2M
GO:0019731	antibacterial humoral response	3	47	1.8	0.00019	9606.ENSP00000296435,9606.ENSP00000306099,9606.ENSP00000452780	CAMP,FGB,B2M
GO:0030449	regulation of complement activation	3	52	1.75	0.00024	9606.ENSP00000247153,9606.ENSP00000278407,9606.ENSP00000323929	CFP,SERPING1,A2M
GO:0051239	regulation of multicellular organismal process	11	2788	0.59	0.00024	9606.ENSP00000232003,9606.ENSP00000242465,9606.ENSP00000259396,9606.ENSP00000278407,9606.ENSP00000296029,9606.ENSP00000296435,9606.ENSP00000306099,9606.ENSP00000308938,9606.ENSP00000321853,9606.ENSP00000384906,9606.ENSP00000452780	HRG,SRGN,ORM1,SERPING1,PF4,CAMP,FGB,PLG,SERPINF2,SAA1,B2M
GO:0080134	regulation of response to stress	8	1299	0.78	0.00024	9606.ENSP00000232003,9606.ENSP00000247153,9606.ENSP00000278407,9606.ENSP00000306099,9606.ENSP00000308938,9606.ENSP00000321853,9606.ENSP00000323929,9606.ENSP00000384906	HRG,CFP,SERPING1,FGB,PLG,SERPINF2,A2M,SAA1
GO:2000257	regulation of protein activation cascade	3	54	1.74	0.00026	9606.ENSP00000247153,9606.ENSP00000278407,9606.ENSP00000323929	CFP,SERPING1,A2M
GO:0050707	regulation of cytokine secretion	4	174	1.35	0.00028	9606.ENSP00000242465,9606.ENSP00000259396,9606.ENSP00000296435,9606.ENSP00000384906	SRGN,ORM1,CAMP,SAA1
GO:0045087	innate immune response	6	676	0.94	0.00043	9606.ENSP00000247153,9606.ENSP00000278407,9606.ENSP00000296435,9606.ENSP00000306099,9606.ENSP00000384906,9606.ENSP00000452780	CFP,SERPING1,CAMP,FGB,SAA1,B2M
GO:0050708	regulation of protein secretion	5	422	1.06	0.00053	9606.ENSP00000242465,9606.ENSP00000259396,9606.ENSP00000296435,9606.ENSP00000306099,9606.ENSP00000384906	SRGN,ORM1,CAMP,FGB,SAA1
GO:0051851	modification by host of symbiont morphology or physiology	3	71	1.62	0.00053	9606.ENSP00000296029,9606.ENSP00000296435,9606.ENSP00000308938	PF4,CAMP,PLG
GO:0048585	negative regulation of response to stimulus	8	1483	0.72	0.00057	9606.ENSP00000232003,9606.ENSP00000278407,9606.ENSP00000296029,9606.ENSP00000306099,9606.ENSP00000308938,9606.ENSP00000321853,9606.ENSP00000323929,9606.ENSP00000384906	HRG,SERPING1,PF4,FGB,PLG,SERPINF2,A2M,SAA1
GO:0044419	interspecies interaction between organisms	6	724	0.91	0.0006	9606.ENSP00000232003,9606.ENSP00000296028,9606.ENSP00000296029,9606.ENSP00000296435,9606.ENSP00000308938,9606.ENSP00000452780	HRG,PPBP,PF4,CAMP,PLG,B2M
GO:2000258	negative regulation of protein activation cascade	2	10	2.29	0.0006	9606.ENSP00000278407,9606.ENSP00000323929	SERPING1,A2M
GO:0032879	regulation of localization	10	2524	0.59	0.00062	9606.ENSP00000232003,9606.ENSP00000242465,9606.ENSP00000259396,9606.ENSP00000296028,9606.ENSP00000296029,9606.ENSP00000296435,9606.ENSP00000306099,9606.ENSP00000308938,9606.ENSP00000384906,9606.ENSP00000452780	HRG,SRGN,ORM1,PPBP,PF4,CAMP,FGB,PLG,SAA1,B2M
GO:0051715	cytolysis in other organism	2	12	2.21	0.00079	9606.ENSP00000232003,9606.ENSP00000296435	HRG,CAMP
GO:0050714	positive regulation of protein secretion	4	240	1.21	0.00085	9606.ENSP00000259396,9606.ENSP00000296435,9606.ENSP00000306099,9606.ENSP00000384906	ORM1,CAMP,FGB,SAA1
GO:0010951	negative regulation of endopeptidase activity	4	242	1.21	0.00087	9606.ENSP00000232003,9606.ENSP00000278407,9606.ENSP00000321853,9606.ENSP00000323929	HRG,SERPING1,SERPINF2,A2M
GO:0051873	killing by host of symbiont cells	2	13	2.18	0.00089	9606.ENSP00000296029,9606.ENSP00000296435	PF4,CAMP
GO:2000047	regulation of cell-cell adhesion mediated by cadherin	2	13	2.18	0.00089	9606.ENSP00000308938,9606.ENSP00000321853	PLG,SERPINF2
GO:0048518	positive regulation of biological process	14	5459	0.4	0.00094	9606.ENSP00000232003,9606.ENSP00000247153,9606.ENSP00000259396,9606.ENSP00000278407,9606.ENSP00000296028,9606.ENSP00000296029,9606.ENSP00000296435,9606.ENSP00000306099,9606.ENSP00000308938,9606.ENSP00000321853,9606.ENSP00000333994,9606.ENSP00000348170,9606.ENSP00000384906,9606.ENSP00000452780	HRG,CFP,ORM1,SERPING1,PPBP,PF4,CAMP,FGB,PLG,SERPINF2,HBB,HP,SAA1,B2M
GO:0002673	regulation of acute inflammatory response	3	92	1.5	0.00098	9606.ENSP00000247153,9606.ENSP00000278407,9606.ENSP00000323929	CFP,SERPING1,A2M
GO:0050776	regulation of immune response	6	873	0.83	0.0015	9606.ENSP00000232003,9606.ENSP00000247153,9606.ENSP00000278407,9606.ENSP00000306099,9606.ENSP00000323929,9606.ENSP00000452780	HRG,CFP,SERPING1,FGB,A2M,B2M
GO:0051818	disruption of cells of other organism involved in symbiotic interaction	2	18	2.04	0.0015	9606.ENSP00000296029,9606.ENSP00000296435	PF4,CAMP
GO:0048519	negative regulation of biological process	13	4953	0.41	0.0017	9606.ENSP00000232003,9606.ENSP00000242465,9606.ENSP00000259396,9606.ENSP00000278407,9606.ENSP00000296029,9606.ENSP00000296435,9606.ENSP00000306099,9606.ENSP00000308938,9606.ENSP00000321853,9606.ENSP00000323929,9606.ENSP00000348170,9606.ENSP00000384906,9606.ENSP00000452780	HRG,SRGN,ORM1,SERPING1,PF4,CAMP,FGB,PLG,SERPINF2,A2M,HP,SAA1,B2M
GO:0050715	positive regulation of cytokine secretion	3	117	1.4	0.0018	9606.ENSP00000259396,9606.ENSP00000296435,9606.ENSP00000384906	ORM1,CAMP,SAA1
GO:0050778	positive regulation of immune response	5	589	0.92	0.0021	9606.ENSP00000232003,9606.ENSP00000247153,9606.ENSP00000278407,9606.ENSP00000306099,9606.ENSP00000452780	HRG,CFP,SERPING1,FGB,B2M
GO:0030155	regulation of cell adhesion	5	623	0.89	0.0026	9606.ENSP00000232003,9606.ENSP00000306099,9606.ENSP00000308938,9606.ENSP00000321853,9606.ENSP00000384906	HRG,FGB,PLG,SERPINF2,SAA1
GO:0050727	regulation of inflammatory response	4	338	1.06	0.0027	9606.ENSP00000247153,9606.ENSP00000278407,9606.ENSP00000323929,9606.ENSP00000384906	CFP,SERPING1,A2M,SAA1
GO:0097746	regulation of blood vessel diameter	3	137	1.33	0.0028	9606.ENSP00000306099,9606.ENSP00000321853,9606.ENSP00000333994	FGB,SERPINF2,HBB
GO:0044764	multi-organism cellular process	2	27	1.86	0.0029	9606.ENSP00000232003,9606.ENSP00000296435	HRG,CAMP
GO:0050716	positive regulation of interleukin-1 secretion	2	27	1.86	0.0029	9606.ENSP00000259396,9606.ENSP00000384906	ORM1,SAA1
GO:0002697	regulation of immune effector process	4	362	1.03	0.0033	9606.ENSP00000247153,9606.ENSP00000278407,9606.ENSP00000323929,9606.ENSP00000452780	CFP,SERPING1,A2M,B2M
GO:0031347	regulation of defense response	5	676	0.86	0.0034	9606.ENSP00000247153,9606.ENSP00000278407,9606.ENSP00000306099,9606.ENSP00000323929,9606.ENSP00000384906	CFP,SERPING1,FGB,A2M,SAA1
GO:0090023	positive regulation of neutrophil chemotaxis	2	30	1.81	0.0034	9606.ENSP00000296028,9606.ENSP00000296029	PPBP,PF4
GO:0008015	blood circulation	4	373	1.02	0.0035	9606.ENSP00000278407,9606.ENSP00000306099,9606.ENSP00000321853,9606.ENSP00000333994	SERPING1,FGB,SERPINF2,HBB
GO:0045785	positive regulation of cell adhesion	4	375	1.02	0.0035	9606.ENSP00000232003,9606.ENSP00000306099,9606.ENSP00000321853,9606.ENSP00000384906	HRG,FGB,SERPINF2,SAA1
GO:0048583	regulation of response to stimulus	11	3882	0.44	0.0036	9606.ENSP00000232003,9606.ENSP00000247153,9606.ENSP00000278407,9606.ENSP00000296028,9606.ENSP00000296029,9606.ENSP00000306099,9606.ENSP00000308938,9606.ENSP00000321853,9606.ENSP00000323929,9606.ENSP00000384906,9606.ENSP00000452780	HRG,CFP,SERPING1,PPBP,PF4,FGB,PLG,SERPINF2,A2M,SAA1,B2M
GO:0044092	negative regulation of molecular function	6	1119	0.72	0.0043	9606.ENSP00000232003,9606.ENSP00000278407,9606.ENSP00000321853,9606.ENSP00000323929,9606.ENSP00000348170,9606.ENSP00000452780	HRG,SERPING1,SERPINF2,A2M,HP,B2M
GO:0030162	regulation of proteolysis	5	742	0.82	0.0048	9606.ENSP00000232003,9606.ENSP00000247153,9606.ENSP00000278407,9606.ENSP00000321853,9606.ENSP00000323929	HRG,CFP,SERPING1,SERPINF2,A2M
GO:0031348	negative regulation of defense response	3	180	1.21	0.005	9606.ENSP00000278407,9606.ENSP00000323929,9606.ENSP00000384906	SERPING1,A2M,SAA1
GO:0002831	regulation of response to biotic stimulus	4	426	0.96	0.0051	9606.ENSP00000232003,9606.ENSP00000278407,9606.ENSP00000306099,9606.ENSP00000323929	HRG,SERPING1,FGB,A2M
GO:0060326	cell chemotaxis	3	183	1.21	0.0051	9606.ENSP00000296028,9606.ENSP00000296029,9606.ENSP00000384906	PPBP,PF4,SAA1
GO:0050920	regulation of chemotaxis	3	188	1.19	0.0054	9606.ENSP00000232003,9606.ENSP00000296028,9606.ENSP00000296029	HRG,PPBP,PF4
GO:0010810	regulation of cell-substrate adhesion	3	189	1.19	0.0055	9606.ENSP00000232003,9606.ENSP00000306099,9606.ENSP00000308938	HRG,FGB,PLG
GO:0048522	positive regulation of cellular process	12	4898	0.38	0.0055	9606.ENSP00000232003,9606.ENSP00000259396,9606.ENSP00000296028,9606.ENSP00000296029,9606.ENSP00000296435,9606.ENSP00000306099,9606.ENSP00000308938,9606.ENSP00000321853,9606.ENSP00000333994,9606.ENSP00000348170,9606.ENSP00000384906,9606.ENSP00000452780	HRG,ORM1,PPBP,PF4,CAMP,FGB,PLG,SERPINF2,HBB,HP,SAA1,B2M
GO:0043086	negative regulation of catalytic activity	5	809	0.78	0.0065	9606.ENSP00000232003,9606.ENSP00000278407,9606.ENSP00000321853,9606.ENSP00000323929,9606.ENSP00000348170	HRG,SERPING1,SERPINF2,A2M,HP
GO:0006898	receptor-mediated endocytosis	3	209	1.15	0.007	9606.ENSP00000333994,9606.ENSP00000348170,9606.ENSP00000384906	HBB,HP,SAA1
GO:0006956	complement activation	2	49	1.6	0.007	9606.ENSP00000247153,9606.ENSP00000278407	CFP,SERPING1
GO:0050832	defense response to fungus	2	49	1.6	0.007	9606.ENSP00000232003,9606.ENSP00000296435	HRG,CAMP
GO:0043901	negative regulation of multi-organism process	3	212	1.14	0.0072	9606.ENSP00000278407,9606.ENSP00000296435,9606.ENSP00000323929	SERPING1,CAMP,A2M
GO:0006935	chemotaxis	4	491	0.9	0.0078	9606.ENSP00000232003,9606.ENSP00000296028,9606.ENSP00000296029,9606.ENSP00000384906	HRG,PPBP,PF4,SAA1
GO:0010035	response to inorganic substance	4	491	0.9	0.0078	9606.ENSP00000306099,9606.ENSP00000333994,9606.ENSP00000348170,9606.ENSP00000452780	FGB,HBB,HP,B2M
GO:0022617	extracellular matrix disassembly	2	58	1.53	0.0092	9606.ENSP00000308938,9606.ENSP00000323929	PLG,A2M
GO:0051050	positive regulation of transport	5	892	0.74	0.0094	9606.ENSP00000259396,9606.ENSP00000296435,9606.ENSP00000306099,9606.ENSP00000384906,9606.ENSP00000452780	ORM1,CAMP,FGB,SAA1,B2M
GO:0032760	positive regulation of tumor necrosis factor production	2	67	1.47	0.0119	9606.ENSP00000259396,9606.ENSP00000296029	ORM1,PF4
GO:0071345	cellular response to cytokine stimulus	5	953	0.71	0.0123	9606.ENSP00000296028,9606.ENSP00000296029,9606.ENSP00000306099,9606.ENSP00000384906,9606.ENSP00000452780	PPBP,PF4,FGB,SAA1,B2M
GO:1901700	response to oxygen-containing compound	6	1427	0.61	0.0127	9606.ENSP00000296028,9606.ENSP00000296029,9606.ENSP00000333994,9606.ENSP00000348170,9606.ENSP00000452780,9606.ENSP00000481878	PPBP,PF4,HBB,HP,B2M,GNB1
GO:0006826	iron ion transport	2	71	1.44	0.0129	9606.ENSP00000232003,9606.ENSP00000452780	HRG,B2M
GO:0070098	chemokine-mediated signaling pathway	2	75	1.42	0.0143	9606.ENSP00000296028,9606.ENSP00000296029	PPBP,PF4
GO:0009987	cellular process	20	14652	0.13	0.0159	9606.ENSP00000232003,9606.ENSP00000236671,9606.ENSP00000242465,9606.ENSP00000247153,9606.ENSP00000259396,9606.ENSP00000261405,9606.ENSP00000263100,9606.ENSP00000278407,9606.ENSP00000296028,9606.ENSP00000296029,9606.ENSP00000296435,9606.ENSP00000306099,9606.ENSP00000308938,9606.ENSP00000321853,9606.ENSP00000323929,9606.ENSP00000333994,9606.ENSP00000348170,9606.ENSP00000384906,9606.ENSP00000452780,…	HRG,CTSD,SRGN,CFP,ORM1,VWF,A1BG,SERPING1,PPBP,PF4,CAMP,FGB,PLG,SERPINF2,A2M,HBB,HP,SAA1,B2M,GNB1
GO:0065009	regulation of molecular function	9	3322	0.42	0.0165	9606.ENSP00000232003,9606.ENSP00000278407,9606.ENSP00000296028,9606.ENSP00000296029,9606.ENSP00000321853,9606.ENSP00000323929,9606.ENSP00000348170,9606.ENSP00000384906,9606.ENSP00000452780	HRG,SERPING1,PPBP,PF4,SERPINF2,A2M,HP,SAA1,B2M
GO:0070887	cellular response to chemical stimulus	8	2672	0.47	0.0166	9606.ENSP00000296028,9606.ENSP00000296029,9606.ENSP00000306099,9606.ENSP00000333994,9606.ENSP00000348170,9606.ENSP00000384906,9606.ENSP00000452780,9606.ENSP00000481878	PPBP,PF4,FGB,HBB,HP,SAA1,B2M,GNB1
GO:0032496	response to lipopolysaccharide	3	298	0.99	0.0168	9606.ENSP00000296028,9606.ENSP00000296029,9606.ENSP00000452780	PPBP,PF4,B2M
GO:0065007	biological regulation	18	11740	0.18	0.0178	9606.ENSP00000232003,9606.ENSP00000242465,9606.ENSP00000247153,9606.ENSP00000259396,9606.ENSP00000261405,9606.ENSP00000278407,9606.ENSP00000296028,9606.ENSP00000296029,9606.ENSP00000296435,9606.ENSP00000306099,9606.ENSP00000308938,9606.ENSP00000321853,9606.ENSP00000323929,9606.ENSP00000333994,9606.ENSP00000348170,9606.ENSP00000384906,9606.ENSP00000452780,9606.ENSP00000481878	HRG,SRGN,CFP,ORM1,VWF,SERPING1,PPBP,PF4,CAMP,FGB,PLG,SERPINF2,A2M,HBB,HP,SAA1,B2M,GNB1
GO:0098869	cellular oxidant detoxification	2	86	1.36	0.0178	9606.ENSP00000333994,9606.ENSP00000348170	HBB,HP
GO:0032501	multicellular organismal process	13	6507	0.29	0.0179	9606.ENSP00000232003,9606.ENSP00000242465,9606.ENSP00000261405,9606.ENSP00000278407,9606.ENSP00000296029,9606.ENSP00000306099,9606.ENSP00000308938,9606.ENSP00000321853,9606.ENSP00000323929,9606.ENSP00000333994,9606.ENSP00000384906,9606.ENSP00000452780,9606.ENSP00000481878	HRG,SRGN,VWF,SERPING1,PF4,FGB,PLG,SERPINF2,A2M,HBB,SAA1,B2M,GNB1
GO:0043535	regulation of blood vessel endothelial cell migration	2	88	1.35	0.0183	9606.ENSP00000232003,9606.ENSP00000308938	HRG,PLG
GO:0044403	symbiont process	4	650	0.78	0.0188	9606.ENSP00000296029,9606.ENSP00000296435,9606.ENSP00000308938,9606.ENSP00000452780	PF4,CAMP,PLG,B2M
GO:0043900	regulation of multi-organism process	4	653	0.78	0.019	9606.ENSP00000278407,9606.ENSP00000296435,9606.ENSP00000306099,9606.ENSP00000323929	SERPING1,CAMP,FGB,A2M
GO:0019221	cytokine-mediated signaling pathway	4	655	0.78	0.0191	9606.ENSP00000296028,9606.ENSP00000296029,9606.ENSP00000384906,9606.ENSP00000452780	PPBP,PF4,SAA1,B2M
GO:0042221	response to chemical	10	4153	0.37	0.0195	9606.ENSP00000232003,9606.ENSP00000296028,9606.ENSP00000296029,9606.ENSP00000306099,9606.ENSP00000321853,9606.ENSP00000333994,9606.ENSP00000348170,9606.ENSP00000384906,9606.ENSP00000452780,9606.ENSP00000481878	HRG,PPBP,PF4,FGB,SERPINF2,HBB,HP,SAA1,B2M,GNB1
GO:0050829	defense response to Gram-negative bacterium	2	95	1.31	0.0204	9606.ENSP00000296435,9606.ENSP00000452780	CAMP,B2M
GO:0019538	protein metabolic process	10	4194	0.37	0.0207	9606.ENSP00000236671,9606.ENSP00000242465,9606.ENSP00000247153,9606.ENSP00000261405,9606.ENSP00000278407,9606.ENSP00000306099,9606.ENSP00000308938,9606.ENSP00000323929,9606.ENSP00000384906,9606.ENSP00000452780	CTSD,SRGN,CFP,VWF,SERPING1,FGB,PLG,A2M,SAA1,B2M
GO:0016525	negative regulation of angiogenesis	2	99	1.3	0.0217	9606.ENSP00000232003,9606.ENSP00000296029	HRG,PF4
GO:2001237	negative regulation of extrinsic apoptotic signaling pathway	2	104	1.27	0.0236	9606.ENSP00000296029,9606.ENSP00000306099	PF4,FGB
GO:0003014	renal system process	2	107	1.26	0.0248	9606.ENSP00000321853,9606.ENSP00000333994	SERPINF2,HBB
GO:0010811	positive regulation of cell-substrate adhesion	2	109	1.25	0.0256	9606.ENSP00000232003,9606.ENSP00000306099	HRG,FGB
GO:0045088	regulation of innate immune response	3	361	0.91	0.0259	9606.ENSP00000278407,9606.ENSP00000306099,9606.ENSP00000323929	SERPING1,FGB,A2M
GO:0050830	defense response to Gram-positive bacterium	2	111	1.25	0.0263	9606.ENSP00000296435,9606.ENSP00000452780	CAMP,B2M
GO:0022407	regulation of cell-cell adhesion	3	366	0.9	0.0266	9606.ENSP00000306099,9606.ENSP00000308938,9606.ENSP00000321853	FGB,PLG,SERPINF2
GO:0042542	response to hydrogen peroxide	2	112	1.24	0.0266	9606.ENSP00000333994,9606.ENSP00000348170	HBB,HP
GO:0006508	proteolysis	5	1203	0.61	0.0274	9606.ENSP00000236671,9606.ENSP00000242465,9606.ENSP00000247153,9606.ENSP00000306099,9606.ENSP00000308938	CTSD,SRGN,CFP,FGB,PLG
GO:0051049	regulation of transport	6	1732	0.53	0.0274	9606.ENSP00000242465,9606.ENSP00000259396,9606.ENSP00000296435,9606.ENSP00000306099,9606.ENSP00000384906,9606.ENSP00000452780	SRGN,ORM1,CAMP,FGB,SAA1,B2M
GO:0030334	regulation of cell migration	4	753	0.72	0.0282	9606.ENSP00000232003,9606.ENSP00000296028,9606.ENSP00000296029,9606.ENSP00000308938	HRG,PPBP,PF4,PLG
GO:0048523	negative regulation of cellular process	10	4454	0.34	0.0299	9606.ENSP00000232003,9606.ENSP00000242465,9606.ENSP00000278407,9606.ENSP00000296029,9606.ENSP00000306099,9606.ENSP00000308938,9606.ENSP00000321853,9606.ENSP00000323929,9606.ENSP00000348170,9606.ENSP00000452780	HRG,SRGN,SERPING1,PF4,FGB,PLG,SERPINF2,A2M,HP,B2M
GO:0002478	antigen processing and presentation of exogenous peptide antigen	2	123	1.2	0.0302	9606.ENSP00000236671,9606.ENSP00000452780	CTSD,B2M
GO:0002253	activation of immune response	3	393	0.87	0.0305	9606.ENSP00000247153,9606.ENSP00000278407,9606.ENSP00000306099	CFP,SERPING1,FGB
GO:0051291	protein heterooligomerization	2	126	1.19	0.0313	9606.ENSP00000333994,9606.ENSP00000481878	HBB,GNB1
GO:0050789	regulation of biological process	17	11116	0.17	0.0322	9606.ENSP00000232003,9606.ENSP00000242465,9606.ENSP00000247153,9606.ENSP00000259396,9606.ENSP00000278407,9606.ENSP00000296028,9606.ENSP00000296029,9606.ENSP00000296435,9606.ENSP00000306099,9606.ENSP00000308938,9606.ENSP00000321853,9606.ENSP00000323929,9606.ENSP00000333994,9606.ENSP00000348170,9606.ENSP00000384906,9606.ENSP00000452780,9606.ENSP00000481878	HRG,SRGN,CFP,ORM1,SERPING1,PPBP,PF4,CAMP,FGB,PLG,SERPINF2,A2M,HBB,HP,SAA1,B2M,GNB1
GO:0035296	regulation of tube diameter	2	129	1.18	0.0323	9606.ENSP00000306099,9606.ENSP00000321853	FGB,SERPINF2
GO:0030595	leukocyte chemotaxis	2	130	1.18	0.0327	9606.ENSP00000296029,9606.ENSP00000384906	PF4,SAA1
GO:0002683	negative regulation of immune system process	3	425	0.84	0.0361	9606.ENSP00000278407,9606.ENSP00000296029,9606.ENSP00000323929	SERPING1,PF4,A2M
GO:0033993	response to lipid	4	825	0.68	0.0361	9606.ENSP00000296028,9606.ENSP00000296029,9606.ENSP00000452780,9606.ENSP00000481878	PPBP,PF4,B2M,GNB1
GO:0016485	protein processing	2	142	1.14	0.0374	9606.ENSP00000242465,9606.ENSP00000306099	SRGN,FGB
GO:0030335	positive regulation of cell migration	3	452	0.81	0.0419	9606.ENSP00000296028,9606.ENSP00000296029,9606.ENSP00000308938	PPBP,PF4,PLG
GO:0031589	cell-substrate adhesion	2	162	1.08	0.0462	9606.ENSP00000261405,9606.ENSP00000306099	VWF,FGB
GO:0031345	negative regulation of cell projection organization	2	163	1.08	0.0464	9606.ENSP00000232003,9606.ENSP00000452780	HRG,B2M
GO:0042493	response to drug	4	900	0.64	0.0464	9606.ENSP00000333994,9606.ENSP00000348170,9606.ENSP00000452780,9606.ENSP00000481878	HBB,HP,B2M,GNB1
GO:0051093	negative regulation of developmental process	4	910	0.63	0.0478	9606.ENSP00000232003,9606.ENSP00000242465,9606.ENSP00000296029,9606.ENSP00000452780	HRG,SRGN,PF4,B2M
GO:2000377	regulation of reactive oxygen species metabolic process	2	169	1.06	0.0491	9606.ENSP00000333994,9606.ENSP00000348170	HBB,HP
