# Supplementary material for: Molecular Composition of Serum Exosomes Could Discriminate Rectal Cancer Patients with Different Responses to Neoadjuvant Radiotherapy
Source: Cancers (Basel). 2022 Feb 16;14(4):993. doi: 10.3390/cancers14040993 (PMC8870712; doi:10.3390/cancers14040993)
Supplement: Supplementary file 1 [file cancers-14-00993-s001.zip › Table S5.xlsx]

## Sheet: correlation plasma
	LPC(18:2)	TAG(51:7)	TAG(51:6)	DAG(42:6)	PI(40:3)	SM(33:1)	SM(31:1)	PE(38:2)	TAG(50:8)	PC-O(42:5)	PC-O(38:3)	SM(34:1)	SM(33:2)	PC-O(36:3)	TAG(58:7)	TAG(50:5)	SM(41:1)	Cer(42:1)	PE(40:8)	SM(32:1)	TAG(50:1)	DAG(44:7)	TAG(51:5)	SM(40:2)	TAG(52:2)	TAG(51:2)	TAG(56:4)	TAG(53:8)	PI(34:0)	PC-O(42:4)	PE(40:1)	Coagulation factor	Dodecanoic acid	Apolipoprotein E O	PI(34:2)	3-Aminoisobutanoic	3-Indoleacetonitri	Pentadecanoic acid	Inter-alpha-trypsi	Tetranectin OS=Hom	Ficolin-3 OS=Homo	Phosphatidylinosit	PI(36:0)	PI(36:5)	GlcCer(41:1)	PI(43:5)	SM(39:1)	Cer(36:3)	PE(30:5)
LPC(18:2)	1	0.72079	0.42409	0.27606	0.56763	0.65577	0.62872	0.53872	0.59776	0.62304	0.69097	0.74423	0.72022	0.68535	0.70574	0.62495	0.68461	0.43438	0.40685	0.56043	0.60473	0.50966	0.63328	0.68021	0.63855	0.58821	0.58812	0.63134	0.61991	0.049856	0.14157	0.089918	0.4461	0.37667	0.30626	0.44393	0.27654	0.18919	0.11854	0.29622	0.44886	-0.053098	-0.27882	-0.45466	-0.20874	-0.39654	-0.36837	-0.38344	-0.44624
TAG(51:7)	0.72079	1	0.38237	0.33868	0.70479	0.63281	0.73096	0.70005	0.65572	0.69962	0.79633	0.76984	0.7551	0.76893	0.8547	0.83055	0.8127	0.63165	0.57546	0.74521	0.76002	0.78398	0.80815	0.77369	0.7242	0.69371	0.75363	0.72035	0.6587	0.15929	0.33931	0.062743	0.27539	0.52921	0.59783	0.44151	0.28247	0.23561	0.12877	0.49577	0.27268	0.12787	-0.39239	-0.32084	-0.21881	-0.17437	-0.1412	-0.35097	-0.34224
TAG(51:6)	0.42409	0.38237	1	0.52808	0.51612	0.54825	0.45272	0.54332	0.75115	0.70118	0.7001	0.63866	0.74058	0.68285	0.49124	0.65383	0.72443	0.45347	0.4451	0.84835	0.69469	0.60022	0.70527	0.53459	0.63254	0.82673	0.4867	0.5046	0.14077	0.18491	-0.029828	0.13472	0.4089	0.2865	-0.032367	0.40559	0.37781	0.15567	0.040201	0.22873	0.17554	0.066159	-0.37731	-0.32742	-0.22589	-0.31855	-0.308	-0.48564	-0.44688
DAG(42:6)	0.27606	0.33868	0.52808	1	0.313	0.15953	0.16269	0.35692	0.38981	0.46988	0.409	0.50368	0.45465	0.5217	0.42209	0.57356	0.57777	0.54804	0.76225	0.63858	0.6989	0.57329	0.66789	0.63457	0.7197	0.73465	0.66797	0.16866	0.43784	-0.14502	-0.067726	-0.096241	-0.035569	0.30875	-0.029428	0.17282	0.094081	-0.09849	0.12257	0.1796	-0.027624	0.21387	-0.040393	-0.2371	-0.17962	-0.39234	-0.37078	-0.4447	-0.41245
PI(40:3)	0.56763	0.70479	0.51612	0.313	1	0.91876	0.93657	0.94278	0.92729	0.94038	0.88647	0.83644	0.85155	0.89093	0.86536	0.87999	0.81728	0.48389	0.56703	0.6511	0.58209	0.70501	0.74359	0.73438	0.63809	0.64642	0.40887	0.4413	0.48076	0.37124	0.61973	0.21238	0.72582	0.51884	0.48232	0.5859	0.48758	0.47053	0.34591	0.57257	0.24412	0.15701	-0.48704	-0.32116	-0.28914	-0.2929	-0.2219	-0.50505	-0.48339
SM(33:1)	0.65577	0.63281	0.54825	0.15953	0.91876	1	0.97346	0.91127	0.93992	0.92513	0.89915	0.85612	0.89117	0.88073	0.85335	0.81395	0.7964	0.44601	0.43202	0.5887	0.46676	0.65765	0.68305	0.68802	0.58352	0.59366	0.33045	0.54606	0.46553	0.40677	0.55351	0.29567	0.80794	0.52894	0.42348	0.5786	0.51348	0.54541	0.37504	0.49276	0.38314	0.093141	-0.4319	-0.36616	-0.32471	-0.36522	-0.32697	-0.5543	-0.51178
SM(31:1)	0.62872	0.73096	0.45272	0.16269	0.93657	0.97346	1	0.9337	0.91265	0.91124	0.89493	0.84871	0.87371	0.87903	0.90316	0.85589	0.81199	0.50333	0.47325	0.60119	0.48455	0.70353	0.71406	0.71205	0.59262	0.58324	0.40461	0.5851	0.51504	0.3976	0.61015	0.24967	0.73849	0.55154	0.53614	0.52898	0.45473	0.53404	0.41134	0.55861	0.34156	0.12535	-0.43061	-0.36069	-0.32714	-0.36511	-0.32309	-0.5539	-0.51088
PE(38:2)	0.53872	0.70005	0.54332	0.35692	0.94278	0.91127	0.9337	1	0.93478	0.95464	0.90458	0.86209	0.88477	0.92515	0.8891	0.91025	0.85186	0.6542	0.68404	0.69481	0.58054	0.77508	0.78772	0.77302	0.68593	0.69305	0.45834	0.47183	0.52477	0.544	0.61578	0.26798	0.70835	0.61149	0.44034	0.50821	0.42079	0.52697	0.38885	0.58676	0.19743	0.13985	-0.4586	-0.28942	-0.25937	-0.3405	-0.2772	-0.56159	-0.45664
TAG(50:8)	0.59776	0.65572	0.75115	0.38981	0.92729	0.93992	0.91265	0.93478	1	0.98488	0.94227	0.87559	0.9298	0.93189	0.8449	0.90239	0.88069	0.53612	0.58507	0.7789	0.62462	0.74847	0.80438	0.73997	0.69134	0.768	0.45819	0.52578	0.40505	0.37393	0.48191	0.26538	0.72676	0.52167	0.3588	0.58161	0.5095	0.48321	0.35989	0.53316	0.25979	0.10605	-0.45765	-0.3907	-0.32023	-0.38745	-0.34094	-0.58804	-0.54103
PC-O(42:5)	0.62304	0.69962	0.70118	0.46988	0.94038	0.92513	0.91124	0.95464	0.98488	1	0.95333	0.92396	0.94515	0.97017	0.8977	0.94472	0.91779	0.58975	0.68289	0.78987	0.68068	0.80898	0.85851	0.82986	0.77584	0.80934	0.53517	0.51454	0.53151	0.35154	0.48148	0.26562	0.68138	0.58229	0.35599	0.56246	0.46521	0.44919	0.35789	0.53697	0.25891	0.12467	-0.47856	-0.40271	-0.32774	-0.3993	-0.3604	-0.60894	-0.55898
PC-O(38:3)	0.69097	0.79633	0.7001	0.409	0.88647	0.89915	0.89493	0.90458	0.94227	0.95333	1	0.93199	0.95767	0.95769	0.91336	0.93491	0.93452	0.61268	0.63792	0.82921	0.74071	0.84036	0.87817	0.83809	0.79372	0.82505	0.61386	0.65545	0.57606	0.36038	0.44803	0.25183	0.5782	0.50191	0.37562	0.52969	0.40288	0.34939	0.17296	0.44439	0.27376	0.033575	-0.4786	-0.34951	-0.25232	-0.33007	-0.28142	-0.59045	-0.51592
SM(34:1)	0.74423	0.76984	0.63866	0.50368	0.83644	0.85612	0.84871	0.86209	0.87559	0.92396	0.93199	1	0.97835	0.98417	0.96309	0.94279	0.97062	0.67568	0.68872	0.80642	0.80306	0.8923	0.93333	0.95642	0.9154	0.87469	0.71344	0.70121	0.78322	0.26649	0.29527	0.22207	0.56043	0.661	0.30352	0.47012	0.35508	0.29802	0.21868	0.41221	0.40706	0.17689	-0.52538	-0.44643	-0.37838	-0.4429	-0.44426	-0.67341	-0.62071
SM(33:2)	0.72022	0.7551	0.74058	0.45465	0.85155	0.89117	0.87371	0.88477	0.9298	0.94515	0.95767	0.97835	1	0.98221	0.93756	0.94292	0.97439	0.6785	0.6352	0.85292	0.78745	0.87491	0.92272	0.89177	0.86274	0.88041	0.67018	0.74203	0.65679	0.33731	0.30352	0.21848	0.62118	0.62098	0.31068	0.49765	0.4056	0.34586	0.22	0.43187	0.39827	0.1647	-0.5288	-0.4263	-0.358	-0.43685	-0.42958	-0.67272	-0.60912
PC-O(36:3)	0.68535	0.76893	0.68285	0.5217	0.89093	0.88073	0.87903	0.92515	0.93189	0.97017	0.95769	0.98417	0.98221	1	0.95622	0.97335	0.97592	0.69107	0.73128	0.83809	0.79044	0.89731	0.93703	0.92975	0.88857	0.88177	0.67816	0.64245	0.69743	0.33741	0.37313	0.23336	0.59849	0.65198	0.32715	0.49827	0.38631	0.35679	0.26455	0.47739	0.32862	0.16102	-0.5265	-0.41363	-0.3481	-0.41461	-0.3999	-0.65556	-0.59142
TAG(58:7)	0.70574	0.8547	0.49124	0.42209	0.86536	0.85335	0.90316	0.8891	0.8449	0.8977	0.91336	0.96309	0.93756	0.95622	1	0.95606	0.94784	0.69168	0.67191	0.76183	0.74895	0.89274	0.91149	0.931	0.85681	0.79499	0.71971	0.7243	0.79265	0.28153	0.40636	0.18236	0.53067	0.6655	0.45845	0.42927	0.31355	0.3306	0.28543	0.49331	0.37174	0.19891	-0.5057	-0.4245	-0.37234	-0.42892	-0.42078	-0.64762	-0.59883
TAG(50:5)	0.62495	0.83055	0.65383	0.57356	0.87999	0.81395	0.85589	0.91025	0.90239	0.94472	0.93491	0.94279	0.94292	0.97335	0.95606	1	0.97831	0.71913	0.76697	0.88155	0.81911	0.91877	0.96268	0.91962	0.88554	0.89275	0.75047	0.64923	0.6698	0.27304	0.38569	0.17087	0.49625	0.6253	0.4028	0.45157	0.33611	0.31592	0.29503	0.53362	0.24439	0.18719	-0.50227	-0.42011	-0.34602	-0.42458	-0.40257	-0.64442	-0.59351
SM(41:1)	0.68461	0.8127	0.72443	0.57777	0.81728	0.7964	0.81199	0.85186	0.88069	0.91779	0.93452	0.97062	0.97439	0.97592	0.94784	0.97831	1	0.73116	0.72359	0.91437	0.87421	0.93254	0.98456	0.94102	0.93089	0.94107	0.79558	0.74615	0.70909	0.24652	0.25307	0.16284	0.47918	0.62702	0.32133	0.43437	0.32513	0.25038	0.20508	0.44643	0.32985	0.19198	-0.52814	-0.44605	-0.36719	-0.44633	-0.44331	-0.67809	-0.62507
Cer(42:1)	0.43438	0.63165	0.45347	0.54804	0.48389	0.44601	0.50333	0.6542	0.53612	0.58975	0.61268	0.67568	0.6785	0.69107	0.69168	0.71913	0.73116	1	0.76245	0.724	0.68558	0.74827	0.75992	0.72061	0.73115	0.71497	0.69181	0.58861	0.61536	0.49798	0.18846	0.11792	0.19277	0.57067	0.20618	0.16964	0.097932	0.1857	0.18746	0.37364	0.16738	0.36762	-0.20748	-0.079226	-0.0988	-0.32083	-0.25517	-0.51523	-0.19611
PE(40:8)	0.40685	0.57546	0.4451	0.76225	0.56703	0.43202	0.47325	0.68404	0.58507	0.68289	0.63792	0.68872	0.6352	0.73128	0.67191	0.76697	0.72359	0.76245	1	0.69712	0.68149	0.73597	0.77705	0.78931	0.79436	0.75579	0.6939	0.2528	0.62041	0.25518	0.22985	0.072228	0.15568	0.53967	0.14535	0.27918	0.09291	0.17379	0.17944	0.34238	0.034322	0.094569	-0.26042	-0.097171	-0.03553	-0.30319	-0.31268	-0.46284	-0.31753
SM(32:1)	0.56043	0.74521	0.84835	0.63858	0.6511	0.5887	0.60119	0.69481	0.7789	0.78987	0.82921	0.80642	0.85292	0.83809	0.76183	0.88155	0.91437	0.724	0.69712	1	0.90431	0.85203	0.9343	0.79425	0.85548	0.95959	0.81019	0.69941	0.48334	0.20419	0.10385	0.091204	0.2797	0.44501	0.19854	0.35714	0.26425	0.12356	0.073356	0.3636	0.20394	0.14272	-0.4798	-0.37013	-0.24944	-0.35535	-0.34027	-0.55988	-0.4922
TAG(50:1)	0.60473	0.76002	0.69469	0.6989	0.58209	0.46676	0.48455	0.58054	0.62462	0.68068	0.74071	0.80306	0.78745	0.79044	0.74895	0.81911	0.87421	0.68558	0.68149	0.90431	1	0.84451	0.92123	0.86026	0.92185	0.93928	0.87686	0.68239	0.67339	0.08011	-0.0007733	0.027162	0.18438	0.48305	0.21335	0.33589	0.19895	-0.0466	-0.048168	0.31973	0.23681	0.21787	-0.51458	-0.38943	-0.30018	-0.30369	-0.27783	-0.55328	-0.49678
DAG(44:7)	0.50966	0.78398	0.60022	0.57329	0.70501	0.65765	0.70353	0.77508	0.74847	0.80898	0.84036	0.8923	0.87491	0.89731	0.89274	0.91877	0.93254	0.74827	0.73597	0.85203	0.84451	1	0.94535	0.91576	0.91094	0.8899	0.80028	0.70026	0.74364	0.24898	0.17982	0.084524	0.29256	0.66304	0.27894	0.26366	0.17532	0.13674	0.15622	0.41768	0.33231	0.23093	-0.53497	-0.3055	-0.27286	-0.23991	-0.28896	-0.56407	-0.46375
TAG(51:5)	0.63328	0.80815	0.70527	0.66789	0.74359	0.68305	0.71406	0.78772	0.80438	0.85851	0.87817	0.93333	0.92272	0.93703	0.91149	0.96268	0.98456	0.75992	0.77705	0.9343	0.92123	0.94535	1	0.95141	0.96391	0.96792	0.86655	0.72002	0.73231	0.18475	0.17635	0.1199	0.35169	0.61656	0.27963	0.36643	0.24809	0.15944	0.16166	0.41797	0.27063	0.20515	-0.51394	-0.43429	-0.35038	-0.43542	-0.43914	-0.66015	-0.60842
SM(40:2)	0.68021	0.77369	0.53459	0.63457	0.73438	0.68802	0.71205	0.77302	0.73997	0.82986	0.83809	0.95642	0.89177	0.92975	0.931	0.91962	0.94102	0.72061	0.78931	0.79425	0.86026	0.91576	0.95141	1	0.97687	0.89149	0.82191	0.64015	0.88494	0.17015	0.20838	0.16528	0.36404	0.6743	0.25745	0.35752	0.21925	0.1626	0.16711	0.3719	0.32773	0.20401	-0.50226	-0.42836	-0.36019	-0.42552	-0.43824	-0.64526	-0.59464
TAG(52:2)	0.63855	0.7242	0.63254	0.7197	0.63809	0.58352	0.59262	0.68593	0.69134	0.77584	0.79372	0.9154	0.86274	0.88857	0.85681	0.88554	0.93089	0.73115	0.79436	0.85548	0.92185	0.91094	0.96391	0.97687	1	0.95033	0.87148	0.64687	0.83253	0.11657	0.064066	0.12656	0.2676	0.6278	0.15137	0.31275	0.18119	0.065438	0.081529	0.30397	0.29354	0.2021	-0.49532	-0.42278	-0.34146	-0.41918	-0.44153	-0.63595	-0.58572
TAG(51:2)	0.58821	0.69371	0.82673	0.73465	0.64642	0.59366	0.58324	0.69305	0.768	0.80934	0.82505	0.87469	0.88041	0.88177	0.79499	0.89275	0.94107	0.71497	0.75579	0.95959	0.93928	0.8899	0.96792	0.89149	0.95033	1	0.83841	0.65825	0.62641	0.14093	0.038042	0.11428	0.30007	0.5423	0.12935	0.35954	0.24996	0.088405	0.082069	0.33466	0.23746	0.17703	-0.49238	-0.42202	-0.31761	-0.41212	-0.42063	-0.62892	-0.57687
TAG(56:4)	0.58812	0.75363	0.4867	0.66797	0.40887	0.33045	0.40461	0.45834	0.45819	0.53517	0.61386	0.71344	0.67018	0.67816	0.71971	0.75047	0.79558	0.69181	0.6939	0.81019	0.87686	0.80028	0.86655	0.82191	0.87148	0.83841	1	0.71134	0.73269	-0.06954	-0.093849	-0.069885	-0.034537	0.44821	0.19406	0.06467	-0.051572	-0.12259	0.033571	0.25937	0.17069	0.091195	-0.40347	-0.3803	-0.29373	-0.41041	-0.43431	-0.56455	-0.52531
TAG(53:8)	0.63134	0.72035	0.5046	0.16866	0.4413	0.54606	0.5851	0.47183	0.52578	0.51454	0.65545	0.70121	0.74203	0.64245	0.7243	0.64923	0.74615	0.58861	0.2528	0.69941	0.68239	0.70026	0.72002	0.64015	0.64687	0.65825	0.71134	1	0.58062	0.14805	-0.03842	-0.0084242	0.266	0.42353	0.31605	0.19501	0.14787	0.056484	-0.033947	0.1988	0.49582	0.19236	-0.42668	-0.34846	-0.3034	-0.35536	-0.39934	-0.54316	-0.50122
PI(34:0)	0.61991	0.6587	0.14077	0.43784	0.48076	0.46553	0.51504	0.52477	0.40505	0.53151	0.57606	0.78322	0.65679	0.69743	0.79265	0.6698	0.70909	0.61536	0.62041	0.48334	0.67339	0.74364	0.73231	0.88494	0.83253	0.62641	0.73269	0.58062	1	0.093894	0.096323	0.10496	0.17636	0.63065	0.20936	0.16236	0.025224	0.029286	0.046554	0.1889	0.38783	0.20622	-0.40385	-0.32022	-0.29627	-0.32962	-0.37509	-0.51007	-0.46055
PC-O(42:4)	0.049856	0.15929	0.18491	-0.14502	0.37124	0.40677	0.3976	0.544	0.37393	0.35154	0.36038	0.26649	0.33731	0.33741	0.28153	0.27304	0.24652	0.49798	0.25518	0.20419	0.08011	0.24898	0.18475	0.17015	0.11657	0.14093	-0.06954	0.14805	0.093894	1	0.52459	0.26287	0.46166	0.22883	0.10071	0.094914	0.15516	0.41666	-0.01588	0.16519	-0.04074	0.006995	-0.22544	0.2136	0.096355	0.066706	0.19986	-0.14797	0.13598
PE(40:1)	0.14157	0.33931	-0.029828	-0.067726	0.61973	0.55351	0.61015	0.61578	0.48191	0.48148	0.44803	0.29527	0.30352	0.37313	0.40636	0.38569	0.25307	0.18846	0.22985	0.10385	-0.0007733	0.17982	0.17635	0.20838	0.064066	0.038042	-0.093849	-0.03842	0.096323	0.52459	1	0.36087	0.50139	0.14669	0.53721	0.28754	0.304	0.49785	0.33368	0.41311	-0.21677	-0.028695	-0.072005	-0.024531	-0.12613	-0.13423	0.12968	-0.17864	-0.046632
Coagulation factor	0.089918	0.062743	0.13472	-0.096241	0.21238	0.29567	0.24967	0.26798	0.26538	0.26562	0.25183	0.22207	0.21848	0.23336	0.18236	0.17087	0.16284	0.11792	0.072228	0.091204	0.027162	0.084524	0.1199	0.16528	0.12656	0.11428	-0.069885	-0.0084242	0.10496	0.26287	0.36087	1	0.14997	0.10534	-0.1679	0.073783	-0.034023	0.13117	0.26528	0.1749	-0.28126	-0.14989	-0.1528	-0.34588	-0.3775	-0.1071	0.073199	-0.27829	-0.023528
Dodecanoic acid	0.4461	0.27539	0.4089	-0.035569	0.72582	0.80794	0.73849	0.70835	0.72676	0.68138	0.5782	0.56043	0.62118	0.59849	0.53067	0.49625	0.47918	0.19277	0.15568	0.2797	0.18438	0.29256	0.35169	0.36404	0.2676	0.30007	-0.034537	0.266	0.17636	0.46166	0.50139	0.14997	1	0.44269	0.36849	0.62015	0.6648	0.70162	0.3337	0.42394	0.33182	0.16667	-0.32408	-0.22034	-0.20348	-0.32817	-0.28324	-0.32631	-0.38626
Apolipoprotein E O	0.37667	0.52921	0.2865	0.30875	0.51884	0.52894	0.55154	0.61149	0.52167	0.58229	0.50191	0.661	0.62098	0.65198	0.6655	0.6253	0.62702	0.57067	0.53967	0.44501	0.48305	0.66304	0.61656	0.6743	0.6278	0.5423	0.44821	0.42353	0.63065	0.22883	0.14669	0.10534	0.44269	1	0.3766	0.38744	0.3377	0.39078	0.34053	0.40284	0.3145	0.36598	-0.38274	-0.18174	-0.37138	-0.2178	-0.2883	-0.32067	-0.33522
PI(34:2)	0.30626	0.59783	-0.032367	-0.029428	0.48232	0.42348	0.53614	0.44034	0.3588	0.35599	0.37562	0.30352	0.31068	0.32715	0.45845	0.4028	0.32133	0.20618	0.14535	0.19854	0.21335	0.27894	0.27963	0.25745	0.15137	0.12935	0.19406	0.31605	0.20936	0.10071	0.53721	-0.1679	0.36849	0.3766	1	0.42566	0.41021	0.40515	0.36749	0.64674	0.15423	0.35424	-0.042303	-0.15008	-0.19983	-0.19823	-0.08608	-0.16621	-0.19839
3-Aminoisobutanoic	0.44393	0.44151	0.40559	0.17282	0.5859	0.5786	0.52898	0.50821	0.58161	0.56246	0.52969	0.47012	0.49765	0.49827	0.42927	0.45157	0.43437	0.16964	0.27918	0.35714	0.33589	0.26366	0.36643	0.35752	0.31275	0.35954	0.06467	0.19501	0.16236	0.094914	0.28754	0.073783	0.62015	0.38744	0.42566	1	0.84546	0.62265	0.046684	0.25442	0.31367	0.28337	-0.10263	-0.074578	-0.024971	-0.058115	-0.088299	-0.097415	-0.17897
3-Indoleacetonitri	0.27654	0.28247	0.37781	0.094081	0.48758	0.51348	0.45473	0.42079	0.5095	0.46521	0.40288	0.35508	0.4056	0.38631	0.31355	0.33611	0.32513	0.097932	0.09291	0.26425	0.19895	0.17532	0.24809	0.21925	0.18119	0.24996	-0.051572	0.14787	0.025224	0.15516	0.304	-0.034023	0.6648	0.3377	0.41021	0.84546	1	0.80232	0.12976	0.249	0.36452	0.39574	0.023381	0.010049	-0.13501	-0.0077493	-0.0056316	-0.00022473	-0.091564
Pentadecanoic acid	0.18919	0.23561	0.15567	-0.09849	0.47053	0.54541	0.53404	0.52697	0.48321	0.44919	0.34939	0.29802	0.34586	0.35679	0.3306	0.31592	0.25038	0.1857	0.17379	0.12356	-0.0466	0.13674	0.15944	0.1626	0.065438	0.088405	-0.12259	0.056484	0.029286	0.41666	0.49785	0.13117	0.70162	0.39078	0.40515	0.62265	0.80232	1	0.35652	0.37066	0.20397	0.24082	0.070136	0.069794	-0.10201	-0.041312	-0.046162	-0.013349	-0.0041133
Inter-alpha-trypsi	0.11854	0.12877	0.040201	0.12257	0.34591	0.37504	0.41134	0.38885	0.35989	0.35789	0.17296	0.21868	0.22	0.26455	0.28543	0.29503	0.20508	0.18746	0.17944	0.073356	-0.048168	0.15622	0.16166	0.16711	0.081529	0.082069	0.033571	-0.033947	0.046554	-0.01588	0.33368	0.26528	0.3337	0.34053	0.36749	0.046684	0.12976	0.35652	1	0.76179	0.018927	0.30391	0.030245	-0.4494	-0.45507	-0.43361	-0.33678	-0.35696	-0.21796
Tetranectin OS=Hom	0.29622	0.49577	0.22873	0.1796	0.57257	0.49276	0.55861	0.58676	0.53316	0.53697	0.44439	0.41221	0.43187	0.47739	0.49331	0.53362	0.44643	0.37364	0.34238	0.3636	0.31973	0.41768	0.41797	0.3719	0.30397	0.33466	0.25937	0.1988	0.1889	0.16519	0.41311	0.1749	0.42394	0.40284	0.64674	0.25442	0.249	0.37066	0.76179	1	0.054527	0.3888	-0.14405	-0.39703	-0.30723	-0.25387	-0.12337	-0.33123	-0.17366
Ficolin-3 OS=Homo	0.44886	0.27268	0.17554	-0.027624	0.24412	0.38314	0.34156	0.19743	0.25979	0.25891	0.27376	0.40706	0.39827	0.32862	0.37174	0.24439	0.32985	0.16738	0.034322	0.20394	0.23681	0.33231	0.27063	0.32773	0.29354	0.23746	0.17069	0.49582	0.38783	-0.04074	-0.21677	-0.28126	0.33182	0.3145	0.15423	0.31367	0.36452	0.20397	0.018927	0.054527	1	0.34824	-0.23835	-0.040335	0.047281	-0.025561	-0.2541	-0.082666	-0.16375
Phosphatidylinosit	-0.053098	0.12787	0.066159	0.21387	0.15701	0.093141	0.12535	0.13985	0.10605	0.12467	0.033575	0.17689	0.1647	0.16102	0.19891	0.18719	0.19198	0.36762	0.094569	0.14272	0.21787	0.23093	0.20515	0.20401	0.2021	0.17703	0.091195	0.19236	0.20622	0.006995	-0.028695	-0.14989	0.16667	0.36598	0.35424	0.28337	0.39574	0.24082	0.30391	0.3888	0.34824	1	0.12078	-0.034145	-0.16054	-0.12331	-0.12381	-0.16599	0.021335
PI(36:0)	-0.27882	-0.39239	-0.37731	-0.040393	-0.48704	-0.4319	-0.43061	-0.4586	-0.45765	-0.47856	-0.4786	-0.52538	-0.5288	-0.5265	-0.5057	-0.50227	-0.52814	-0.20748	-0.26042	-0.4798	-0.51458	-0.53497	-0.51394	-0.50226	-0.49532	-0.49238	-0.40347	-0.42668	-0.40385	-0.22544	-0.072005	-0.1528	-0.32408	-0.38274	-0.042303	-0.10263	0.023381	0.070136	0.030245	-0.14405	-0.23835	0.12078	1	0.35438	0.26201	0.12384	0.18673	0.38967	0.41903
PI(36:5)	-0.45466	-0.32084	-0.32742	-0.2371	-0.32116	-0.36616	-0.36069	-0.28942	-0.3907	-0.40271	-0.34951	-0.44643	-0.4263	-0.41363	-0.4245	-0.42011	-0.44605	-0.079226	-0.097171	-0.37013	-0.38943	-0.3055	-0.43429	-0.42836	-0.42278	-0.42202	-0.3803	-0.34846	-0.32022	0.2136	-0.024531	-0.34588	-0.22034	-0.18174	-0.15008	-0.074578	0.010049	0.069794	-0.4494	-0.39703	-0.040335	-0.034145	0.35438	1	0.74482	0.62632	0.56285	0.59085	0.70483
GlcCer(41:1)	-0.20874	-0.21881	-0.22589	-0.17962	-0.28914	-0.32471	-0.32714	-0.25937	-0.32023	-0.32774	-0.25232	-0.37838	-0.358	-0.3481	-0.37234	-0.34602	-0.36719	-0.0988	-0.03553	-0.24944	-0.30018	-0.27286	-0.35038	-0.36019	-0.34146	-0.31761	-0.29373	-0.3034	-0.29627	0.096355	-0.12613	-0.3775	-0.20348	-0.37138	-0.19983	-0.024971	-0.13501	-0.10201	-0.45507	-0.30723	0.047281	-0.16054	0.26201	0.74482	1	0.48443	0.36721	0.5951	0.60946
PI(43:5)	-0.39654	-0.17437	-0.31855	-0.39234	-0.2929	-0.36522	-0.36511	-0.3405	-0.38745	-0.3993	-0.33007	-0.4429	-0.43685	-0.41461	-0.42892	-0.42458	-0.44633	-0.32083	-0.30319	-0.35535	-0.30369	-0.23991	-0.43542	-0.42552	-0.41918	-0.41212	-0.41041	-0.35536	-0.32962	0.066706	-0.13423	-0.1071	-0.32817	-0.2178	-0.19823	-0.058115	-0.0077493	-0.041312	-0.43361	-0.25387	-0.025561	-0.12331	0.12384	0.62632	0.48443	1	0.90041	0.78233	0.79731
SM(39:1)	-0.36837	-0.1412	-0.308	-0.37078	-0.2219	-0.32697	-0.32309	-0.2772	-0.34094	-0.3604	-0.28142	-0.44426	-0.42958	-0.3999	-0.42078	-0.40257	-0.44331	-0.25517	-0.31268	-0.34027	-0.27783	-0.28896	-0.43914	-0.43824	-0.44153	-0.42063	-0.43431	-0.39934	-0.37509	0.19986	0.12968	0.073199	-0.28324	-0.2883	-0.08608	-0.088299	-0.0056316	-0.046162	-0.33678	-0.12337	-0.2541	-0.12381	0.18673	0.56285	0.36721	0.90041	1	0.69658	0.82632
Cer(36:3)	-0.38344	-0.35097	-0.48564	-0.4447	-0.50505	-0.5543	-0.5539	-0.56159	-0.58804	-0.60894	-0.59045	-0.67341	-0.67272	-0.65556	-0.64762	-0.64442	-0.67809	-0.51523	-0.46284	-0.55988	-0.55328	-0.56407	-0.66015	-0.64526	-0.63595	-0.62892	-0.56455	-0.54316	-0.51007	-0.14797	-0.17864	-0.27829	-0.32631	-0.32067	-0.16621	-0.097415	-0.00022473	-0.013349	-0.35696	-0.33123	-0.082666	-0.16599	0.38967	0.59085	0.5951	0.78233	0.69658	1	0.77275
PE(30:5)	-0.44624	-0.34224	-0.44688	-0.41245	-0.48339	-0.51178	-0.51088	-0.45664	-0.54103	-0.55898	-0.51592	-0.62071	-0.60912	-0.59142	-0.59883	-0.59351	-0.62507	-0.19611	-0.31753	-0.4922	-0.49678	-0.46375	-0.60842	-0.59464	-0.58572	-0.57687	-0.52531	-0.50122	-0.46055	0.13598	-0.046632	-0.023528	-0.38626	-0.33522	-0.19839	-0.17897	-0.091564	-0.0041133	-0.21796	-0.17366	-0.16375	0.021335	0.41903	0.70483	0.60946	0.79731	0.82632	0.77275	1
LPE(20:4)	-0.35891	-0.31448	-0.43331	-0.38572	-0.44817	-0.49455	-0.4939	-0.41087	-0.52265	-0.54201	-0.51981	-0.60278	-0.58477	-0.56935	-0.58063	-0.57553	-0.60644	-0.10341	-0.26497	-0.46723	-0.4561	-0.51743	-0.59117	-0.57809	-0.56953	-0.55983	-0.50962	-0.486	-0.44322	0.25915	-0.00059516	-0.026975	-0.3018	-0.30638	-0.12892	-0.10155	-0.024182	0.082421	-0.21555	-0.13868	-0.20088	0.077467	0.45539	0.64617	0.52612	0.68048	0.75778	0.70543	0.93496
PI(37:8)	-0.054861	-0.12488	-0.34113	-0.32694	-0.38403	-0.38093	-0.37853	-0.44437	-0.40733	-0.41934	-0.31793	-0.46822	-0.48068	-0.46517	-0.44844	-0.44603	-0.4711	-0.49179	-0.27683	-0.3503	-0.36876	-0.39327	-0.45943	-0.45027	-0.44696	-0.43292	-0.27771	-0.36877	-0.36827	-0.29061	-0.16812	-0.17664	-0.48077	-0.50671	-0.17589	-0.17339	-0.33512	-0.338	-0.3156	-0.30822	-0.13624	-0.56496	0.18257	0.23145	0.50694	0.55419	0.47066	0.6399	0.49527
PE-O(42:2)	-0.031804	-0.23895	-0.36948	-0.30304	-0.45637	-0.42172	-0.42183	-0.48271	-0.44964	-0.46487	-0.41708	-0.51281	-0.52445	-0.51517	-0.49393	-0.49279	-0.51636	-0.48726	-0.27854	-0.38803	-0.455	-0.53124	-0.50262	-0.49098	-0.48461	-0.47352	-0.28363	-0.40617	-0.3978	-0.2673	-0.15363	-0.17941	-0.43424	-0.56429	-0.2405	-0.23966	-0.33343	-0.23674	-0.23107	-0.38714	-0.21329	-0.5945	0.26553	0.07013	0.3359	0.26164	0.20229	0.51016	0.32156
TAG(58:2)	-0.078108	-0.23247	-0.42131	-0.3387	-0.4847	-0.48054	-0.48084	-0.52594	-0.51105	-0.52846	-0.47845	-0.5839	-0.59297	-0.58164	-0.56263	-0.5604	-0.58865	-0.44306	-0.29442	-0.43282	-0.46693	-0.58983	-0.5728	-0.55944	-0.55206	-0.53747	-0.37793	-0.46418	-0.44979	-0.24084	-0.12925	-0.16071	-0.44612	-0.5222	-0.16402	-0.096199	-0.21324	-0.18876	-0.24489	-0.3486	-0.14325	-0.42727	0.31848	0.2438	0.4652	0.40655	0.37497	0.64209	0.54225
PE-O(40:0)	-0.11709	-0.2543	-0.41586	-0.33017	-0.47983	-0.47442	-0.47456	-0.52992	-0.50479	-0.52123	-0.45552	-0.57628	-0.58709	-0.57405	-0.55592	-0.55313	-0.58108	-0.54113	-0.33994	-0.4597	-0.46545	-0.54586	-0.5654	-0.552	-0.54498	-0.53302	-0.34801	-0.46014	-0.44541	-0.31646	-0.17156	-0.26808	-0.40427	-0.55343	-0.19983	-0.11961	-0.23819	-0.21162	-0.30506	-0.37359	-0.22846	-0.5037	0.27084	0.2611	0.51349	0.44407	0.37205	0.63027	0.49644
TAG(46:1)	-0.067799	-0.18973	-0.23335	-0.1209	-0.37709	-0.36862	-0.37166	-0.35673	-0.34761	-0.35949	-0.3162	-0.42795	-0.42092	-0.4067	-0.42346	-0.38361	-0.40952	-0.23051	-0.12074	-0.2391	-0.32154	-0.36302	-0.38672	-0.40377	-0.37981	-0.33889	-0.19329	-0.36576	-0.36809	-0.15279	-0.15767	-0.17851	-0.40895	-0.48111	-0.29701	-0.23195	-0.28342	-0.24728	-0.10681	-0.27906	-0.066642	-0.46328	0.13024	0.27241	0.54602	0.33044	0.29447	0.48833	0.48606
Chol(14:0)	-0.19739	-0.13411	-0.26532	-0.25921	-0.29647	-0.28358	-0.28459	-0.31984	-0.30054	-0.30701	-0.22165	-0.36748	-0.37466	-0.35384	-0.35449	-0.34318	-0.37378	-0.32876	-0.15826	-0.28209	-0.32379	-0.21926	-0.36654	-0.35814	-0.35976	-0.34416	-0.30532	-0.32951	-0.30544	-0.23453	-0.11826	-0.099975	-0.36652	-0.34394	-0.15607	-0.02302	-0.18556	-0.2076	-0.21292	-0.19102	0.065264	-0.28113	0.1374	0.45056	0.70207	0.595	0.46598	0.5728	0.61528
PE(28:4)	-0.38347	-0.39672	-0.51487	-0.47301	-0.56297	-0.5887	-0.58763	-0.57729	-0.62405	-0.64763	-0.57265	-0.7159	-0.71443	-0.69879	-0.68834	-0.68579	-0.72058	-0.47138	-0.47616	-0.58036	-0.58292	-0.64598	-0.70143	-0.68511	-0.67552	-0.66866	-0.5509	-0.57804	-0.54231	0.011642	0.075773	-0.047437	-0.42037	-0.51429	-0.15658	-0.34281	-0.24334	-0.17569	-0.34356	-0.33788	-0.44298	-0.36043	0.43346	0.49614	0.47746	0.58001	0.71119	0.80074	0.75692
DAG(34:3)	-0.4907	-0.39314	-0.49432	-0.4578	-0.50389	-0.5656	-0.56399	-0.51032	-0.59826	-0.62164	-0.56931	-0.68677	-0.67696	-0.65835	-0.6613	-0.65813	-0.69056	-0.31661	-0.44258	-0.55918	-0.50513	-0.56172	-0.67296	-0.6571	-0.64768	-0.63966	-0.58322	-0.55178	-0.51173	0.18832	0.059392	0.00078192	-0.40444	-0.44111	-0.11937	-0.27868	-0.15721	-0.11188	-0.28639	-0.19097	-0.36232	-0.041173	0.4185	0.54626	0.38351	0.73266	0.87163	0.70863	0.88404
PI(42:8)	-0.36325	-0.32525	-0.44374	-0.43163	-0.44392	-0.50732	-0.50568	-0.47616	-0.53696	-0.55892	-0.51725	-0.61679	-0.61222	-0.59797	-0.59255	-0.59091	-0.61996	-0.31113	-0.39768	-0.46216	-0.44631	-0.55999	-0.60416	-0.59033	-0.58194	-0.57259	-0.52822	-0.4927	-0.46376	0.16928	0.13692	0.032963	-0.37985	-0.46178	-0.094986	-0.24185	-0.11365	-0.10115	-0.28703	-0.25463	-0.24666	-0.10496	0.32185	0.39397	0.27949	0.56478	0.71989	0.64575	0.73468
GlcCer(37:3)	-0.22663	-0.40059	-0.4311	-0.27959	-0.43245	-0.49385	-0.49327	-0.54419	-0.52274	-0.54674	-0.57836	-0.60034	-0.60915	-0.60009	-0.57846	-0.57472	-0.6021	-0.38746	-0.43612	-0.50541	-0.47598	-0.60674	-0.58732	-0.57412	-0.56611	-0.56001	-0.41382	-0.48002	-0.4639	-0.25956	-0.085288	0.016874	-0.37903	-0.54733	-0.24466	-0.38194	-0.30235	-0.23435	0.042224	-0.061952	-0.32829	-0.059217	0.54533	0.15107	0.13497	0.30796	0.4336	0.46919	0.53606
TAG(44:3)	-0.18333	-0.29971	-0.47185	-0.26672	-0.47123	-0.54183	-0.53229	-0.60874	-0.57514	-0.60047	-0.55858	-0.6487	-0.66007	-0.65519	-0.61582	-0.61631	-0.6445	-0.43899	-0.40056	-0.52799	-0.43725	-0.65367	-0.62559	-0.61882	-0.60935	-0.59526	-0.39524	-0.47637	-0.49674	-0.39592	-0.14725	-0.27604	-0.46536	-0.52249	0.024361	-0.12568	-0.18667	-0.30289	-0.11596	-0.13425	-0.25237	-0.088236	0.55921	0.33858	0.32781	0.36269	0.45674	0.5183	0.55597
PE-O(28:4)	-0.35464	-0.49841	-0.54557	-0.23652	-0.62861	-0.62482	-0.62385	-0.66535	-0.66138	-0.69073	-0.70183	-0.75954	-0.76696	-0.75825	-0.73128	-0.72814	-0.76354	-0.43648	-0.45465	-0.65658	-0.63448	-0.75178	-0.74349	-0.72646	-0.71656	-0.70639	-0.55265	-0.61112	-0.5854	-0.30678	-0.11418	-0.20923	-0.46044	-0.5338	-0.057241	-0.22492	-0.12051	-0.11772	0.024064	-0.16574	-0.2877	-0.0013132	0.83774	0.33124	0.25938	0.29465	0.39238	0.5604	0.59557
DAG(39:1)	-0.25101	-0.42603	-0.49975	-0.37384	-0.56172	-0.57075	-0.57101	-0.55339	-0.60564	-0.62562	-0.59745	-0.69387	-0.68777	-0.67421	-0.66812	-0.66508	-0.69873	-0.43253	-0.37115	-0.55728	-0.57634	-0.6755	-0.67974	-0.66454	-0.65466	-0.64233	-0.47126	-0.55892	-0.52191	-0.08534	-0.20156	-0.20856	-0.38297	-0.61747	-0.33893	-0.30709	-0.30115	-0.19229	-0.22209	-0.33697	-0.18872	-0.46767	0.32096	0.38435	0.60727	0.43664	0.41376	0.68546	0.59535
TAG(44:6)	-0.30067	-0.47711	-0.5491	-0.34182	-0.57863	-0.62544	-0.62489	-0.64922	-0.66384	-0.68781	-0.6368	-0.75625	-0.76247	-0.74536	-0.72935	-0.72643	-0.7614	-0.58928	-0.48436	-0.65237	-0.57974	-0.73811	-0.74084	-0.72095	-0.71122	-0.70297	-0.50321	-0.61069	-0.57223	-0.2414	-0.15836	-0.24163	-0.46668	-0.74547	-0.25052	-0.37385	-0.39564	-0.36863	-0.25905	-0.29955	-0.41551	-0.46019	0.50638	0.30757	0.42648	0.42476	0.48846	0.58832	0.51967
PE-O(38:4)	-0.36422	-0.48733	-0.58834	-0.43572	-0.62162	-0.6805	-0.6797	-0.69325	-0.71694	-0.74305	-0.70121	-0.81854	-0.82373	-0.8051	-0.78914	-0.78295	-0.82216	-0.60857	-0.52553	-0.68573	-0.63641	-0.79828	-0.7979	-0.77837	-0.76556	-0.75657	-0.58495	-0.66526	-0.61975	-0.19059	-0.09703	-0.18716	-0.47814	-0.65249	-0.1743	-0.34337	-0.3169	-0.28693	-0.30438	-0.31803	-0.42917	-0.38027	0.5357	0.40705	0.45021	0.51179	0.59841	0.76853	0.64521
GlcCer(45:1)	-0.26704	-0.40484	-0.5185	-0.36703	-0.58194	-0.59185	-0.59083	-0.61256	-0.62779	-0.65327	-0.60791	-0.71688	-0.72296	-0.70931	-0.68969	-0.68947	-0.72154	-0.56011	-0.4866	-0.59388	-0.56322	-0.73397	-0.70187	-0.68398	-0.67449	-0.66476	-0.52932	-0.57557	-0.54487	-0.14954	-0.040337	-0.047875	-0.45064	-0.64142	-0.13358	-0.2868	-0.25805	-0.22675	-0.22828	-0.28971	-0.39162	-0.4175	0.53168	0.12695	0.21034	0.34865	0.45293	0.59838	0.45242
PI(33:3)	-0.14882	-0.31413	-0.50123	-0.37691	-0.51902	-0.57768	-0.57222	-0.61195	-0.61074	-0.63308	-0.60765	-0.68762	-0.69578	-0.68286	-0.65683	-0.6571	-0.68743	-0.58706	-0.48001	-0.55781	-0.49543	-0.70758	-0.66541	-0.65211	-0.64086	-0.63098	-0.44957	-0.53233	-0.51549	-0.29373	-0.1883	-0.19268	-0.39539	-0.51442	-0.13887	-0.21587	-0.23783	-0.26243	-0.22843	-0.25756	-0.26835	-0.44609	0.36155	0.18419	0.31939	0.43711	0.46922	0.74223	0.46985
PC-O(30:0)	-0.24209	-0.25859	-0.45987	-0.45888	-0.45423	-0.52574	-0.52546	-0.55814	-0.55814	-0.57913	-0.50249	-0.63868	-0.64443	-0.62586	-0.61593	-0.61173	-0.64292	-0.5393	-0.44288	-0.50619	-0.46257	-0.59415	-0.62623	-0.61214	-0.60345	-0.59284	-0.4803	-0.51087	-0.48863	-0.17679	-0.084873	-0.018891	-0.42127	-0.51996	-0.22917	-0.11975	-0.16169	-0.16951	-0.42288	-0.33209	-0.30896	-0.40434	0.35264	0.42409	0.46485	0.73832	0.75688	0.83435	0.72347
LPC(18:3)	-0.18713	-0.26987	-0.46267	-0.31201	-0.45641	-0.5225	-0.52024	-0.56875	-0.5558	-0.57453	-0.51149	-0.62997	-0.64079	-0.62432	-0.60461	-0.60192	-0.63418	-0.54096	-0.35746	-0.50689	-0.46146	-0.59422	-0.61605	-0.60032	-0.593	-0.58564	-0.4456	-0.50125	-0.47721	-0.2991	-0.072301	-0.27214	-0.40626	-0.49724	-0.075547	-0.073417	-0.16416	-0.23381	-0.40689	-0.37254	-0.14725	-0.36356	0.41054	0.51326	0.59388	0.56701	0.55394	0.78314	0.60905
LPE(20:5)	-0.22014	-0.25915	-0.4572	-0.31112	-0.49387	-0.52341	-0.52328	-0.56321	-0.555	-0.57599	-0.50836	-0.63547	-0.6446	-0.62963	-0.61284	-0.60953	-0.64049	-0.45637	-0.36214	-0.48439	-0.46593	-0.58265	-0.62346	-0.60867	-0.60071	-0.58658	-0.46336	-0.50856	-0.49009	-0.20447	-0.02534	-0.16229	-0.49107	-0.53048	-0.064304	-0.089404	-0.10301	-0.17583	-0.29317	-0.33509	-0.12381	-0.2632	0.43922	0.42451	0.45364	0.5882	0.62386	0.72413	0.69905
PE(34:2)	-0.25905	-0.30681	-0.50764	-0.41591	-0.54948	-0.57923	-0.57918	-0.60359	-0.61453	-0.63703	-0.56112	-0.70345	-0.7093	-0.69102	-0.67803	-0.67543	-0.70895	-0.55795	-0.42731	-0.56381	-0.51798	-0.64319	-0.69004	-0.67356	-0.66464	-0.64994	-0.51655	-0.56325	-0.53788	-0.19743	-0.10375	-0.14656	-0.48923	-0.53419	-0.0795	-0.15671	-0.22231	-0.2526	-0.31596	-0.28392	-0.22417	-0.40924	0.38437	0.38057	0.4792	0.62789	0.64652	0.77515	0.67271
DAG(35:3)	-0.23787	-0.26615	-0.47759	-0.36717	-0.51844	-0.5512	-0.54994	-0.56257	-0.58149	-0.60417	-0.54661	-0.66695	-0.67124	-0.65836	-0.64171	-0.63805	-0.67063	-0.38259	-0.40914	-0.51411	-0.4847	-0.63654	-0.65183	-0.63757	-0.62799	-0.61361	-0.51161	-0.53405	-0.51067	-0.11185	0.006103	-0.082747	-0.43405	-0.44732	0.0093004	-0.068133	-0.047746	-0.10615	-0.21429	-0.20425	-0.24872	-0.11049	0.52339	0.3957	0.41581	0.55372	0.66866	0.76434	0.77385
PS(42:6)	-0.23548	-0.2368	-0.4442	-0.32612	-0.50231	-0.50779	-0.50701	-0.53256	-0.53757	-0.55683	-0.49535	-0.61616	-0.62188	-0.60909	-0.59372	-0.59011	-0.62194	-0.36634	-0.32317	-0.46892	-0.47045	-0.56031	-0.60458	-0.5905	-0.58264	-0.56802	-0.45726	-0.49559	-0.47299	-0.18598	-0.05844	-0.14284	-0.42265	-0.43212	-0.01819	0.035093	0.05557	0.014243	-0.20896	-0.22974	-0.062582	-0.099508	0.4821	0.51437	0.55156	0.60474	0.61443	0.75959	0.80717
PE(42:3)	-0.20389	-0.20043	-0.44191	-0.37652	-0.4104	-0.50431	-0.50397	-0.5407	-0.53464	-0.55645	-0.5212	-0.61279	-0.62031	-0.60428	-0.58928	-0.5878	-0.61712	-0.54869	-0.46733	-0.48999	-0.3852	-0.57611	-0.60121	-0.58745	-0.57966	-0.56625	-0.4892	-0.48813	-0.47174	-0.2425	-0.12013	-0.2223	-0.32284	-0.35536	0.018731	0.069647	0.06251	-0.10878	-0.32643	-0.22995	-0.088524	-0.16781	0.28465	0.33687	0.35725	0.68774	0.69051	0.84466	0.63135
GlcCer(43:2)	-0.33483	-0.28039	-0.47546	-0.40568	-0.48074	-0.54366	-0.54317	-0.58551	-0.57617	-0.59683	-0.5327	-0.65933	-0.66767	-0.64821	-0.6363	-0.63218	-0.66464	-0.57206	-0.4544	-0.53882	-0.46624	-0.54137	-0.64704	-0.63196	-0.62352	-0.6099	-0.51118	-0.52851	-0.50713	-0.27918	-0.18075	-0.24723	-0.43122	-0.47977	-0.088614	-0.026039	-0.025828	-0.12757	-0.34168	-0.24567	-0.066947	-0.17752	0.35342	0.5154	0.55383	0.82734	0.76343	0.85718	0.78643
DAG(43:5)	-0.27878	-0.26223	-0.46713	-0.38761	-0.47041	-0.53488	-0.53408	-0.56542	-0.56552	-0.58829	-0.54483	-0.64894	-0.6553	-0.6377	-0.62551	-0.62161	-0.65344	-0.4878	-0.48091	-0.5358	-0.45209	-0.56424	-0.63611	-0.62154	-0.61311	-0.60201	-0.48282	-0.52176	-0.49843	-0.24016	-0.093636	-0.046405	-0.38701	-0.40112	-0.088173	-0.10248	-0.056372	-0.10331	-0.18472	-0.11616	-0.25306	-0.1373	0.42502	0.42758	0.39043	0.74675	0.80594	0.82792	0.81965
TAG(45:3)	-0.019149	-0.034518	-0.32835	-0.28598	-0.3425	-0.37563	-0.37641	-0.41695	-0.3987	-0.41202	-0.3166	-0.45517	-0.46597	-0.45199	-0.43958	-0.43834	-0.46003	-0.43652	-0.2988	-0.34853	-0.26187	-0.41442	-0.44769	-0.43647	-0.43114	-0.41504	-0.32575	-0.36054	-0.35371	-0.25478	-0.11004	-0.16904	-0.35271	-0.3169	0.10774	0.12467	-0.069102	-0.22793	-0.29023	-0.14556	-0.11467	-0.29805	0.22048	0.2074	0.41466	0.5538	0.54789	0.65696	0.51643
Chol(18:1)	-0.11375	-0.10574	-0.38428	-0.34171	-0.35215	-0.42141	-0.41339	-0.46086	-0.4456	-0.45582	-0.3692	-0.51002	-0.52421	-0.50221	-0.48418	-0.47866	-0.51214	-0.39016	-0.28301	-0.37346	-0.33081	-0.44078	-0.49608	-0.48341	-0.48092	-0.46856	-0.33985	-0.4151	-0.38932	-0.2609	-0.14923	-0.14753	-0.46092	-0.44655	-0.096573	-0.018148	-0.13194	-0.22764	-0.26443	-0.17742	-0.068851	-0.26999	0.26104	0.4116	0.54411	0.69776	0.6769	0.72192	0.72175
PE(40:3)	-0.072435	-0.053351	-0.32767	-0.32065	-0.30907	-0.36608	-0.35988	-0.41034	-0.3873	-0.39578	-0.30875	-0.43762	-0.45198	-0.43189	-0.41691	-0.41365	-0.43908	-0.40203	-0.25524	-0.29402	-0.26821	-0.35879	-0.42462	-0.41417	-0.4104	-0.39789	-0.29466	-0.34616	-0.33206	-0.21691	-0.12012	-0.098054	-0.4581	-0.43823	-0.1329	-0.026281	-0.14456	-0.23946	-0.32348	-0.26247	0.016304	-0.36444	0.11104	0.29002	0.43872	0.68912	0.63321	0.67247	0.6137
Cer(40:1)	-0.13149	-0.21231	-0.40047	-0.32909	-0.39523	-0.45903	-0.45927	-0.47382	-0.48586	-0.50425	-0.44677	-0.55837	-0.56281	-0.55131	-0.53803	-0.53487	-0.56236	-0.32577	-0.29419	-0.39024	-0.36614	-0.56771	-0.54769	-0.53527	-0.52789	-0.51172	-0.4059	-0.44539	-0.42929	-0.063236	0.042542	-0.066311	-0.41176	-0.53117	-0.048194	-0.10377	-0.14604	-0.21522	-0.24534	-0.24034	-0.10417	-0.22186	0.2654	0.32617	0.40634	0.43338	0.54287	0.57709	0.62993
Chol(20:3)	-0.11487	-0.20514	-0.32944	-0.22059	-0.43649	-0.4736	-0.47903	-0.47999	-0.46136	-0.46373	-0.38347	-0.50997	-0.52989	-0.50487	-0.51183	-0.48107	-0.50457	-0.36583	-0.18085	-0.31656	-0.33482	-0.47018	-0.47115	-0.4597	-0.4329	-0.41714	-0.26911	-0.45417	-0.38049	-0.16093	-0.019261	-0.11718	-0.51547	-0.58209	-0.19462	-0.20336	-0.25174	-0.25546	-0.32563	-0.36012	-0.20607	-0.44499	0.24735	0.3085	0.44805	0.43014	0.47231	0.55487	0.57315
Chol(22:2)	-0.14406	-0.17918	-0.43642	-0.26941	-0.38939	-0.48916	-0.48073	-0.45497	-0.51518	-0.5257	-0.43628	-0.56917	-0.57644	-0.55368	-0.54297	-0.54243	-0.57282	-0.33917	-0.34775	-0.46045	-0.31178	-0.5353	-0.55078	-0.52917	-0.52261	-0.52329	-0.36262	-0.46198	-0.39966	-0.026524	0.034839	-0.13302	-0.33913	-0.47847	0.0002038	-0.1181	-0.16171	-0.23009	-0.31471	-0.14519	-0.3982	-0.25793	0.3466	0.38821	0.41447	0.56295	0.72935	0.62404	0.66866
SM(41:2)	-0.27011	-0.23878	-0.40748	-0.33925	-0.39238	-0.44683	-0.444	-0.46494	-0.47567	-0.49135	-0.39734	-0.5521	-0.55827	-0.53199	-0.53069	-0.52486	-0.55751	-0.46658	-0.35108	-0.44298	-0.3909	-0.45346	-0.54438	-0.52882	-0.52644	-0.51638	-0.40018	-0.46013	-0.42393	-0.11067	-0.094709	-0.011988	-0.48867	-0.62168	-0.29157	-0.20237	-0.22857	-0.22214	-0.36558	-0.30296	-0.24162	-0.44269	0.30834	0.36783	0.37867	0.76549	0.7594	0.62078	0.65539
PC-O(32:1)	-0.12331	-0.043336	-0.24214	-0.41062	-0.076496	-0.12457	-0.12764	-0.14078	-0.17981	-0.20286	-0.14596	-0.27478	-0.26749	-0.25619	-0.24797	-0.26825	-0.30176	-0.20161	-0.30819	-0.23244	-0.22595	-0.28837	-0.32687	-0.30541	-0.3385	-0.33294	-0.38933	-0.26467	-0.25878	0.30668	0.3452	0.10952	-0.10511	-0.32133	0.14568	-0.021707	0.10714	0.066906	-0.18991	-0.026837	-0.14951	0.0076103	0.13687	0.12159	0.053245	0.44949	0.63929	0.41335	0.49774
PI(28:7)	-0.38778	-0.3068	-0.22505	-0.27826	-0.26161	-0.27828	-0.27461	-0.14362	-0.28343	-0.29429	-0.24102	-0.33622	-0.30973	-0.30141	-0.32109	-0.3112	-0.33011	0.069396	-0.13395	-0.22823	-0.29216	-0.28945	-0.31858	-0.31902	-0.30991	-0.30416	-0.32427	-0.27792	-0.2449	0.60766	0.3094	0.15286	-0.16556	-0.28867	-0.16889	-0.40095	-0.22022	-0.053739	-0.27509	-0.26434	-0.40528	-0.1508	0.13529	0.37308	0.21365	0.17088	0.39628	0.20888	0.41044
PI(35:8)	-0.36521	-0.099693	-0.20498	-0.30274	-0.095891	-0.16633	-0.1539	-0.036575	-0.18524	-0.20253	-0.15196	-0.26705	-0.23381	-0.21585	-0.23539	-0.23207	-0.26537	0.10513	-0.17274	-0.2063	-0.16785	-0.1376	-0.27116	-0.27404	-0.28774	-0.2767	-0.35334	-0.23034	-0.22147	0.61015	0.33752	0.17461	-0.060507	-0.074168	0.064871	-0.099385	0.057207	0.11955	-0.18335	0.035416	-0.30362	0.16479	0.12561	0.45538	0.16359	0.57886	0.79152	0.35081	0.67277
Galectin-3-binding	-0.08125	-0.13784	-0.19971	-0.05417	-0.28474	-0.26236	-0.27034	-0.29666	-0.27026	-0.26978	-0.11067	-0.28207	-0.30423	-0.29583	-0.288	-0.28333	-0.29178	-0.28315	-0.14193	-0.22239	-0.20827	-0.30721	-0.27531	-0.25508	-0.24395	-0.24973	-0.12423	-0.25812	-0.20073	-0.128	0.22415	-0.0048032	-0.3243	-0.50761	-0.033902	-0.15004	-0.19187	-0.25558	-0.3821	-0.38971	-0.44672	-0.47999	0.30696	0.27084	0.33286	0.058669	0.23498	0.18816	0.21533
Chol(22:3)	-0.34376	-0.4563	-0.43071	-0.12134	-0.53535	-0.48927	-0.4875	-0.51253	-0.51924	-0.54234	-0.51947	-0.59467	-0.59881	-0.5906	-0.57171	-0.57011	-0.59921	-0.40782	-0.35534	-0.51716	-0.54697	-0.60539	-0.58193	-0.56749	-0.56028	-0.55893	-0.3992	-0.48685	-0.45396	-0.18664	0.086968	0.031585	-0.36016	-0.5587	-0.23527	-0.29543	-0.11928	-0.02089	-0.10405	-0.41152	-0.37367	-0.36519	0.60675	0.30589	0.16343	0.142	0.257	0.36715	0.35854
PS(28:6)	-0.27217	-0.45846	-0.39963	-0.20282	-0.46299	-0.45691	-0.4549	-0.47907	-0.48558	-0.50601	-0.47894	-0.55672	-0.56097	-0.55717	-0.53358	-0.53322	-0.55875	-0.42882	-0.39664	-0.47192	-0.51543	-0.58931	-0.54439	-0.53146	-0.52443	-0.52333	-0.36839	-0.44933	-0.42697	-0.065932	0.061304	-0.27124	-0.31654	-0.70258	-0.20022	-0.46426	-0.25701	-0.1754	-0.2236	-0.39581	-0.3904	-0.32022	0.51234	0.15201	0.21041	0.040709	0.15921	0.35287	0.22496
PE(30:7)	-0.25579	-0.35292	-0.37766	-0.30128	-0.4851	-0.44824	-0.4488	-0.40742	-0.47031	-0.48714	-0.38377	-0.53742	-0.53163	-0.52354	-0.52077	-0.51526	-0.53999	-0.24111	-0.2466	-0.42014	-0.47315	-0.55999	-0.52294	-0.51098	-0.5002	-0.49493	-0.33535	-0.43983	-0.40199	0.17427	0.19875	0.070973	-0.36167	-0.57728	-0.17153	-0.38158	-0.30569	-0.11395	-0.28952	-0.35082	-0.61187	-0.47553	0.44921	0.35384	0.33474	0.15685	0.366	0.34569	0.46696
(S)-3,4-Dihydroxyb	-0.29732	-0.18163	-0.27485	-0.0091048	-0.21177	-0.36751	-0.36811	-0.24785	-0.33754	-0.28794	-0.2968	-0.28433	-0.34014	-0.26557	-0.3038	-0.2744	-0.30104	-0.23836	0.030856	-0.26856	-0.12234	-0.20163	-0.24695	-0.17666	-0.15596	-0.21404	-0.20104	-0.41951	-0.071712	-0.0032369	-0.21897	-0.14343	-0.30545	-0.063703	-0.29671	0.056877	-0.037932	-0.07805	-0.53372	-0.42555	-0.20596	-0.20612	0.10622	0.38432	0.21698	0.6189	0.47592	0.48409	0.30081
SM(38:1)	-0.028584	0.074955	-0.22025	-0.10432	-0.15205	-0.23273	-0.22232	-0.25856	-0.24319	-0.24069	-0.17575	-0.252	-0.27824	-0.25043	-0.23666	-0.23712	-0.25511	-0.29143	-0.21962	-0.18975	-0.087788	-0.18168	-0.23955	-0.21956	-0.21958	-0.23041	-0.19611	-0.22317	-0.16092	-0.15835	0.01934	0.063608	-0.34593	-0.15478	-0.0086642	0.035534	0.015433	-0.15047	-0.27738	-0.18648	-0.12198	-0.22241	0.25041	0.10979	-0.022166	0.61914	0.66427	0.54592	0.38681
TAG(57:2)	-0.039194	-0.15272	-0.3293	-0.14899	-0.33882	-0.37994	-0.3642	-0.43775	-0.40376	-0.42508	-0.37922	-0.44555	-0.45274	-0.45381	-0.41457	-0.42038	-0.43507	-0.34396	-0.30918	-0.36779	-0.24299	-0.48115	-0.42001	-0.42316	-0.41523	-0.39995	-0.21043	-0.28368	-0.3344	-0.36875	-0.22491	-0.094468	-0.36879	-0.48147	0.067654	-0.10315	-0.14738	-0.2186	0.051835	0.12694	-0.16196	-0.11364	0.49749	-0.0029746	0.023749	0.20997	0.28406	0.22795	0.25381
DAG(39:2)	0.051944	0.052065	-0.24818	-0.11818	-0.11251	-0.21169	-0.18538	-0.22161	-0.23998	-0.25936	-0.15643	-0.29491	-0.29155	-0.28689	-0.24698	-0.25771	-0.28561	-0.3155	-0.27673	-0.23995	-0.08027	-0.32886	-0.28424	-0.29123	-0.3041	-0.2946	-0.13569	-0.18267	-0.2364	-0.076833	0.22678	-0.25213	-0.088868	-0.33479	0.33351	0.061427	0.010628	-0.16244	-0.2883	-0.081408	-0.34534	-0.25318	0.13779	0.14295	0.14091	0.19924	0.39909	0.28748	0.18723
GlcCer(31:1)	-0.047935	-0.021639	-0.22332	-0.20031	-0.14829	-0.25769	-0.25703	-0.26277	-0.26981	-0.28533	-0.22731	-0.31273	-0.31795	-0.30796	-0.30127	-0.30161	-0.3144	-0.29928	-0.31181	-0.25176	-0.035369	-0.34183	-0.30651	-0.29933	-0.29556	-0.28215	-0.20913	-0.24682	-0.24435	-0.063686	0.10167	0.074817	-0.15562	-0.2473	0.26999	0.022432	-0.0052177	-0.20293	-0.055737	0.17546	-0.2723	-0.082178	0.016979	-0.054124	-0.15224	0.27046	0.50678	0.18294	0.25904
Immunoglobulin lam	-0.034029	-0.039861	-0.26398	-0.018332	-0.18981	-0.24453	-0.23484	-0.21705	-0.26063	-0.25018	-0.22606	-0.25644	-0.28974	-0.26189	-0.24065	-0.25246	-0.27379	-0.22899	-0.1846	-0.26532	-0.062403	-0.28993	-0.25428	-0.21163	-0.21833	-0.24575	-0.18727	-0.26789	-0.13065	-0.11732	0.17175	0.12531	-0.12651	-0.11763	0.36197	0.04821	-0.02809	-0.17252	0.091853	0.20501	-0.2259	-0.012125	0.13843	-0.15585	-0.14735	0.0059477	0.22539	0.081978	0.10339
Peroxiredoxin-2 OS	-0.1275	-0.18547	-0.10762	-0.083167	-0.1833	-0.095255	-0.11338	-0.1474	-0.14022	-0.16055	-0.21466	-0.14383	-0.13528	-0.16344	-0.15098	-0.18268	-0.16516	0.15175	-0.15968	-0.18378	-0.24403	-0.16958	-0.1797	-0.16497	-0.16683	-0.17772	-0.16683	-0.064784	-0.10644	0.023784	-0.069529	0.1074	-0.060122	0.13839	-0.070571	-0.10274	0.17173	0.25951	0.27644	0.064408	-0.038797	0.42811	0.57083	0.20299	-0.1628	0.069095	0.15036	0.14437	0.32848
Cholinesterase OS=	-0.03327	0.090832	-0.1595	-0.057563	-0.01006	0.02209	0.061001	0.059356	-0.040627	-0.012871	-0.062765	0.052792	0.025183	0.028401	0.10015	0.033069	0.027746	0.38325	0.071124	-0.016318	-0.064542	0.12775	0.028543	0.079355	0.044055	-0.032129	-0.052601	0.092591	0.18572	0.18623	0.089638	0.02946	-0.003704	0.35593	0.13391	0.061562	0.14299	0.22974	0.19623	0.11148	0.27261	0.6655	0.22641	0.18648	0.093024	0.094569	0.078294	0.16479	0.36414
Immunoglobulin hea	-0.13577	0.058312	-0.16462	0.072617	0.14168	0.0070106	0.043889	0.039671	0.0095131	0.022344	-0.078461	-0.080302	-0.10649	-0.045086	-0.027461	-0.0026026	-0.085926	-0.014063	0.028412	-0.10693	-0.090472	-0.099416	-0.087251	-0.063375	-0.11052	-0.12622	-0.20298	-0.26113	-0.090441	-0.091166	0.17273	-0.090905	0.046496	0.057772	0.20248	0.47938	0.54367	0.44204	0.13763	0.10907	0.0033131	0.49576	0.3689	0.13131	-0.066309	0.26544	0.25649	0.22979	0.25933
Sucrose	-0.21487	-0.15352	-0.24893	-0.061343	-0.21627	-0.27575	-0.2721	-0.24085	-0.27946	-0.26764	-0.34258	-0.28442	-0.30831	-0.2831	-0.27634	-0.27243	-0.29485	-0.083432	-0.19113	-0.29101	-0.22703	-0.18551	-0.27275	-0.23863	-0.23484	-0.26184	-0.29979	-0.30091	-0.16193	-0.13433	-0.12687	-0.27907	-0.057613	0.19758	0.15317	0.0616	0.18872	0.091226	0.093219	0.14783	0.054697	0.51222	0.42934	0.31547	0.26843	0.36367	0.34875	0.60053	0.49018
Hydroxylamine	-0.23668	-0.16659	-0.26243	-0.073928	-0.1335	-0.24401	-0.2288	-0.21219	-0.26315	-0.24728	-0.32722	-0.23551	-0.26518	-0.24763	-0.21523	-0.23163	-0.2508	-0.15877	-0.2064	-0.27019	-0.13644	-0.27747	-0.22814	-0.18525	-0.18861	-0.23247	-0.25003	-0.23054	-0.086293	-0.13952	-0.085659	-0.26028	0.12569	0.033229	0.21781	0.33044	0.45062	0.30636	-0.068952	0.048386	0.11517	0.61509	0.21396	0.20936	0.1682	0.11485	0.077084	0.32509	0.2039
Glyceric acid	-0.17634	-0.052446	-0.25425	-0.016446	-0.023537	-0.13368	-0.096619	-0.045346	-0.15028	-0.1175	-0.16647	-0.13311	-0.17234	-0.12807	-0.088607	-0.099363	-0.14989	0.092064	0.033754	-0.17146	-0.1399	-0.13931	-0.12988	-0.075253	-0.10375	-0.16769	-0.14767	-0.22721	0.0015871	0.11456	0.22617	-0.25077	0.046253	0.098135	0.30253	0.12973	0.30452	0.31252	-0.030181	0.071345	-0.061884	0.53448	0.36391	0.4102	0.24378	0.099863	0.18115	0.31294	0.3342
3-Aminopropionitri	0.010402	-0.094529	0.12455	-0.018464	0.058022	0.056406	-0.010418	0.082337	0.06956	0.068923	0.034442	0.036637	0.053865	0.052492	-0.035491	-0.012228	0.0028542	0.091257	0.092095	0.014079	0.0043284	-0.012897	-0.01189	0.0064542	0.020688	0.040454	-0.11461	-0.10427	-0.029348	0.15234	-0.1149	-0.024452	0.20878	0.20502	-0.1374	0.19647	0.092055	-0.0042219	-0.069091	-0.058515	0.17492	0.026225	-0.27821	0.30699	0.45191	0.091225	0.038998	0.18777	0.16685
L-Serine	0.20025	0.089374	0.1859	-0.07688	0.13273	0.096317	0.044599	0.017259	0.10489	0.070472	0.033669	0.049254	0.086933	0.048945	0.00033375	0.013448	0.045705	-0.14766	-0.16685	0.082174	0.15431	0.020756	0.01803	-0.016273	0.0024921	0.064904	-0.06819	0.079555	-0.084527	-0.11021	-0.15661	-0.28867	0.3538	0.070904	0.19979	0.34007	0.35381	0.09637	0.011158	0.25615	0.50995	0.25839	-0.33118	-0.01586	0.24698	0.15805	0.076095	0.24941	0.089896
Aminomalonic acid	-0.033934	-0.077014	-0.20429	-0.17805	-0.10587	-0.047085	-0.043981	-0.082133	-0.11659	-0.10294	-0.16409	-0.080713	-0.10988	-0.10209	-0.06055	-0.11756	-0.12596	-0.19359	-0.15143	-0.22009	-0.22976	-0.14109	-0.13495	-0.073259	-0.1061	-0.16835	-0.22364	-0.10172	0.019421	-0.11827	-0.10896	-0.109	0.147	0.34685	0.037402	0.1901	0.18085	0.1791	-0.029592	-0.17793	0.10747	-0.028392	0.089058	-0.047097	-0.010342	-0.022447	-0.16613	0.31844	-0.12211
LPC(22:4)	0.14131	0.098203	-0.23014	0.23804	0.19834	0.1783	0.22803	0.19518	0.12187	0.16726	0.083485	0.089915	0.024661	0.1036	0.16398	0.13481	0.034686	0.10069	0.281	-0.11086	-0.13351	-0.032412	0.019376	0.11131	0.013621	-0.072704	-0.0077409	-0.21167	0.12615	-0.19715	0.30566	0.047767	0.10686	0.039296	0.26857	0.21729	0.21429	0.33409	0.54174	0.34719	0.081498	0.12449	0.43986	0.022835	0.049256	-0.25764	-0.21183	-0.10159	-0.041557
Kallistatin OS=Hom	0.094188	0.37189	0.058491	0.19807	0.14455	0.041006	0.12588	0.19389	0.11017	0.14434	0.1086	0.17649	0.16231	0.18659	0.24438	0.2686	0.24156	0.35065	0.23004	0.2937	0.33762	0.27198	0.28826	0.25079	0.25753	0.24976	0.26875	0.20688	0.22596	0.095157	0.1232	-0.065069	0.057142	0.27778	0.54331	0.18199	0.25914	0.21732	0.28988	0.53249	0.25358	0.58713	-0.12536	-0.25992	-0.16993	-0.15974	-0.1122	-0.10155	-0.044982
Immunoglobulin hea	0.090013	0.20103	0.27731	0.4704	0.040543	-0.064757	-0.059028	0.053692	0.09234	0.1048	0.077424	0.096883	0.10361	0.11749	0.058777	0.17007	0.17776	0.23653	0.24558	0.30351	0.39222	0.17866	0.23496	0.15971	0.23497	0.30572	0.20091	0.055929	0.03354	-0.084372	-0.1015	-0.28054	-0.010512	0.093288	0.32313	0.3781	0.331	0.05794	0.05424	0.30764	0.086765	0.51675	0.14886	-0.21342	-0.085135	-0.10732	-0.080766	-0.11672	-0.057104
Apolipoprotein C-I	0.086833	0.17945	-0.19779	0.090242	-0.13104	-0.202	-0.15386	-0.15923	-0.21736	-0.1589	-0.16052	-0.00078526	-0.078616	-0.066934	0.024841	-0.034767	-0.0082122	0.087381	-0.048346	-0.024897	0.21248	0.063717	0.047225	0.11392	0.12561	0.025641	0.16878	0.089574	0.27146	-0.18908	-0.10289	-0.27572	-0.08367	0.21469	0.42167	0.087296	0.2003	0.021762	0.092562	0.27314	0.24031	0.61584	0.0055574	-0.17105	-0.1767	-0.01691	0.025084	0.063771	0.099325
Phosphoenolpyruvic	-0.16545	-0.047389	-0.084311	-0.07581	-0.11263	-0.094166	-0.093913	-0.11312	-0.10054	-0.1083	-0.14595	-0.1194	-0.11992	-0.12258	-0.11415	-0.11434	-0.12254	-0.069623	-0.10852	-0.10525	-0.14927	-0.15462	-0.11989	-0.1173	-0.1158	-0.11641	-0.16268	-0.10464	-0.096589	-0.071261	-0.062809	-0.11891	0.08019	0.13408	0.0736	0.4065	0.6644	0.61791	-0.077394	-0.1373	0.13308	0.34395	0.34048	0.25654	-0.002936	0.21531	0.117	0.34028	0.21827
Stearic acid	0.017495	0.15055	0.079679	-0.095683	0.076739	0.13609	0.13668	0.14174	0.1297	0.11335	0.086257	0.085786	0.11261	0.10077	0.095321	0.094466	0.086245	0.11231	0.044326	0.07428	-0.016958	0.049351	0.065845	0.046724	0.033113	0.051696	-0.03923	0.075613	0.0087891	0.15791	0.033962	-0.081656	0.30028	0.32091	0.25666	0.49203	0.7162	0.78424	0.024989	0.12786	0.20065	0.3485	0.20853	0.1902	0.0077554	0.1586	0.05201	0.23314	0.15143
Attractin OS=Homo	0.082753	0.33505	0.11141	0.035125	0.23192	0.19861	0.23294	0.25183	0.21993	0.24657	0.21649	0.24908	0.23692	0.25758	0.2768	0.28317	0.25996	0.27659	0.26744	0.25357	0.18535	0.27858	0.26557	0.26355	0.24556	0.23144	0.12022	0.16204	0.21957	0.068301	-0.039977	-0.080673	0.14472	0.40218	0.27905	0.52237	0.52849	0.49024	0.037907	0.20577	0.40835	0.51706	-0.029025	0.094821	0.1287	0.16019	-0.021765	0.15995	0.099917
D-Xylulose	0.090072	0.36387	0.12628	0.12221	0.13788	0.015684	0.046566	0.07713	0.078308	0.10225	0.10326	0.16052	0.14318	0.15139	0.16555	0.18805	0.19911	0.14739	0.076962	0.24363	0.3722	0.2342	0.23642	0.21429	0.2435	0.24035	0.22102	0.17893	0.19111	-0.057849	-0.044896	-0.18792	0.1197	0.38496	0.40542	0.43011	0.60588	0.37711	-0.055233	0.27507	0.25487	0.53658	-0.10697	0.048595	-0.12808	0.25789	0.24074	0.22015	0.144
L-Proline	0.18318	0.27958	0.23312	0.20688	0.15335	0.15975	0.15545	0.16401	0.21474	0.22397	0.20437	0.23874	0.23457	0.23598	0.21366	0.246	0.25485	0.13691	0.16482	0.27499	0.23769	0.17452	0.26487	0.24523	0.26327	0.27724	0.2058	0.15413	0.16299	-0.050685	0.018436	0.10714	0.19444	0.22655	0.12304	0.49349	0.67997	0.63644	-0.0024801	0.079704	0.15459	0.2652	0.13301	-0.077728	-0.19932	0.033373	-0.028513	0.075876	-0.03868
L-Isoleucine	0.16191	0.29424	0.12765	0.10919	0.095777	0.11076	0.11104	0.10713	0.13555	0.15222	0.16385	0.18174	0.16434	0.17018	0.16642	0.17401	0.18082	0.09806	0.14259	0.1873	0.18504	0.12628	0.18998	0.19573	0.20203	0.19377	0.14124	0.11352	0.16365	-0.06986	-0.042399	0.067499	0.10758	0.24049	0.1933	0.58247	0.66477	0.59044	-0.083705	0.044157	0.18082	0.29033	0.1516	-0.00189	-0.091638	0.15766	0.053162	0.15883	0.060497
DAG(41:2)	-0.46684	-0.18323	-0.14918	-0.21111	-0.17324	-0.17937	-0.16791	0.0010801	-0.17934	-0.17824	-0.16577	-0.20074	-0.16709	-0.14889	-0.18503	-0.17743	-0.19175	0.21346	0.012704	-0.15064	-0.18504	0.051268	-0.18007	-0.18236	-0.17606	-0.17866	-0.25376	-0.15433	-0.11106	0.61579	0.017071	-0.02619	-0.075409	0.12797	-0.18742	-0.20034	-0.050076	0.15443	-0.21534	-0.10504	-0.015857	0.11775	-0.0026285	0.63296	0.39686	0.62688	0.56649	0.36836	0.61524
Diether(44:0)	-0.26164	-0.26852	-0.17929	-0.10565	-0.21744	-0.20418	-0.20084	-0.071094	-0.21448	-0.22106	-0.19949	-0.24853	-0.2187	-0.21125	-0.23646	-0.23397	-0.24634	0.081971	-0.051828	-0.22378	-0.21968	-0.20034	-0.23925	-0.23716	-0.23242	-0.22859	-0.27222	-0.196	-0.16413	0.43302	-0.047468	0.040863	-0.051814	-0.29036	-0.19704	-0.2167	-0.17681	0.0025203	-0.12194	-0.00080421	-0.10295	-0.066274	0.29386	0.21212	0.30662	0.15606	0.17425	0.10575	0.21507
PC-O(40:4)	-0.13632	-0.19451	-0.18045	-0.28913	-0.12162	-0.097424	-0.10067	0.047053	-0.14383	-0.15962	-0.1692	-0.20733	-0.15751	-0.15478	-0.18604	-0.20482	-0.22388	0.15777	-0.0028481	-0.20373	-0.26276	-0.17208	-0.2429	-0.2339	-0.25384	-0.25387	-0.30493	-0.16431	-0.1548	0.66852	0.11692	0.045917	0.17183	-0.057159	-0.19527	-0.16764	-0.17131	0.15255	-0.15857	-0.051272	-0.048286	-0.18995	0.011838	0.40518	0.49885	0.25743	0.2579	0.29204	0.39079
GlcCer(28:1)	-0.23232	-0.17184	-0.075711	-0.12867	-0.090082	-0.083038	-0.082956	0.13068	-0.087006	-0.086222	-0.10494	-0.10298	-0.05717	-0.048732	-0.09822	-0.095937	-0.1023	0.36521	0.15996	-0.082376	-0.11419	-0.01495	-0.099973	-0.098482	-0.095606	-0.098902	-0.16328	-0.086469	-0.0368	0.77247	0.061707	0.012651	0.14263	0.14264	-0.17736	-0.14506	-0.12038	0.17387	-0.15862	-0.057303	-0.092022	-0.0053087	-0.068198	0.44591	0.354	0.19841	0.19736	0.092394	0.31566
Cer(34:0)	-0.28069	-0.19485	-0.10551	-0.1595	-0.12594	-0.11881	-0.11816	0.096124	-0.12402	-0.12557	-0.13387	-0.14772	-0.10149	-0.092347	-0.14083	-0.1379	-0.14655	0.33613	0.11566	-0.11733	-0.1448	-0.044967	-0.14317	-0.14195	-0.13842	-0.13978	-0.20455	-0.12163	-0.073814	0.78649	0.091389	0.019922	0.10977	0.10568	-0.15799	-0.16619	-0.11574	0.16801	-0.17239	-0.06254	-0.12905	0.0057577	-0.039723	0.46834	0.3565	0.24272	0.26643	0.12805	0.37393
PE-O(36:2)	-0.25909	-0.20578	-0.1204	-0.16512	-0.1271	-0.11889	-0.11735	0.091082	-0.12873	-0.1299	-0.15364	-0.15477	-0.10946	-0.0993	-0.14511	-0.14453	-0.15595	0.32627	0.1221	-0.13252	-0.16766	-0.064318	-0.15403	-0.14992	-0.14978	-0.1536	-0.20286	-0.13155	-0.077791	0.75317	0.047359	-0.0044708	0.12151	0.10042	-0.18607	-0.16448	-0.12554	0.18581	-0.14064	-0.051366	-0.10212	-0.00084519	-0.031888	0.46247	0.37961	0.23269	0.22646	0.13865	0.36669
Glutathione peroxi	-0.15548	-0.21688	0.065221	-0.12383	-0.23068	-0.13932	-0.20592	-0.16788	-0.14597	-0.15507	-0.091434	-0.07124	-0.057782	-0.1022	-0.15628	-0.17359	-0.094267	-0.099562	-0.10981	-0.030095	0.0011749	-0.0017911	-0.089918	-0.078622	-0.026254	-0.017116	-0.07095	0.03773	-0.01807	0.15776	-0.17062	-0.0038207	-0.065084	-0.19133	-0.22301	-0.13788	-0.074266	-0.10696	-0.34114	-0.27592	0.30271	-0.042278	-0.32364	0.18137	0.2437	0.17051	0.075863	0.015433	0.1523
TAG(45:8)	-0.26944	0.0012323	0.12254	-0.048675	-0.10175	-0.053526	-0.04776	-0.052304	-0.011947	-0.019928	0.066836	0.023429	0.040804	0.020161	0.010934	0.029461	0.066263	-0.017763	-0.11541	0.13457	0.07974	0.31272	0.084892	0.033249	0.075193	0.10687	0.076617	0.16367	0.01178	0.082328	-0.068788	0.041011	-0.28023	-0.068393	-0.21456	-0.41011	-0.20862	-0.22233	-0.15838	-0.13284	0.091441	-0.071689	-0.21484	0.042758	-0.068365	0.38111	0.32134	0.060073	0.17107
PE(38:3)	-0.27713	-0.14786	-0.097229	0.013111	-0.15177	-0.096848	-0.096579	-0.13283	-0.10752	-0.11456	-0.11943	-0.13943	-0.14038	-0.13186	-0.13267	-0.13172	-0.14165	-0.21724	-0.15328	-0.14986	-0.19634	0.069859	-0.14308	-0.14239	-0.1459	-0.14339	-0.099182	-0.12082	-0.12781	-0.15293	-0.11697	-0.27977	-0.18353	-0.064747	-0.15893	-0.22197	0.0088199	0.010049	0.011327	-0.19873	0.17081	-0.080289	0.040383	0.26002	0.10907	0.42013	0.26399	0.276	0.23716
Immunoglobulin hea	-0.098609	-0.1153	0.09426	0.26069	-0.044279	-0.23092	-0.25321	-0.18543	-0.10491	-0.10056	-0.15775	-0.14492	-0.15332	-0.12593	-0.19845	-0.090052	-0.096019	-0.20579	0.011137	0.042672	0.12529	-0.11992	-0.046383	-0.086157	-0.017812	0.035882	-0.051225	-0.23023	-0.16843	-0.21577	0.017924	-0.30606	-0.024513	-0.22712	-0.0047492	0.15874	0.20583	-0.038645	-0.2772	-0.11637	-0.029429	0.15963	0.086321	0.087461	0.10586	0.078558	0.10667	0.19088	0.061967
DAG(37:5)	0.020548	-0.10877	-0.13819	-0.060046	-0.055382	-0.059405	-0.038239	-0.068358	-0.081218	-0.083738	-0.13723	-0.11108	-0.11736	-0.10819	-0.075928	-0.088492	-0.11228	-0.18358	-0.14814	-0.11723	-0.14299	-0.1112	-0.11585	-0.10746	-0.12832	-0.13961	0.034038	-0.097475	-0.082544	-0.02246	0.015981	-0.29417	-0.0068895	-0.30332	-0.047417	-0.38124	-0.16876	-0.011291	0.17909	0.040283	-0.072896	-0.1438	-0.099463	-0.24032	-0.13998	-0.10533	-0.098123	-0.029162	-0.084355
PS(34:5)	0.16542	-0.22106	0.054329	-0.14185	-0.02742	0.078016	-0.019493	-0.10281	-0.014711	-0.047824	-0.071332	0.0062632	0.018171	-0.04767	-0.079754	-0.1524	-0.075288	-0.2201	-0.36207	-0.14317	-0.069271	-0.11769	-0.13173	-0.081158	-0.083134	-0.091527	-0.13413	0.048636	-0.032261	0.0049725	-0.1167	-0.28528	0.30316	-0.1843	-0.085754	-0.1296	0.1129	-0.015968	0.00799	-0.03877	0.35539	0.12513	-0.14389	-0.10437	-0.0045772	-0.071768	-0.055811	0.0085869	-0.036521
Immunoglobulin hea	-0.17383	-0.15393	-0.14916	-0.22009	-0.15903	-0.1715	-0.17046	-0.16915	-0.18103	-0.19228	-0.1388	-0.20969	-0.2115	-0.20721	-0.20129	-0.20201	-0.21093	-0.19858	-0.26105	-0.14859	-0.1551	-0.24094	-0.20491	-0.20032	-0.19737	-0.19867	-0.18225	-0.17171	-0.16211	0.14188	0.38145	0.56547	-0.13916	-0.34435	-0.18862	-0.31836	-0.2119	-0.11464	-0.12116	-0.16983	-0.48209	-0.34633	-0.0061509	-0.10191	-0.20181	0.024285	0.29472	0.051567	0.15404
PE(30:4)	-0.18593	-0.16451	-0.064915	0.12128	-0.17568	-0.18008	-0.16384	-0.089169	-0.14844	-0.14928	-0.1045	-0.1464	-0.13767	-0.13901	-0.13706	-0.11492	-0.11626	0.20363	-0.037573	-0.038852	-0.071165	-0.11385	-0.090063	-0.11027	-0.085241	-0.078708	0.0038581	-0.083024	-0.088262	0.28715	0.27682	0.10912	-0.22231	-0.25852	-0.16308	-0.41441	-0.23975	-0.19027	-0.05037	-0.24141	-0.50164	-0.060295	0.21326	0.067508	-0.12132	-0.18243	0.10817	-0.15453	0.11152
PE(40:0)	-0.19636	-0.097244	-0.072448	-0.13877	-0.072592	-0.066988	-0.06239	-0.0035743	-0.074716	-0.077223	0.012496	-0.088045	-0.081251	-0.08004	-0.078822	-0.083114	-0.089789	0.098043	-0.085625	-0.037176	-0.081971	-0.087936	-0.088541	-0.083497	-0.086008	-0.091713	-0.11731	-0.077358	-0.058247	0.46218	0.44892	0.2667	-0.11366	-0.24294	-0.019439	-0.29574	-0.14286	-0.093879	-0.19892	-0.20075	-0.41273	-0.11304	0.022411	0.075152	-0.061583	-0.055014	0.236	-0.070573	0.14673
SM(35:2)	-0.17215	-0.091059	-0.084267	-0.13728	-0.052856	-0.052753	-0.045234	-0.032243	-0.063266	-0.068521	0.017806	-0.094704	-0.09551	-0.091518	-0.078722	-0.081614	-0.097498	-0.0088443	-0.12771	-0.050694	-0.10146	-0.11988	-0.10005	-0.095391	-0.1054	-0.10808	-0.11577	-0.099702	-0.086076	0.30562	0.46643	0.2652	-0.13821	-0.31135	0.024884	-0.29729	-0.13885	-0.12618	-0.13001	-0.16631	-0.40548	-0.15037	0.04184	-0.0082114	-0.12162	-0.11055	0.18905	-0.089682	0.079172
LPE(18:2)	-0.1869	-0.10412	-0.07618	-0.13171	-0.09142	-0.086938	-0.084351	-0.062356	-0.092521	-0.097114	-0.0039418	-0.10738	-0.10758	-0.10867	-0.10083	-0.10299	-0.10796	0.0043921	-0.13972	-0.049976	-0.091474	-0.11912	-0.1052	-0.10189	-0.10123	-0.10351	-0.11455	-0.089935	-0.082938	0.31497	0.42148	0.25713	-0.16382	-0.29951	-0.016339	-0.29673	-0.14244	-0.14609	-0.18894	-0.22176	-0.41264	-0.13128	0.046056	0.013882	-0.10726	-0.076615	0.21333	-0.063272	0.10849
Immunoglobulin lam	-0.1847	-0.19056	-0.067295	-0.13457	-0.2039	-0.30498	-0.3221	-0.23794	-0.23769	-0.26073	-0.20591	-0.33522	-0.306	-0.29438	-0.35811	-0.28441	-0.2969	-0.27598	-0.23197	-0.15013	-0.070745	-0.34112	-0.27096	-0.31773	-0.27073	-0.2004	-0.16395	-0.30189	-0.34245	0.055498	-0.0055303	0.25539	-0.17713	-0.52896	-0.30515	-0.12156	-0.20161	-0.23302	-0.25533	-0.1369	-0.53847	-0.42818	-0.15462	-0.033687	0.091372	0.23858	0.39013	0.12881	0.22936
Pyroglutamic acid	-0.2526	-0.098037	-0.17106	-0.1186	-0.10741	-0.23842	-0.21587	-0.18885	-0.19247	-0.1659	-0.14404	-0.21018	-0.24811	-0.19384	-0.19602	-0.15051	-0.19361	-0.26157	-0.0084355	-0.11629	-0.071899	-0.14685	-0.15318	-0.1405	-0.12993	-0.13516	-0.042003	-0.29186	-0.12949	-0.19118	-0.035897	0.18073	-0.42129	-0.26274	-0.08285	-0.20107	-0.40703	-0.42846	-0.10553	-0.070385	-0.3118	-0.22723	-0.29843	0.010067	0.080973	0.19681	0.21326	0.058749	0.13434
Propylene glycol	-0.26648	-0.15336	-0.092849	-0.020472	-0.31526	-0.44779	-0.40014	-0.33238	-0.33563	-0.32333	-0.23021	-0.29779	-0.30009	-0.28785	-0.28182	-0.20516	-0.20278	-0.10964	-0.052915	-0.024179	0.029006	-0.11989	-0.11998	-0.18928	-0.10851	-0.070212	0.15657	-0.11299	-0.16473	-0.12065	-0.21943	-0.099151	-0.51425	-0.54279	-0.22866	-0.60658	-0.57875	-0.50395	-0.21975	0.0093257	-0.39682	-0.24071	-0.019634	0.077275	0.17711	0.12529	0.19566	0.009786	0.17421
TAG(51:0)	-0.056377	-0.10688	-0.24733	-0.18018	-0.29881	-0.29039	-0.24016	-0.3239	-0.31183	-0.33446	-0.31408	-0.30429	-0.29878	-0.33048	-0.24019	-0.26689	-0.26605	-0.11396	-0.37333	-0.1812	-0.17803	-0.3044	-0.24572	-0.27982	-0.26911	-0.2626	-0.023113	-0.02984	-0.19312	-0.1813	0.058428	0.12881	-0.20504	-0.38721	0.03167	-0.43312	-0.16665	-0.072508	0.28615	0.18706	-0.1835	0.064994	0.21489	-0.18715	-0.17764	-0.14559	0.071591	0.05355	0.19361
Apolipoprotein F O	-0.33822	-0.30462	-0.29094	-0.12805	-0.42321	-0.3984	-0.35312	-0.3566	-0.39188	-0.41143	-0.38177	-0.42053	-0.40723	-0.41567	-0.36403	-0.35807	-0.37328	-0.23905	-0.23578	-0.27037	-0.29655	-0.34696	-0.33911	-0.37805	-0.35557	-0.33616	-0.13575	-0.19438	-0.29618	-0.070722	0.061	-0.029045	-0.32848	-0.35777	-0.007006	-0.49972	-0.33096	-0.217	0.05138	-0.15807	-0.21231	-0.34328	0.075477	0.036725	-0.077798	-0.15702	-0.041444	-0.014413	0.0091843
PE(36:1)	0.31214	0.2574	0.23138	0.20251	0.3168	0.34565	0.32275	0.31431	0.35049	0.36481	0.45297	0.34202	0.32637	0.34381	0.31215	0.31796	0.31188	0.018684	0.23606	0.22049	0.2618	0.25262	0.28482	0.30819	0.28053	0.27705	0.16311	0.1294	0.21014	0.060394	0.23661	-0.019881	0.20815	-0.109	0.29138	0.26103	0.11794	0.03292	-0.063668	0.22695	-0.0089177	-0.14941	0.045263	-0.27533	-0.030665	-0.2269	-0.17872	-0.34809	-0.36626
Complement compone	0.048713	0.28736	-0.0059531	0.083523	0.13398	0.11292	0.18191	0.12273	0.11142	0.13193	0.25512	0.15008	0.13324	0.1476	0.22063	0.20804	0.18009	0.013342	0.19363	0.13211	0.12839	0.29316	0.19005	0.17268	0.14698	0.12537	0.22599	0.1991	0.16428	-0.1359	0.10917	-0.45548	-0.064501	0.021789	0.4304	0.087165	-0.017002	-0.047247	-0.20868	0.069846	0.10888	-0.0066902	0.074466	0.2537	0.35442	0.04785	-0.061258	-0.010348	-0.082861
Cer(42:2)	0.32391	0.22902	0.10531	0.10832	0.17497	0.1348	0.16091	0.18261	0.16798	0.16686	0.10873	0.12774	0.14186	0.15659	0.15581	0.18106	0.15761	0.013869	0.093923	0.16802	0.15067	0.10847	0.15608	0.1228	0.11316	0.13629	0.25861	0.088563	0.052032	0.057316	-0.0037128	-0.21836	0.14022	0.059598	0.085022	-0.1285	-0.057123	0.062335	0.19947	0.20053	-0.05483	-0.29671	-0.26455	-0.38661	-0.2776	-0.10329	-0.11307	-0.032811	-0.26088
Complement C1q sub	0.21923	0.13739	-0.0051394	0.14742	0.12984	0.18751	0.15008	0.070188	0.11167	0.13775	0.17858	0.19778	0.14021	0.15585	0.15974	0.091029	0.11327	-0.18455	-0.024567	-0.044362	0.1185	0.12997	0.085185	0.18456	0.14457	0.068702	0.025814	0.041286	0.22931	-0.19558	-0.0090874	0.088026	0.0075439	0.1177	0.046891	0.17256	0.10612	-0.098269	-0.039401	-0.092148	0.14194	-0.23402	0.019399	-0.25906	-0.36885	0.092461	0.067792	-0.099265	-0.27406
Chol(18:3)	0.47162	0.44204	0.22156	0.49005	0.12272	0.079876	0.097859	0.10983	0.16462	0.21438	0.32074	0.28621	0.23892	0.26543	0.2617	0.30196	0.31892	0.16917	0.42329	0.39498	0.43327	0.3358	0.36621	0.36089	0.39692	0.38496	0.49947	0.20802	0.30439	-0.21606	-0.0090448	-0.21267	-0.26113	-0.040316	0.04489	0.086374	-0.11433	-0.27601	-0.25403	-0.16992	0.083549	-0.3503	-0.056718	-0.13483	0.077481	-0.041283	-0.073688	-0.065289	-0.17636
L-Threonine	0.36391	0.43046	0.3962	0.52474	0.33796	0.26257	0.2398	0.37808	0.38559	0.42822	0.4661	0.40794	0.38701	0.4415	0.33846	0.43062	0.42423	0.45431	0.57638	0.46261	0.51256	0.45573	0.44899	0.44446	0.47249	0.49234	0.41254	0.096155	0.28652	0.16702	0.15334	0.20564	-0.012342	0.15899	0.043864	0.24422	0.15467	0.11475	0.068771	0.33365	-0.11067	0.023145	0.071554	-0.02301	-0.06446	0.16768	0.27136	-0.1741	0.12922
PE(36:2)	0.53653	0.45648	0.32041	0.18139	0.41382	0.39469	0.3609	0.37964	0.42288	0.44705	0.50866	0.42701	0.40583	0.43099	0.37723	0.39947	0.39701	0.26147	0.39568	0.43443	0.3814	0.28971	0.37498	0.39956	0.38136	0.38391	0.27644	0.15669	0.2741	0.22849	0.36307	0.27695	0.090568	0.015075	0.059241	0.29559	0.16142	0.077435	-0.088022	0.013812	0.070051	-0.24534	-0.25898	-0.22688	-0.089435	-0.043779	0.076038	-0.14985	-0.062266
TAG(50:4)	0.53047	0.73024	0.055379	0.22612	0.38085	0.24323	0.32762	0.37735	0.26106	0.34072	0.47351	0.41522	0.35062	0.4139	0.4785	0.45866	0.4246	0.45552	0.50148	0.42566	0.51162	0.44961	0.45864	0.50044	0.46463	0.38093	0.50863	0.28508	0.51326	0.18808	0.28399	0.18617	-0.11048	0.17226	0.21067	0.15873	-0.053682	-0.058091	-0.14993	0.18815	0.0060422	-0.2102	-0.2107	-0.046882	0.10681	0.18503	0.2776	0.033609	0.086266
TAG(55:8)	0.54328	0.68668	0.19021	0.32418	0.2256	0.097317	0.16219	0.22348	0.18735	0.25306	0.36132	0.35517	0.30545	0.34018	0.37719	0.40284	0.40884	0.32445	0.39224	0.48995	0.60188	0.42833	0.4722	0.46079	0.48929	0.4559	0.57731	0.32603	0.43343	-0.0017499	0.094958	-0.092214	-0.088181	0.23366	0.33865	0.1492	0.032135	-0.099968	-0.16949	0.22428	0.059313	-0.10094	-0.26007	-0.2466	-0.0071126	0.037482	0.10408	0.088283	-0.06336
Protein Z-dependen	-0.16104	-0.27085	-0.078893	0.2262	-0.37708	-0.33295	-0.32727	-0.27946	-0.28596	-0.2653	-0.20895	-0.18611	-0.20089	-0.20748	-0.20796	-0.1878	-0.15295	-0.1016	0.033654	-0.097547	-0.085733	-0.090526	-0.094909	-0.10401	-0.041366	-0.053576	0.15515	-0.057988	-0.02811	-0.20466	-0.30523	-0.30911	-0.31047	-0.27803	-0.4125	-0.41445	-0.42708	-0.3655	-0.29633	-0.512	-0.17534	-0.47385	0.022923	0.1757	0.26435	-0.16322	-0.2666	-0.065702	-0.15509
PI(38:7)	-0.037661	-0.055484	-0.12901	-0.10124	-0.18544	-0.14703	-0.14667	-0.16912	-0.15692	-0.15828	-0.050344	-0.17608	-0.1812	-0.17549	-0.17143	-0.16682	-0.17821	-0.16442	-0.027935	-0.18054	-0.18878	-0.13407	-0.17231	-0.16746	-0.16542	-0.16582	-0.075898	-0.14432	-0.13393	-0.17449	-0.058665	-0.12776	-0.16355	-0.18417	-0.0025434	0.018143	-0.1791	-0.10615	-0.25319	-0.10032	-0.32416	-0.23311	0.36494	0.35484	0.51377	0.19501	0.15429	0.24764	0.26055
Coagulation factor	-0.12919	0.042161	-0.18352	0.14986	-0.18924	-0.30052	-0.23231	-0.19304	-0.25307	-0.22647	-0.13654	-0.19154	-0.21189	-0.17933	-0.13743	-0.11223	-0.13265	-0.17012	0.079312	-0.059208	0.041023	-0.034333	-0.070628	-0.093967	-0.065818	-0.080713	0.14109	-0.064135	-0.026687	-0.1551	-0.085853	-0.34803	-0.3555	-0.20842	-0.030964	-0.12331	-0.26265	-0.29136	-0.47751	-0.39795	-0.17509	-0.46486	-0.054545	0.25577	0.22193	0.22384	0.12764	0.14598	-0.025923
Lipopolysaccharide	-0.1274	-0.19713	-0.33328	-0.017002	-0.25302	-0.2696	-0.2549	-0.33228	-0.31582	-0.32329	-0.28401	-0.35816	-0.37904	-0.36265	-0.3214	-0.33955	-0.37187	-0.45454	-0.20286	-0.37116	-0.31273	-0.37222	-0.3684	-0.3424	-0.36115	-0.37818	-0.24637	-0.30242	-0.25927	-0.34617	-0.019315	-0.46848	-0.21286	-0.31125	0.036046	0.060505	-0.015115	-0.15934	-0.30474	-0.47608	-0.084772	-0.39117	0.30422	0.26435	0.22875	0.12249	0.060163	0.27833	0.004831
TAG(48:1)	0.37352	0.29356	-0.19499	0.11219	0.08856	-0.017809	0.025814	-0.016391	-0.057514	-0.012996	0.073351	0.037068	-0.030298	0.010482	0.080885	0.033398	0.0088828	-0.12255	0.032524	-0.018583	0.1925	-0.036877	0.025387	0.095587	0.058305	-0.01916	0.17403	-0.017967	0.18152	-0.16733	0.20012	-0.079604	-0.064931	-0.32621	0.26766	0.054357	-0.018092	-0.12378	-0.062626	0.17312	0.023846	-0.22946	-0.0034533	-0.20723	0.0097383	0.017866	0.15092	0.01344	-0.025015
CD5 antigen-like O	0.40828	0.041234	-0.10998	-0.14822	-0.047112	0.03646	-0.010845	-0.045325	-0.056963	-0.054211	0.01445	-0.017395	-0.038179	-0.045424	-0.051282	-0.12361	-0.097061	-0.23292	-0.1123	-0.13897	-0.05632	-0.1756	-0.13145	-0.050369	-0.080936	-0.12827	-0.033727	-0.056315	0.038837	0.097575	0.051577	0.014989	0.071268	-0.28789	-0.12692	-0.071424	-0.16647	-0.10021	-0.20114	-0.18344	-0.026336	-0.63764	-0.12875	-0.22555	0.032316	0.040342	0.075264	0.090105	-0.051309
Complement C1r sub	0.19165	0.070039	-0.069451	0.14007	-0.056703	-0.16837	-0.13741	-0.13471	-0.1083	-0.099267	-0.049858	-0.14124	-0.15659	-0.12329	-0.11694	-0.063953	-0.098249	-0.3181	-0.0079099	-0.03096	0.047382	-0.19042	-0.062724	-0.089819	-0.072028	-0.050122	0.14705	-0.15518	-0.11912	-0.29047	-0.0049237	-0.21525	-0.16265	-0.384	0.010385	-0.13575	-0.28907	-0.33071	-0.18	-0.092954	-0.40607	-0.65584	-0.029254	-0.22962	0.026174	-0.11499	-0.049915	0.055927	-0.25206
Allose	-0.27016	-0.17045	-0.15409	-0.020147	-0.37938	-0.37511	-0.34816	-0.28876	-0.30748	-0.28395	-0.19915	-0.27687	-0.29665	-0.26907	-0.27176	-0.22191	-0.23111	-0.12461	0.021987	-0.097177	-0.12505	-0.071633	-0.16803	-0.18672	-0.13766	-0.12651	0.028272	-0.20466	-0.14171	-0.15363	-0.18038	0.14262	-0.56893	-0.4377	-0.30306	-0.46114	-0.62304	-0.48595	-0.090743	-0.11035	-0.2417	-0.34658	-0.079801	0.058619	0.35105	0.17645	0.13149	0.057183	0.27839
N-Acetylmannosamin	-0.086436	0.05098	-0.16389	0.066866	-0.21145	-0.20894	-0.15016	-0.13705	-0.19095	-0.1478	-0.054736	-0.079209	-0.11831	-0.093652	-0.037494	-0.043165	-0.049873	0.075143	0.17282	0.011023	0.012609	0.10723	0.0033189	0.012511	0.027508	-0.011815	0.14365	0.019342	0.10098	-0.16239	-0.16031	0.084316	-0.48109	-0.26012	-0.16267	-0.21683	-0.50438	-0.40768	-0.11068	-0.095246	0.064651	-0.1336	-0.054645	0.071041	0.39616	0.11982	-0.0097726	-0.037568	0.18028
N-Acetyl-D-glucosa	-0.23302	-0.17683	-0.46036	-0.10264	-0.47829	-0.45812	-0.39128	-0.47247	-0.49364	-0.45066	-0.38319	-0.3626	-0.43671	-0.41493	-0.29802	-0.3456	-0.35741	-0.28218	-0.21899	-0.32095	-0.28618	-0.21219	-0.29728	-0.24599	-0.24177	-0.32346	-0.066641	-0.18988	-0.052675	-0.48242	-0.2098	-0.029944	-0.60235	-0.42728	-0.16374	-0.39162	-0.51561	-0.46558	-0.058333	-0.2197	-0.077513	-0.065419	0.19244	-0.03356	0.29469	0.086147	-0.00062315	0.2094	0.23477
PE(32:8)	0.058397	-0.053945	-0.18245	-0.09121	-0.25833	-0.20284	-0.20182	-0.24031	-0.21448	-0.22045	-0.16254	-0.25019	-0.25723	-0.25177	-0.23994	-0.23516	-0.25272	-0.16633	-0.0075351	-0.1612	-0.22161	-0.25693	-0.24423	-0.24082	-0.23913	-0.22728	-0.12679	-0.20248	-0.20043	-0.24931	0.032012	0.12772	-0.24059	-0.28553	-0.067117	0.036623	-0.16664	-0.097485	-0.023027	-0.11962	-0.0021103	-0.34352	0.17551	0.20617	0.4556	0.089465	0.07788	0.24787	0.33136
[truncated: 108 more columns]

## Sheet: p-value_plasma
	LPC(18:2)	TAG(51:7)	TAG(51:6)	DAG(42:6)	PI(40:3)	SM(33:1)	SM(31:1)	PE(38:2)	TAG(50:8)	PC-O(42:5)	PC-O(38:3)	SM(34:1)	SM(33:2)	PC-O(36:3)	TAG(58:7)	TAG(50:5)	SM(41:1)	Cer(42:1)	PE(40:8)	SM(32:1)	TAG(50:1)	DAG(44:7)	TAG(51:5)	SM(40:2)	TAG(52:2)	TAG(51:2)	TAG(56:4)	TAG(53:8)	PI(34:0)	PC-O(42:4)	PE(40:1)	Coagulation factor	Dodecanoic acid	Apolipoprotein E O	PI(34:2)	3-Aminoisobutanoic	3-Indoleacetonitri	Pentadecanoic acid	Inter-alpha-trypsi	Tetranectin OS=Hom	Ficolin-3 OS=Homo	Phosphatidylinosit	PI(36:0)	PI(36:5)	GlcCer(41:1)	PI(43:5)	SM(39:1)	Cer(36:3)	PE(30:5)
LPC(18:2)	NA	7.0928e-05	0.038891	0.19164	0.0038147	0.00050336	0.00099971	0.0066063	0.0020368	0.0011454	0.00018524	3.0512e-05	7.2319e-05	0.0002193	0.00011683	0.0010946	0.00022415	0.033922	0.048488	0.0043933	0.0017464	0.010959	0.00089452	0.00025505	0.00078493	0.0025014	0.0025061	0.00093805	0.0012334	0.81704	0.50936	0.67607	0.028889	0.069638	0.14553	0.029772	0.19083	0.37595	0.58116	0.15988	0.027795	0.80536	0.18706	0.025607	0.32764	0.055057	0.076528	0.064369	0.028833
TAG(51:7)	7.0928e-05	NA	0.065181	0.10548	0.00012044	0.00090502	4.9715e-05	0.00013997	0.00050396	0.00014187	3.2452e-06	1.0897e-05	2.0008e-05	1.1328e-05	1.0551e-07	5.0876e-07	1.4014e-06	0.00093098	0.0032591	2.9395e-05	1.6414e-05	5.8282e-06	1.7839e-06	9.228e-06	6.3061e-05	0.00017042	2.1206e-05	7.1996e-05	0.00046537	0.45719	0.10479	0.77086	0.19276	0.0078337	0.0020338	0.030783	0.18111	0.26773	0.54872	0.013752	0.19736	0.55154	0.057886	0.12635	0.30432	0.41513	0.51047	0.092644	0.10163
TAG(51:6)	0.038891	0.065181	NA	0.007991	0.0098279	0.0055418	0.026323	0.0060727	2.3382e-05	0.00013509	0.00013976	0.00078286	3.4993e-05	0.00023607	0.01478	0.00052995	6.2567e-05	0.026044	0.029292	1.6384e-07	0.00016536	0.0019298	0.00011858	0.0071178	0.00091099	6.3803e-07	0.015873	0.011916	0.51177	0.38703	0.88996	0.53026	0.047259	0.17468	0.88066	0.04926	0.068723	0.46761	0.85205	0.28235	0.41196	0.75873	0.069124	0.11833	0.28853	0.12924	0.14314	0.016139	0.028579
DAG(42:6)	0.19164	0.10548	0.007991	NA	0.13643	0.45652	0.44753	0.086871	0.059699	0.020513	0.0472	0.012097	0.025609	0.0089316	0.03992	0.0033874	0.0031091	0.0055631	1.498e-05	0.0007843	0.00014509	0.0034058	0.00036204	0.00086648	7.36e-05	4.3522e-05	0.00036128	0.4308	0.032367	0.49898	0.75319	0.65462	0.86894	0.14212	0.89142	0.41935	0.66192	0.64706	0.56829	0.40106	0.89805	0.31564	0.85135	0.26462	0.401	0.057919	0.074477	0.029455	0.04519
PI(40:3)	0.0038147	0.00012044	0.0098279	0.13643	NA	2.3984e-10	1.7145e-11	5.6883e-12	7.3701e-11	8.8278e-12	8.157e-09	3.5485e-07	1.3155e-07	5.3651e-09	4.8088e-08	1.4559e-08	1.0916e-06	0.016583	0.0038601	0.00056937	0.0028439	0.00011958	3.126e-05	4.3947e-05	0.00079402	0.00064275	0.04728	0.030871	0.017402	0.074087	0.0012386	0.31909	5.9606e-05	0.009383	0.01699	0.0026261	0.015657	0.020317	0.097782	0.0034553	0.25031	0.46374	0.015789	0.12596	0.17058	0.16483	0.29735	0.011828	0.016711
SM(33:1)	0.00050336	0.00090502	0.0055418	0.45652	2.3984e-10	NA	1.3323e-15	6.1093e-10	9.6003e-12	1.0069e-10	2.3562e-09	9.5379e-08	5.24e-09	1.3659e-08	1.1612e-07	1.3095e-06	3.2338e-06	0.028923	0.035014	0.0024755	0.021485	0.00047871	0.0002347	0.00020248	0.0027606	0.0022266	0.11477	0.0057721	0.021877	0.048536	0.0050183	0.16069	1.8037e-06	0.0078706	0.039203	0.0030567	0.010277	0.005843	0.070947	0.014428	0.064598	0.6651	0.035068	0.078447	0.1216	0.079279	0.11887	0.0049431	0.010576
SM(31:1)	0.00099971	4.9715e-05	0.026323	0.44753	1.7145e-11	1.3323e-15	NA	2.7546e-11	5.1727e-10	6.1276e-10	3.6251e-09	1.598e-07	2.4766e-08	1.5826e-08	1.537e-09	9.7004e-08	1.4556e-06	0.012168	0.019506	0.0018894	0.016413	0.00012535	8.8979e-05	9.5113e-05	0.002277	0.0027769	0.049861	0.002671	0.010011	0.054349	0.0015455	0.23937	3.7814e-05	0.0052088	0.0069216	0.0078659	0.02558	0.0071889	0.045829	0.004551	0.10236	0.55948	0.03568	0.083358	0.11867	0.079376	0.12358	0.0049813	0.010737
PE(38:2)	0.0066063	0.00013997	0.0060727	0.086871	5.6883e-12	6.1093e-10	2.7546e-11	NA	2.3085e-11	4.6696e-13	1.3156e-09	6.1645e-08	9.5273e-09	1.0047e-10	6.3841e-09	6.8899e-10	1.2877e-07	0.00052471	0.00022793	0.00016475	0.0029367	8.6861e-06	4.9014e-06	9.5018e-06	0.00021554	0.00017391	0.02429	0.019925	0.0084681	0.0059967	0.0013583	0.2055	0.00010735	0.0014991	0.031283	0.011227	0.040601	0.0081485	0.060384	0.0025792	0.3551	0.51457	0.024198	0.17014	0.221	0.1035	0.18973	0.0042958	0.024891
TAG(50:8)	0.0020368	0.00050396	2.3382e-05	0.059699	7.3701e-11	9.6003e-12	5.1727e-10	2.3085e-11	NA	0	6.2574e-12	2.1194e-08	5.0668e-11	3.67e-11	2.0631e-07	1.6707e-09	1.3701e-08	0.006925	0.0026724	7.3334e-06	0.0011032	2.5946e-05	2.1681e-06	3.5801e-05	0.00018317	1.1782e-05	0.024344	0.0083201	0.049588	0.071857	0.017099	0.2101	5.7664e-05	0.0089368	0.08511	0.0028725	0.010988	0.016758	0.0841	0.0073023	0.22021	0.62187	0.024534	0.059071	0.12712	0.061403	0.10302	0.0025105	0.0063339
PC-O(42:5)	0.0011454	0.00014187	0.00013509	0.020513	8.8278e-12	1.0069e-10	6.1276e-10	4.6696e-13	0	NA	6.346e-13	1.1872e-10	3.6118e-12	4.885e-15	2.7393e-09	3.9249e-12	2.7219e-10	0.0024209	0.00023581	4.4294e-06	0.00025156	1.7074e-06	8.0289e-08	5.3004e-07	8.3995e-06	1.6759e-06	0.0070443	0.010096	0.0075206	0.092084	0.017211	0.20966	0.00024645	0.0028319	0.087758	0.0042232	0.021981	0.027668	0.085961	0.0068193	0.22184	0.56163	0.017999	0.051049	0.11796	0.053237	0.083622	0.0015887	0.004519
PC-O(38:3)	0.00018524	3.2452e-06	0.00013976	0.0472	8.157e-09	2.3562e-09	3.6251e-09	1.3156e-09	6.2574e-12	6.346e-13	NA	3.612e-11	2.216e-13	2.2049e-13	4.7479e-10	2.2628e-11	2.412e-11	0.0014587	0.00079729	5.5108e-07	3.4822e-05	2.771e-07	1.7042e-08	3.2005e-07	3.6835e-06	7.0343e-07	0.0014198	0.00050761	0.0032196	0.083644	0.028121	0.23519	0.003082	0.012452	0.070479	0.007767	0.050943	0.094227	0.41896	0.029583	0.19551	0.87623	0.017988	0.094108	0.23424	0.11521	0.1828	0.0023851	0.0098625
SM(34:1)	3.0512e-05	1.0897e-05	0.00078286	0.012097	3.5485e-07	9.5379e-08	1.598e-07	6.1645e-08	2.1194e-08	1.1872e-10	3.612e-11	NA	0	0	5.0182e-14	5.6768e-12	4.2188e-15	0.00029067	0.00019825	1.9515e-06	2.319e-06	4.7008e-09	2.9218e-11	3.0331e-13	3.6876e-10	2.2834e-08	9.0842e-05	0.00013494	6.0335e-06	0.20812	0.16128	0.29698	0.0043936	0.0004374	0.14934	0.020441	0.088631	0.15724	0.30461	0.045328	0.04836	0.40832	0.0083791	0.028758	0.068276	0.030202	0.029635	0.00031005	0.0012106
SM(33:2)	7.2319e-05	2.0008e-05	3.4993e-05	0.025609	1.3155e-07	5.24e-09	2.4766e-08	9.5273e-09	5.0668e-11	3.6118e-12	2.216e-13	0	NA	0	1.4498e-11	5.5425e-12	8.8818e-16	0.000268	0.00085318	1.1964e-07	4.9615e-06	2.2415e-08	1.4102e-10	4.9471e-09	5.8679e-08	1.4039e-08	0.00033966	3.3153e-05	0.00048987	0.10699	0.14935	0.30505	0.001197	0.0012029	0.13951	0.013343	0.049254	0.097836	0.30162	0.035085	0.053906	0.44187	0.0078904	0.037777	0.085857	0.032806	0.036172	0.00031618	0.001582
PC-O(36:3)	0.0002193	1.1328e-05	0.00023607	0.0089316	5.3651e-09	1.3659e-08	1.5826e-08	1.0047e-10	3.67e-11	4.885e-15	2.2049e-13	0	0	NA	3.1841e-13	1.3323e-15	4.4409e-16	0.0001847	4.9135e-05	3.2011e-07	4.311e-06	2.8491e-09	1.5862e-11	5.1078e-11	6.7152e-09	1.2467e-08	0.00027062	0.00071146	0.0001519	0.10688	0.072512	0.27244	0.0020046	0.00055639	0.11866	0.01321	0.062232	0.087003	0.21158	0.018322	0.11691	0.45227	0.008216	0.044515	0.095531	0.043964	0.052845	0.00050616	0.0023362
TAG(58:7)	0.00011683	1.0551e-07	0.01478	0.03992	4.8088e-08	1.1612e-07	1.537e-09	6.3841e-09	2.0631e-07	2.7393e-09	4.7479e-10	5.0182e-14	1.4498e-11	3.1841e-13	NA	3.3173e-13	2.105e-12	0.00018128	0.00032346	1.524e-05	2.5465e-05	4.503e-09	5.9519e-10	4.2148e-11	9.0784e-08	3.4637e-06	7.3587e-05	6.2843e-05	3.8784e-06	0.18262	0.048789	0.39372	0.0076342	0.00038675	0.02425	0.036323	0.1357	0.11459	0.17638	0.014303	0.073674	0.35145	0.011702	0.038683	0.073169	0.036492	0.040606	0.00062324	0.0019898
TAG(50:5)	0.0010946	5.0876e-07	0.00052995	0.0033874	1.4559e-08	1.3095e-06	9.7004e-08	6.8899e-10	1.6707e-09	3.9249e-12	2.2628e-11	5.6768e-12	5.5425e-12	1.3323e-15	3.3173e-13	NA	0	7.505e-05	1.2306e-05	1.2711e-08	9.8645e-07	2.396e-10	5.6843e-14	2.1437e-10	8.8854e-09	4.4989e-09	2.401e-05	0.00059784	0.00034323	0.19673	0.062689	0.42469	0.013647	0.0010855	0.050992	0.026756	0.10832	0.13261	0.16164	0.0072429	0.24976	0.38111	0.012379	0.040962	0.097671	0.03864	0.051136	0.00067657	0.0022336
SM(41:1)	0.00022415	1.4014e-06	6.2567e-05	0.0031091	1.0916e-06	3.2338e-06	1.4556e-06	1.2877e-07	1.3701e-08	2.7219e-10	2.412e-11	4.2188e-15	8.8818e-16	4.4409e-16	2.105e-12	0	NA	4.9357e-05	6.4403e-05	4.1927e-10	2.3752e-08	3.3119e-11	0	7.8748e-12	4.2885e-11	7.8006e-12	3.3671e-06	2.8366e-05	0.0001048	0.24555	0.23281	0.44711	0.017828	0.0010415	0.12574	0.033925	0.12108	0.23798	0.3364	0.028758	0.11547	0.36881	0.0079835	0.028911	0.077548	0.028798	0.030031	0.00027122	0.0010915
Cer(42:1)	0.033922	0.00093098	0.026044	0.0055631	0.016583	0.028923	0.012168	0.00052471	0.006925	0.0024209	0.0014587	0.00029067	0.000268	0.0001847	0.00018128	7.505e-05	4.9357e-05	NA	1.486e-05	6.3499e-05	0.00021778	2.615e-05	1.6478e-05	7.1362e-05	4.9369e-05	8.6327e-05	0.00018061	0.00248	0.0013716	0.013272	0.37782	0.58315	0.36682	0.0035901	0.33375	0.42808	0.64893	0.38497	0.3804	0.072097	0.43435	0.07718	0.33065	0.71289	0.64601	0.12637	0.22882	0.0099774	0.3584
PE(40:8)	0.048488	0.0032591	0.029292	1.498e-05	0.0038601	0.035014	0.019506	0.00022793	0.0026724	0.00023581	0.00079729	0.00019825	0.00085318	4.9135e-05	0.00032346	1.2306e-05	6.4403e-05	1.486e-05	NA	0.00015339	0.00024568	4.148e-05	7.9628e-06	4.5468e-06	3.5719e-06	1.9462e-05	0.00016944	0.23333	0.001219	0.22881	0.27992	0.73733	0.46759	0.0064929	0.49799	0.18646	0.66589	0.4167	0.40148	0.10149	0.8735	0.66027	0.21906	0.65149	0.86908	0.14982	0.13685	0.022755	0.13054
SM(32:1)	0.0043933	2.9395e-05	1.6384e-07	0.0007843	0.00056937	0.0024755	0.0018894	0.00016475	7.3334e-06	4.4294e-06	5.5108e-07	1.9515e-06	1.1964e-07	3.2011e-07	1.524e-05	1.2711e-08	4.1927e-10	6.3499e-05	0.00015339	NA	1.3565e-09	1.273e-07	2.4996e-11	3.5912e-06	9.9853e-08	1.3411e-13	1.6022e-06	0.00014281	0.016725	0.33855	0.62916	0.67168	0.1856	0.02933	0.35236	0.08667	0.21212	0.56514	0.73337	0.08072	0.33914	0.50588	0.017662	0.075029	0.23982	0.088373	0.10375	0.0044405	0.014557
TAG(50:1)	0.0017464	1.6414e-05	0.00016536	0.00014509	0.0028439	0.021485	0.016413	0.0029367	0.0011032	0.00025156	3.4822e-05	2.319e-06	4.9615e-06	4.311e-06	2.5465e-05	9.8645e-07	2.3752e-08	0.00021778	0.00024568	1.3565e-09	NA	2.1167e-07	1.7271e-10	7.0598e-08	1.5888e-10	1.0755e-11	1.9035e-08	0.0002393	0.0003102	0.70981	0.99714	0.89974	0.38841	0.016799	0.31683	0.10856	0.35134	0.82881	0.82314	0.12775	0.26521	0.30643	0.010088	0.059969	0.1541	0.14911	0.18868	0.0050404	0.013531
DAG(44:7)	0.010959	5.8282e-06	0.0019298	0.0034058	0.00011958	0.00047871	0.00012535	8.6861e-06	2.5946e-05	1.7074e-06	2.771e-07	4.7008e-09	2.2415e-08	2.8491e-09	4.503e-09	2.396e-10	3.3119e-11	2.615e-05	4.148e-05	1.273e-07	2.1167e-07	NA	3.4697e-12	3.5246e-10	6.3502e-10	5.9194e-09	2.6681e-06	0.00013906	3.1205e-05	0.2407	0.40048	0.69455	0.16535	0.00041375	0.18685	0.21317	0.41256	0.52404	0.46604	0.042268	0.11261	0.27762	0.0070696	0.14658	0.19705	0.25883	0.17086	0.0040922	0.022457
TAG(51:5)	0.00089452	1.7839e-06	0.00011858	0.00036204	3.126e-05	0.0002347	8.8979e-05	4.9014e-06	2.1681e-06	8.0289e-08	1.7042e-08	2.9218e-11	1.4102e-10	1.5862e-11	5.9519e-10	5.6843e-14	0	1.6478e-05	7.9628e-06	2.4996e-11	1.7271e-10	3.4697e-12	NA	9.801e-13	3.9524e-14	1.1102e-14	4.386e-08	7.281e-05	4.7352e-05	0.38746	0.40977	0.5768	0.091933	0.0013339	0.18572	0.078211	0.24246	0.45676	0.45043	0.04211	0.20087	0.33622	0.010198	0.03396	0.093234	0.033447	0.0318	0.0004476	0.0016074
SM(40:2)	0.00025505	9.228e-06	0.0071178	0.00086648	4.3947e-05	0.00020248	9.5113e-05	9.5018e-06	3.5801e-05	5.3004e-07	3.2005e-07	3.0331e-13	4.9471e-09	5.1078e-11	4.2148e-11	2.1437e-10	7.8748e-12	7.1362e-05	4.5468e-06	3.5912e-06	7.0598e-08	3.5246e-10	9.801e-13	NA	4.4409e-16	5.0828e-09	8.4255e-07	0.00075403	9.3842e-09	0.42669	0.3285	0.44023	0.080324	0.00030232	0.22455	0.086306	0.30332	0.44777	0.4351	0.073541	0.11797	0.33898	0.012382	0.036764	0.083818	0.038167	0.03219	0.00066218	0.0021799
TAG(52:2)	0.00078493	6.3061e-05	0.00091099	7.36e-05	0.00079402	0.0027606	0.002277	0.00021554	0.00018317	8.3995e-06	3.6835e-06	3.6876e-10	5.8679e-08	6.7152e-09	9.0784e-08	8.8854e-09	4.2885e-11	4.9369e-05	3.5719e-06	9.9853e-08	1.5888e-10	6.3502e-10	3.9524e-14	4.4409e-16	NA	1.2432e-12	2.9704e-08	0.00063549	4.5141e-07	0.58751	0.76615	0.55566	0.20616	0.0010222	0.48016	0.13676	0.39683	0.76129	0.7049	0.14872	0.16388	0.34361	0.013851	0.039562	0.10247	0.041455	0.030774	0.00083745	0.0026362
TAG(51:2)	0.0025014	0.00017042	6.3803e-07	4.3522e-05	0.00064275	0.0022266	0.0027769	0.00017391	1.1782e-05	1.6759e-06	7.0343e-07	2.2834e-08	1.4039e-08	1.2467e-08	3.4637e-06	4.4989e-09	7.8006e-12	8.6327e-05	1.9462e-05	1.3411e-13	1.0755e-11	5.9194e-09	1.1102e-14	5.0828e-09	1.2432e-12	NA	3.1363e-07	0.00047111	0.0010571	0.51127	0.85992	0.59491	0.15426	0.0061882	0.54691	0.084423	0.2388	0.68124	0.70303	0.10994	0.26387	0.40795	0.014517	0.039956	0.13044	0.045379	0.040686	0.00099499	0.0031671
TAG(56:4)	0.0025061	2.1206e-05	0.015873	0.00036128	0.04728	0.11477	0.049861	0.02429	0.024344	0.0070443	0.0014198	9.0842e-05	0.00033966	0.00027062	7.3587e-05	2.401e-05	3.3671e-06	0.00018061	0.00016944	1.6022e-06	1.9035e-08	2.6681e-06	4.386e-08	8.4255e-07	2.9704e-08	3.1363e-07	NA	9.7379e-05	4.6715e-05	0.74679	0.6627	0.74557	0.87271	0.028052	0.36356	0.76401	0.81085	0.56824	0.87625	0.22098	0.42519	0.67171	0.050568	0.066771	0.16359	0.04637	0.033952	0.004054	0.0083893
TAG(53:8)	0.00093805	7.1996e-05	0.011916	0.4308	0.030871	0.0057721	0.002671	0.019925	0.0083201	0.010096	0.00050761	0.00013494	3.3153e-05	0.00071146	6.2843e-05	0.00059784	2.8366e-05	0.00248	0.23333	0.00014281	0.0002393	0.00013906	7.281e-05	0.00075403	0.00063549	0.00047111	9.7379e-05	NA	0.0029319	0.48994	0.85854	0.96884	0.209	0.039179	0.13244	0.36115	0.49049	0.79321	0.87487	0.35172	0.013741	0.36784	0.037589	0.095168	0.14952	0.088364	0.05321	0.0060901	0.012594
PI(34:0)	0.0012334	0.00046537	0.51177	0.032367	0.017402	0.021877	0.010011	0.0084681	0.049588	0.0075206	0.0032196	6.0335e-06	0.00048987	0.0001519	3.8784e-06	0.00034323	0.0001048	0.0013716	0.001219	0.016725	0.0003102	3.1205e-05	4.7352e-05	9.3842e-09	4.5141e-07	0.0010571	4.6715e-05	0.0029319	NA	0.66255	0.65434	0.62549	0.40974	0.00095389	0.32619	0.44845	0.90686	0.89195	0.82898	0.3767	0.061123	0.33366	0.050334	0.12714	0.1598	0.11573	0.070912	0.010883	0.023526
PC-O(42:4)	0.81704	0.45719	0.38703	0.49898	0.074087	0.048536	0.054349	0.0059967	0.071857	0.092084	0.083644	0.20812	0.10699	0.10688	0.18262	0.19673	0.24555	0.013272	0.22881	0.33855	0.70981	0.2407	0.38746	0.42669	0.58751	0.51127	0.74679	0.48994	0.66255	NA	0.0084947	0.21461	0.023149	0.28214	0.6396	0.6591	0.46908	0.042823	0.94129	0.44047	0.85009	0.97412	0.28952	0.31626	0.65423	0.7568	0.34911	0.4902	0.52636
PE(40:1)	0.50936	0.10479	0.88996	0.75319	0.0012386	0.0050183	0.0015455	0.0013583	0.017099	0.017211	0.028121	0.16128	0.14935	0.072512	0.048789	0.062689	0.23281	0.37782	0.27992	0.62916	0.99714	0.40048	0.40977	0.3285	0.76615	0.85992	0.6627	0.85854	0.65434	0.0084947	NA	0.083196	0.012557	0.49398	0.0067901	0.17307	0.14868	0.013299	0.11105	0.044814	0.30895	0.89412	0.73811	0.90941	0.55702	0.53175	0.54587	0.40361	0.8287
Coagulation factor	0.67607	0.77086	0.53026	0.65462	0.31909	0.16069	0.23937	0.2055	0.2101	0.20966	0.23519	0.29698	0.30505	0.27244	0.39372	0.42469	0.44711	0.58315	0.73733	0.67168	0.89974	0.69455	0.5768	0.44023	0.55566	0.59491	0.74557	0.96884	0.62549	0.21461	0.083196	NA	0.48428	0.62421	0.43291	0.73188	0.8746	0.54123	0.21028	0.41368	0.18306	0.48451	0.47597	0.097815	0.068971	0.61842	0.73392	0.18792	0.9131
Dodecanoic acid	0.028889	0.19276	0.047259	0.86894	5.9606e-05	1.8037e-06	3.7814e-05	0.00010735	5.7664e-05	0.00024645	0.003082	0.0043936	0.001197	0.0020046	0.0076342	0.013647	0.017828	0.36682	0.46759	0.1856	0.38841	0.16535	0.091933	0.080324	0.20616	0.15426	0.87271	0.209	0.40974	0.023149	0.012557	0.48428	NA	0.030286	0.076426	0.0012265	0.00039433	0.00013323	0.11102	0.038965	0.11317	0.43633	0.12236	0.30085	0.34026	0.11745	0.17987	0.11967	0.062268
Apolipoprotein E O	0.069638	0.0078337	0.17468	0.14212	0.009383	0.0078706	0.0052088	0.0014991	0.0089368	0.0028319	0.012452	0.0004374	0.0012029	0.00055639	0.00038675	0.0010855	0.0010415	0.0035901	0.0064929	0.02933	0.016799	0.00041375	0.0013339	0.00030232	0.0010222	0.0061882	0.028052	0.039179	0.00095389	0.28214	0.49398	0.62421	0.030286	NA	0.069689	0.06141	0.10655	0.059016	0.10347	0.050967	0.13446	0.078609	0.064897	0.39537	0.073973	0.3066	0.17188	0.12657	0.10932
PI(34:2)	0.14553	0.0020338	0.88066	0.89142	0.01699	0.039203	0.0069216	0.031283	0.08511	0.087758	0.070479	0.14934	0.13951	0.11866	0.02425	0.050992	0.12574	0.33375	0.49799	0.35236	0.31683	0.18685	0.18572	0.22455	0.48016	0.54691	0.36356	0.13244	0.32619	0.6396	0.0067901	0.43291	0.076426	0.069689	NA	0.038098	0.046489	0.049527	0.077291	0.00063748	0.47181	0.089439	0.8444	0.48396	0.34917	0.35313	0.6892	0.43762	0.35272
3-Aminoisobutanoic	0.029772	0.030783	0.04926	0.41935	0.0026261	0.0030567	0.0078659	0.011227	0.0028725	0.0042232	0.007767	0.020441	0.013343	0.01321	0.036323	0.026756	0.033925	0.42808	0.18646	0.08667	0.10856	0.21317	0.078211	0.086306	0.13676	0.084423	0.76401	0.36115	0.44845	0.6591	0.17307	0.73188	0.0012265	0.06141	0.038098	NA	1.987e-07	0.0011563	0.82851	0.23025	0.13554	0.17966	0.63322	0.72909	0.9078	0.78737	0.68159	0.65067	0.40272
3-Indoleacetonitri	0.19083	0.18111	0.068723	0.66192	0.015657	0.010277	0.02558	0.040601	0.010988	0.021981	0.050943	0.088631	0.049254	0.062232	0.1357	0.10832	0.12108	0.64893	0.66589	0.21212	0.35134	0.41256	0.24246	0.30332	0.39683	0.2388	0.81085	0.49049	0.90686	0.46908	0.14868	0.8746	0.00039433	0.10655	0.046489	1.987e-07	NA	2.4079e-06	0.54565	0.24067	0.079898	0.055593	0.91364	0.96283	0.52936	0.97133	0.97916	0.99917	0.67046
Pentadecanoic acid	0.37595	0.26773	0.46761	0.64706	0.020317	0.005843	0.0071889	0.0081485	0.016758	0.027668	0.094227	0.15724	0.097836	0.087003	0.11459	0.13261	0.23798	0.38497	0.4167	0.56514	0.82881	0.52404	0.45676	0.44777	0.76129	0.68124	0.56824	0.79321	0.89195	0.042823	0.013299	0.54123	0.00013323	0.059016	0.049527	0.0011563	2.4079e-06	NA	0.087258	0.074575	0.33907	0.25697	0.74469	0.74589	0.6353	0.84801	0.8304	0.95064	0.98478
Inter-alpha-trypsi	0.58116	0.54872	0.85205	0.56829	0.097782	0.070947	0.045829	0.060384	0.0841	0.085961	0.41896	0.30461	0.30162	0.21158	0.17638	0.16164	0.3364	0.3804	0.40148	0.73337	0.82314	0.46604	0.45043	0.4351	0.7049	0.70303	0.87625	0.87487	0.82898	0.94129	0.11105	0.21028	0.11102	0.10347	0.077291	0.82851	0.54565	0.087258	NA	1.5264e-05	0.93005	0.1488	0.88843	0.027587	0.025456	0.034273	0.10756	0.086837	0.30625
Tetranectin OS=Hom	0.15988	0.013752	0.28235	0.40106	0.0034553	0.014428	0.004551	0.0025792	0.0073023	0.0068193	0.029583	0.045328	0.035085	0.018322	0.014303	0.0072429	0.028758	0.072097	0.10149	0.08072	0.12775	0.042268	0.04211	0.073541	0.14872	0.10994	0.22098	0.35172	0.3767	0.44047	0.044814	0.41368	0.038965	0.050967	0.00063748	0.23025	0.24067	0.074575	1.5264e-05	NA	0.80023	0.060425	0.50189	0.054728	0.1442	0.23129	0.56574	0.11386	0.41706
Ficolin-3 OS=Homo	0.027795	0.19736	0.41196	0.89805	0.25031	0.064598	0.10236	0.3551	0.22021	0.22184	0.19551	0.04836	0.053906	0.11691	0.073674	0.24976	0.11547	0.43435	0.8735	0.33914	0.26521	0.11261	0.20087	0.11797	0.16388	0.26387	0.42519	0.013741	0.061123	0.85009	0.30895	0.18306	0.11317	0.13446	0.47181	0.13554	0.079898	0.33907	0.93005	0.80023	NA	0.095396	0.26204	0.85156	0.82635	0.90563	0.23085	0.70097	0.44452
Phosphatidylinosit	0.80536	0.55154	0.75873	0.31564	0.46374	0.6651	0.55948	0.51457	0.62187	0.56163	0.87623	0.40832	0.44187	0.45227	0.35145	0.38111	0.36881	0.07718	0.66027	0.50588	0.30643	0.27762	0.33622	0.33898	0.34361	0.40795	0.67171	0.36784	0.33366	0.97412	0.89412	0.48451	0.43633	0.078609	0.089439	0.17966	0.055593	0.25697	0.1488	0.060425	0.095396	NA	0.57401	0.87415	0.45363	0.56593	0.56435	0.43823	0.92118
PI(36:0)	0.18706	0.057886	0.069124	0.85135	0.015789	0.035068	0.03568	0.024198	0.024534	0.017999	0.017988	0.0083791	0.0078904	0.008216	0.011702	0.012379	0.0079835	0.33065	0.21906	0.017662	0.010088	0.0070696	0.010198	0.012382	0.013851	0.014517	0.050568	0.037589	0.050334	0.28952	0.73811	0.47597	0.12236	0.064897	0.8444	0.63322	0.91364	0.74469	0.88843	0.50189	0.26204	0.57401	NA	0.089303	0.21616	0.56426	0.3823	0.059803	0.041538
PI(36:5)	0.025607	0.12635	0.11833	0.26462	0.12596	0.078447	0.083358	0.17014	0.059071	0.051049	0.094108	0.028758	0.037777	0.044515	0.038683	0.040962	0.028911	0.71289	0.65149	0.075029	0.059969	0.14658	0.03396	0.036764	0.039562	0.039956	0.066771	0.095168	0.12714	0.31626	0.90941	0.097815	0.30085	0.39537	0.48396	0.72909	0.96283	0.74589	0.027587	0.054728	0.85156	0.87415	0.089303	NA	2.9837e-05	0.0010593	0.0041911	0.0023648	0.00012027
GlcCer(41:1)	0.32764	0.30432	0.28853	0.401	0.17058	0.1216	0.11867	0.221	0.12712	0.11796	0.23424	0.068276	0.085857	0.095531	0.073169	0.097671	0.077548	0.64601	0.86908	0.23982	0.1541	0.19705	0.093234	0.083818	0.10247	0.13044	0.16359	0.14952	0.1598	0.65423	0.55702	0.068971	0.34026	0.073973	0.34917	0.9078	0.52936	0.6353	0.025456	0.1442	0.82635	0.45363	0.21616	2.9837e-05	NA	0.016444	0.077535	0.0021583	0.0015698
PI(43:5)	0.055057	0.41513	0.12924	0.057919	0.16483	0.079279	0.079376	0.1035	0.061403	0.053237	0.11521	0.030202	0.032806	0.043964	0.036492	0.03864	0.028798	0.12637	0.14982	0.088373	0.14911	0.25883	0.033447	0.038167	0.041455	0.045379	0.04637	0.088364	0.11573	0.7568	0.53175	0.61842	0.11745	0.3066	0.35313	0.78737	0.97133	0.84801	0.034273	0.23129	0.90563	0.56593	0.56426	0.0010593	0.016444	NA	2.0647e-09	6.2849e-06	3.0927e-06
SM(39:1)	0.076528	0.51047	0.14314	0.074477	0.29735	0.11887	0.12358	0.18973	0.10302	0.083622	0.1828	0.029635	0.036172	0.052845	0.040606	0.051136	0.030031	0.22882	0.13685	0.10375	0.18868	0.17086	0.0318	0.03219	0.030774	0.040686	0.033952	0.05321	0.070912	0.34911	0.54587	0.73392	0.17987	0.17188	0.6892	0.68159	0.97916	0.8304	0.10756	0.56574	0.23085	0.56435	0.3823	0.0041911	0.077535	2.0647e-09	NA	0.00015599	6.5321e-07
Cer(36:3)	0.064369	0.092644	0.016139	0.029455	0.011828	0.0049431	0.0049813	0.0042958	0.0025105	0.0015887	0.0023851	0.00031005	0.00031618	0.00050616	0.00062324	0.00067657	0.00027122	0.0099774	0.022755	0.0044405	0.0050404	0.0040922	0.0004476	0.00066218	0.00083745	0.00099499	0.004054	0.0060901	0.010883	0.4902	0.40361	0.18792	0.11967	0.12657	0.43762	0.65067	0.99917	0.95064	0.086837	0.11386	0.70097	0.43823	0.059803	0.0023648	0.0021583	6.2849e-06	0.00015599	NA	9.6128e-06
PE(30:5)	0.028833	0.10163	0.028579	0.04519	0.016711	0.010576	0.010737	0.024891	0.0063339	0.004519	0.0098625	0.0012106	0.001582	0.0023362	0.0019898	0.0022336	0.0010915	0.3584	0.13054	0.014557	0.013531	0.022457	0.0016074	0.0021799	0.0026362	0.0031671	0.0083893	0.012594	0.023526	0.52636	0.8287	0.9131	0.062268	0.10932	0.35272	0.40272	0.67046	0.98478	0.30625	0.41706	0.44452	0.92118	0.041538	0.00012027	0.0015698	3.0927e-06	6.5321e-07	9.6128e-06	NA
LPE(20:4)	0.085004	0.13448	0.034415	0.06267	0.028067	0.014022	0.01417	0.0461	0.0087864	0.0062206	0.0092278	0.001824	0.0026895	0.0036863	0.0029316	0.0032543	0.0016809	0.63063	0.21083	0.021335	0.025085	0.0096115	0.0023489	0.0030887	0.0036733	0.0044452	0.010965	0.016047	0.030067	0.22139	0.9978	0.90043	0.15179	0.14536	0.54826	0.63683	0.9107	0.70181	0.31175	0.5181	0.34661	0.719	0.025342	0.00064705	0.008271	0.00025306	1.7968e-05	0.000118	2.2444e-11
PI(37:8)	0.79903	0.56098	0.10282	0.11891	0.063926	0.066288	0.068155	0.029591	0.048199	0.041369	0.13003	0.021025	0.017424	0.021992	0.02796	0.028918	0.020143	0.014652	0.19035	0.093312	0.076197	0.057275	0.023912	0.027252	0.028547	0.034593	0.18889	0.076187	0.076618	0.16832	0.43229	0.40899	0.0174	0.011509	0.411	0.41781	0.10943	0.10622	0.13302	0.14284	0.52557	0.0040213	0.39317	0.2765	0.011464	0.0049535	0.020276	0.00075871	0.013864
PE-O(42:2)	0.88272	0.26079	0.075577	0.15003	0.024986	0.040111	0.040057	0.016887	0.027494	0.022091	0.042597	0.010394	0.0085153	0.0099888	0.014163	0.014421	0.0097879	0.015735	0.18752	0.060978	0.025482	0.0075574	0.01231	0.014842	0.016399	0.019425	0.17924	0.048902	0.054216	0.20669	0.47354	0.40155	0.033986	0.0040744	0.25762	0.25934	0.11134	0.26536	0.27731	0.061624	0.31698	0.0021865	0.20983	0.74471	0.10855	0.21684	0.34316	0.010867	0.12546
TAG(58:2)	0.71677	0.27433	0.04033	0.10545	0.016375	0.017461	0.01738	0.0082974	0.010706	0.0079377	0.01803	0.0027385	0.0022596	0.0028708	0.0042091	0.0043964	0.002478	0.030133	0.16255	0.034639	0.021429	0.0024166	0.0034398	0.004479	0.0051584	0.0067576	0.068632	0.022315	0.027436	0.25694	0.54722	0.45315	0.028881	0.0088559	0.44376	0.65476	0.31709	0.37705	0.24877	0.095023	0.50427	0.0373	0.12933	0.25095	0.021983	0.04867	0.07101	0.00071806	0.006193
PE-O(40:0)	0.58584	0.23047	0.043267	0.11509	0.017653	0.019163	0.019125	0.0077354	0.011878	0.0090051	0.025295	0.003205	0.0025612	0.0033537	0.0047927	0.0050542	0.0029044	0.0063223	0.1041	0.023817	0.021902	0.0057943	0.0039869	0.005164	0.005889	0.0073206	0.095624	0.023666	0.029166	0.13191	0.42279	0.20532	0.050075	0.0050259	0.34918	0.57774	0.26237	0.32087	0.14719	0.072132	0.28294	0.012094	0.20052	0.21782	0.010276	0.029716	0.073414	0.00096292	0.013604
TAG(46:1)	0.75293	0.37455	0.27248	0.57362	0.069297	0.076316	0.073736	0.087051	0.096035	0.084467	0.13225	0.036964	0.040533	0.048582	0.039213	0.06424	0.046892	0.27852	0.57413	0.26049	0.12549	0.081238	0.06193	0.050384	0.067151	0.10524	0.3655	0.078799	0.076772	0.47599	0.46184	0.40397	0.047231	0.01731	0.15872	0.27545	0.17957	0.24404	0.61938	0.18665	0.75702	0.022611	0.54414	0.19782	0.0057772	0.11478	0.16248	0.015474	0.016034
Chol(14:0)	0.35522	0.53211	0.21021	0.22129	0.15951	0.17932	0.17772	0.12762	0.15359	0.14449	0.29792	0.077297	0.071262	0.089828	0.089202	0.10064	0.071983	0.11675	0.46014	0.18172	0.12271	0.30328	0.078115	0.08573	0.084214	0.099605	0.14683	0.11587	0.14666	0.26999	0.58207	0.64208	0.078138	0.099831	0.46645	0.91497	0.38534	0.33036	0.31782	0.37125	0.7619	0.18327	0.52201	0.027138	0.00013133	0.002163	0.021732	0.0034396	0.001374
PE(28:4)	0.064347	0.054939	0.01004	0.019575	0.0041814	0.0024757	0.0025324	0.0031401	0.0011184	0.00062308	0.0034502	8.3694e-05	8.789e-05	0.00014562	0.00020057	0.00021645	7.1432e-05	0.020059	0.018667	0.0029479	0.0027954	0.00065008	0.00013401	0.00022084	0.00029201	0.00035432	0.005273	0.0030917	0.0061864	0.95694	0.72491	0.82579	0.040824	0.010139	0.46499	0.10103	0.25189	0.41156	0.10024	0.10636	0.030167	0.083596	0.034343	0.013671	0.018304	0.0029692	9.7835e-05	2.607e-06	1.8606e-05
DAG(34:3)	0.014907	0.057366	0.014075	0.024479	0.012056	0.0039709	0.0040988	0.010837	0.0020149	0.0011842	0.0036889	0.0002102	0.00028017	0.0004698	0.00043387	0.00047261	0.00018757	0.13171	0.030335	0.0045016	0.011812	0.0042844	0.00031404	0.00048586	0.00062229	0.0007633	0.0027776	0.0051851	0.010584	0.37819	0.7828	0.99711	0.049969	0.030952	0.5785	0.18728	0.46317	0.60273	0.17486	0.37139	0.081871	0.84851	0.041825	0.0057513	0.06432	4.676e-05	2.9331e-08	0.00010639	1.0182e-08
PI(42:8)	0.081036	0.12094	0.029851	0.035197	0.029778	0.011394	0.011705	0.018667	0.0068209	0.0045237	0.009641	0.0013268	0.0014742	0.0020278	0.0022801	0.002362	0.0012319	0.13891	0.054298	0.022983	0.028806	0.0044312	0.0017686	0.0023914	0.0028526	0.0034541	0.0079718	0.014443	0.022453	0.42907	0.52349	0.87847	0.067126	0.023109	0.65886	0.25487	0.59696	0.63816	0.17385	0.22984	0.24525	0.62549	0.12511	0.056796	0.18595	0.0040357	7.3128e-05	0.00065401	4.3481e-05
GlcCer(37:3)	0.2869	0.052398	0.035449	0.18579	0.034813	0.014181	0.014313	0.0059765	0.0087732	0.0057003	0.0030716	0.0019248	0.001581	0.0019357	0.0030651	0.0033087	0.0018516	0.061393	0.033131	0.011758	0.018719	0.0016694	0.002549	0.0033493	0.0039309	0.0044298	0.044408	0.0176	0.022408	0.22065	0.69193	0.93762	0.067766	0.005638	0.24922	0.065509	0.151	0.27036	0.84469	0.77367	0.1173	0.78342	0.005851	0.48102	0.52949	0.1432	0.03428	0.020726	0.0069315
TAG(44:3)	0.39117	0.15478	0.019919	0.20771	0.020104	0.0062418	0.0074174	0.0015958	0.0032804	0.0019194	0.004554	0.0006061	0.0004486	0.00051115	0.0013568	0.0013416	0.00067531	0.031864	0.052422	0.008004	0.032629	0.00053218	0.0010781	0.0012655	0.001574	0.0021507	0.05593	0.018609	0.013539	0.055475	0.49233	0.19166	0.021932	0.0088105	0.91004	0.55845	0.38246	0.15023	0.58949	0.53171	0.23416	0.68181	0.0044987	0.10559	0.11787	0.081536	0.024857	0.0094697	0.0047886
PE-O(28:4)	0.089057	0.013181	0.0058255	0.26583	0.0010025	0.001098	0.0011238	0.00038844	0.00043293	0.0001866	0.00013232	1.6737e-05	1.2311e-05	1.7635e-05	4.9142e-05	5.4933e-05	1.4206e-05	0.032971	0.02561	0.00049264	0.00086857	2.2809e-05	3.1381e-05	5.8277e-05	8.1862e-05	0.0001144	0.0051011	0.0015119	0.002654	0.14482	0.59524	0.32649	0.023565	0.0072192	0.79049	0.29065	0.57487	0.5838	0.91113	0.43895	0.17281	0.99514	3.2714e-07	0.11385	0.22097	0.16221	0.057896	0.004396	0.0021364
DAG(39:1)	0.23677	0.037911	0.012898	0.071934	0.004285	0.0035842	0.0035656	0.0050299	0.0017111	0.0010772	0.0020507	0.00016958	0.000204	0.00030313	0.00035972	0.00039126	0.00014588	0.034774	0.074163	0.0046696	0.0032011	0.00029212	0.00025852	0.00039714	0.00051845	0.00071355	0.020097	0.0045244	0.0089005	0.69175	0.34493	0.32807	0.064722	0.001306	0.1052	0.14438	0.15271	0.36803	0.29694	0.10736	0.37714	0.021196	0.12621	0.063686	0.0016495	0.032901	0.04444	0.00021858	0.0021467
TAG(44:6)	0.15339	0.0184	0.0054541	0.10209	0.0030545	0.0010819	0.0010962	0.00059788	0.0004048	0.00020377	0.00081992	1.911e-05	1.4848e-05	2.9235e-05	5.2635e-05	5.8339e-05	1.5509e-05	0.0024451	0.016462	0.00055063	0.0029855	3.8356e-05	3.4657e-05	7.0526e-05	9.7758e-05	0.00012765	0.01219	0.0015266	0.0034796	0.2558	0.45987	0.25534	0.021511	2.9111e-05	0.23772	0.071925	0.055662	0.076302	0.22159	0.15501	0.043461	0.023651	0.011572	0.14373	0.037687	0.038553	0.015442	0.0024954	0.0092497
PE-O(38:4)	0.080161	0.015719	0.0024947	0.03331	0.0011847	0.00025288	0.00025886	0.00017282	8.0827e-05	3.1905e-05	0.00013494	1.0181e-06	7.5906e-07	2.0897e-06	4.5847e-06	6.109e-06	8.3023e-07	0.0016018	0.0083568	0.00021685	0.00082792	2.9481e-06	3.0042e-06	7.5114e-06	1.3059e-05	1.8868e-05	0.0026789	0.00038935	0.0012381	0.37235	0.65196	0.38117	0.018113	0.00054902	0.41533	0.10044	0.13135	0.17402	0.14815	0.12991	0.03637	0.066799	0.0069775	0.048366	0.027272	0.010574	0.0020081	1.152e-05	0.00066317
GlcCer(45:1)	0.20715	0.049717	0.0094371	0.077687	0.0028529	0.0023147	0.0023656	0.0014627	0.0010226	0.00053773	0.0016259	8.0985e-05	6.582e-05	0.00010407	0.00019254	0.00019386	6.911e-05	0.0044213	0.015899	0.0022159	0.0041613	4.4601e-05	0.00013216	0.00022832	0.00030064	0.00039475	0.007818	0.0032519	0.0059015	0.48554	0.85155	0.8242	0.027109	0.00073031	0.53377	0.17422	0.22344	0.28665	0.28332	0.16969	0.058423	0.042368	0.0074979	0.55445	0.32388	0.09498	0.026246	0.0020094	0.026437
PI(33:3)	0.48767	0.13494	0.012592	0.069441	0.009354	0.0031151	0.0034802	0.0014834	0.0015248	0.00089901	0.0016354	0.00020491	0.0001599	0.000236	0.00048936	0.0004858	0.00020609	0.0025631	0.017603	0.004622	0.013827	0.00011007	0.0003878	0.0005545	0.00074071	0.00094631	0.027518	0.0074114	0.0099342	0.16358	0.37823	0.36705	0.05583	0.010116	0.51753	0.31101	0.26311	0.2154	0.28299	0.22435	0.20484	0.028895	0.082572	0.38892	0.12818	0.032689	0.020715	3.2908e-05	0.020522
PC-O(30:0)	0.2544	0.22244	0.023759	0.024101	0.025762	0.008327	0.0083668	0.0045928	0.0045931	0.0030231	0.012335	0.00078239	0.00067646	0.0010712	0.0013535	0.0014909	0.00070298	0.0065365	0.030207	0.011607	0.022847	0.002203	0.0010615	0.0014769	0.001797	0.002266	0.017526	0.010739	0.015401	0.40859	0.69335	0.93018	0.040351	0.0092042	0.28139	0.57727	0.45034	0.42845	0.03951	0.11286	0.14183	0.05003	0.091001	0.03889	0.022096	3.8052e-05	1.8638e-05	4.04e-07	6.467e-05
LPC(18:3)	0.38125	0.20219	0.022813	0.13773	0.024972	0.0088091	0.0091603	0.0037306	0.0048036	0.0033215	0.010628	0.00096994	0.00074193	0.0011113	0.001751	0.0018588	0.00087498	0.0063411	0.086369	0.011474	0.023218	0.0021999	0.0013496	0.0019259	0.0022583	0.0026406	0.02909	0.012588	0.018371	0.15567	0.73707	0.19828	0.04885	0.013432	0.7257	0.73316	0.44338	0.2715	0.048467	0.073005	0.49231	0.080752	0.046294	0.010316	0.0022161	0.003862	0.0049773	6.0572e-06	0.0015846
LPE(20:5)	0.30131	0.22139	0.024693	0.13892	0.014176	0.008672	0.0086913	0.0041616	0.0048774	0.0032244	0.011198	0.00084739	0.00067362	0.00097786	0.0014535	0.0015676	0.00074769	0.024987	0.082033	0.016453	0.02175	0.0028108	0.0011342	0.0015984	0.0019092	0.0025889	0.022583	0.011161	0.01505	0.33786	0.90644	0.44865	0.01482	0.0076601	0.76531	0.67782	0.63196	0.41117	0.16442	0.10946	0.56436	0.214	0.031766	0.038679	0.02598	0.0025019	0.0011235	6.3202e-05	0.00014441
PE(34:2)	0.22158	0.14477	0.011333	0.043241	0.0054156	0.0030172	0.0030204	0.0017911	0.0013981	0.00081521	0.004335	0.00012568	0.00010408	0.000185	0.00027166	0.0002927	0.0001053	0.0046093	0.037279	0.0041133	0.0095221	0.00069815	0.00019057	0.00030875	0.00039608	0.0005868	0.0097573	0.0041582	0.0067073	0.35511	0.62951	0.49438	0.015256	0.0071696	0.71193	0.46461	0.29644	0.23372	0.13256	0.17878	0.29231	0.047058	0.063671	0.066566	0.017823	0.00102	0.00064118	8.6596e-06	0.0003163
DAG(35:3)	0.26303	0.20873	0.018266	0.077568	0.0094464	0.0052427	0.0053687	0.0042143	0.0028793	0.0017682	0.0057141	0.00037159	0.0003297	0.00046969	0.00072498	0.00079478	0.00033539	0.065012	0.047117	0.010169	0.016376	0.00082534	0.00055854	0.00080436	0.0010175	0.001428	0.010606	0.0071875	0.010774	0.60282	0.97742	0.70068	0.034074	0.028402	0.9656	0.75175	0.82467	0.62154	0.31464	0.3384	0.24121	0.60728	0.0086742	0.055618	0.043294	0.0049985	0.00035434	1.3737e-05	9.1665e-06
PS(42:6)	0.26799	0.26524	0.02966	0.11989	0.012371	0.011304	0.011451	0.0073819	0.0067453	0.0047102	0.013844	0.0013461	0.0011776	0.0015831	0.0022235	0.0024024	0.0011759	0.078293	0.12347	0.020807	0.02034	0.004404	0.0017521	0.0023826	0.0028115	0.0037849	0.024672	0.013793	0.019582	0.38426	0.7862	0.50552	0.03963	0.034966	0.93277	0.87068	0.79648	0.94734	0.32712	0.28016	0.77143	0.64364	0.017047	0.010124	0.0052071	0.001746	0.0014014	1.6702e-05	1.8777e-06
PE(42:3)	0.33926	0.34771	0.030615	0.069756	0.046379	0.011973	0.01204	0.0063723	0.0071112	0.0047444	0.0090092	0.0014552	0.0012218	0.001764	0.0024451	0.002523	0.0013167	0.0054962	0.021303	0.015075	0.063053	0.0032164	0.0018882	0.002542	0.0029909	0.0039205	0.015264	0.015524	0.01995	0.25356	0.57606	0.29647	0.12388	0.088359	0.93077	0.74641	0.77168	0.61288	0.11952	0.27973	0.68083	0.43315	0.17761	0.10747	0.086568	0.00020422	0.00018786	2.0953e-07	0.00093775
GlcCer(43:2)	0.10975	0.18448	0.018867	0.049203	0.017408	0.0060346	0.0060892	0.0026479	0.0032124	0.0020786	0.0073623	0.00045763	0.00036424	0.00061388	0.00083021	0.00091895	0.00039606	0.0034915	0.025702	0.0065935	0.02165	0.0062943	0.00063268	0.00092386	0.0011326	0.0015545	0.010682	0.0079308	0.011428	0.18646	0.39799	0.24413	0.035389	0.01767	0.68052	0.90387	0.90464	0.55248	0.10223	0.24723	0.75594	0.40662	0.090236	0.0099493	0.0049881	6.1544e-07	1.4267e-05	8.8395e-08	5.2049e-06
DAG(43:5)	0.18711	0.21576	0.021367	0.061285	0.020353	0.0070814	0.007183	0.0039847	0.0039775	0.002497	0.0059053	0.00060222	0.00050964	0.00080176	0.0010801	0.001185	0.00053546	0.015602	0.017362	0.0069646	0.026558	0.0040788	0.0008342	0.0011869	0.0014443	0.0018552	0.01686	0.0089224	0.013176	0.25831	0.66342	0.82952	0.061722	0.052057	0.68203	0.63373	0.79361	0.63094	0.38754	0.58882	0.23283	0.52234	0.038419	0.037143	0.059258	2.7721e-05	2.0013e-06	5.9492e-07	9.5702e-07
TAG(45:3)	0.92923	0.87278	0.11723	0.17551	0.10136	0.070473	0.069842	0.042664	0.053626	0.045438	0.13174	0.02542	0.021734	0.026597	0.031607	0.032148	0.023703	0.032952	0.1561	0.095096	0.21641	0.044072	0.028254	0.032978	0.03543	0.043724	0.12034	0.083501	0.089954	0.22956	0.60875	0.42976	0.090928	0.13134	0.6163	0.56163	0.74833	0.28408	0.16889	0.49737	0.59367	0.1572	0.30055	0.33083	0.043934	0.0049907	0.005579	0.00048768	0.0097765
Chol(18:1)	0.59663	0.62291	0.06374	0.1022	0.091482	0.040274	0.04465	0.023421	0.029091	0.025186	0.075816	0.010892	0.0085515	0.012391	0.016508	0.017971	0.010513	0.059453	0.18023	0.072244	0.11435	0.031094	0.013684	0.016707	0.01736	0.020919	0.1042	0.043689	0.060052	0.21818	0.48646	0.49149	0.0234	0.028707	0.6535	0.93292	0.53885	0.28471	0.2118	0.40688	0.74922	0.20198	0.21792	0.045679	0.0059847	0.00015036	0.00028061	6.8223e-05	6.8627e-05
PE(40:3)	0.7366	0.80445	0.11804	0.1266	0.14168	0.078524	0.084108	0.046412	0.061512	0.055565	0.14212	0.032467	0.026601	0.035077	0.042687	0.044506	0.031826	0.051478	0.22869	0.16315	0.20509	0.085116	0.038622	0.044212	0.046376	0.054156	0.1622	0.097524	0.1129	0.30864	0.57612	0.64852	0.024375	0.032195	0.53587	0.90298	0.50033	0.25975	0.12309	0.21533	0.93972	0.079966	0.60547	0.16922	0.031981	0.00019593	0.00089604	0.00031843	0.0014249
Cer(40:1)	0.54023	0.31925	0.052476	0.11635	0.055939	0.02405	0.023968	0.019338	0.016083	0.011984	0.028621	0.004572	0.0041944	0.0052318	0.0066895	0.007082	0.0042315	0.12032	0.16289	0.059395	0.078465	0.0038082	0.0056	0.0070314	0.0080179	0.010586	0.049066	0.029175	0.036312	0.7691	0.84353	0.75819	0.045588	0.0075669	0.82305	0.62941	0.49593	0.31251	0.24788	0.25795	0.62811	0.29745	0.21005	0.11982	0.048802	0.03438	0.0061231	0.0031524	0.00097082
Chol(20:3)	0.59303	0.33625	0.11595	0.3003	0.032969	0.019402	0.017871	0.017608	0.023252	0.022461	0.064345	0.010901	0.0077396	0.011862	0.010568	0.01732	0.011923	0.078737	0.39772	0.13179	0.10976	0.020422	0.020129	0.023818	0.034604	0.042564	0.20351	0.025787	0.066628	0.45251	0.92882	0.58554	0.0099382	0.0028439	0.36214	0.34056	0.23536	0.22829	0.12048	0.083887	0.33401	0.02934	0.24391	0.14246	0.028115	0.035902	0.019782	0.0048903	0.003415
Chol(22:2)	0.50184	0.40218	0.033	0.203	0.059999	0.015272	0.01741	0.025493	0.0099872	0.0083319	0.03306	0.0036996	0.0031951	0.0050025	0.0061118	0.0061732	0.0034379	0.10494	0.095888	0.02356	0.13805	0.0070276	0.0052842	0.007839	0.008793	0.0086901	0.081599	0.023042	0.053002	0.90209	0.87161	0.53551	0.10498	0.018023	0.99925	0.58257	0.45031	0.27943	0.13418	0.49847	0.053957	0.22367	0.097072	0.060845	0.044044	0.0041827	5.2637e-05	0.0011185	0.00035437
SM(41:2)	0.20178	0.26115	0.048109	0.10485	0.057891	0.028598	0.029745	0.022066	0.018807	0.014756	0.054526	0.0051538	0.0045813	0.0074567	0.0076308	0.0084556	0.0046488	0.021541	0.092544	0.030167	0.058929	0.026046	0.0059552	0.0078876	0.0082243	0.0097844	0.052661	0.023671	0.038973	0.60668	0.65979	0.95566	0.015391	0.0011829	0.16685	0.34296	0.28269	0.29682	0.07896	0.15015	0.25535	0.030288	0.14267	0.076995	0.068049	1.3095e-05	1.683e-05	0.0012086	0.00050845
PC-O(32:1)	0.56594	0.84065	0.2543	0.046249	0.72239	0.56195	0.55225	0.51174	0.40049	0.34177	0.49617	0.19378	0.20635	0.2269	0.24267	0.20503	0.15184	0.34481	0.14288	0.27441	0.2884	0.17176	0.11899	0.14671	0.10567	0.1119	0.060043	0.21136	0.22208	0.14495	0.098516	0.61044	0.62497	0.12575	0.497	0.91981	0.61827	0.75609	0.3741	0.90094	0.48564	0.97185	0.52365	0.5714	0.80483	0.02755	0.00077041	0.044677	0.013323
PI(28:7)	0.061158	0.14479	0.29039	0.18797	0.21689	0.18793	0.19406	0.50315	0.17956	0.16275	0.25656	0.10819	0.14079	0.15234	0.12605	0.13882	0.11517	0.7473	0.53262	0.28343	0.16595	0.1701	0.1292	0.12864	0.14054	0.14845	0.12213	0.18854	0.24876	0.0016353	0.14124	0.4758	0.43945	0.17131	0.43018	0.052165	0.30112	0.80306	0.19327	0.21196	0.049449	0.48181	0.5285	0.072556	0.31614	0.42466	0.05523	0.32731	0.046351
PI(35:8)	0.079286	0.64302	0.33663	0.15044	0.6558	0.43728	0.47276	0.86527	0.38618	0.34257	0.47842	0.20713	0.2715	0.31105	0.26819	0.27518	0.2101	0.62491	0.41957	0.33347	0.43305	0.52139	0.19996	0.19504	0.17275	0.19057	0.090317	0.27887	0.29831	0.0015454	0.10675	0.41447	0.77882	0.73053	0.7633	0.64405	0.79061	0.57794	0.39113	0.8695	0.14921	0.44162	0.55865	0.025346	0.44497	0.00304	4.0948e-06	0.092804	0.00031577
Galectin-3-binding	0.70586	0.52067	0.34948	0.80151	0.17747	0.21553	0.20137	0.15923	0.20152	0.20234	0.60668	0.18176	0.14835	0.16046	0.17234	0.17972	0.16653	0.18	0.50826	0.29627	0.32876	0.14422	0.1929	0.229	0.25065	0.23925	0.56302	0.22331	0.34697	0.55115	0.29235	0.98223	0.12209	0.011338	0.87504	0.48405	0.3691	0.22805	0.065391	0.05977	0.02864	0.017609	0.14456	0.20051	0.11198	0.78538	0.26904	0.3786	0.31225
Chol(22:3)	0.10002	0.025014	0.035632	0.57219	0.0070213	0.015247	0.015677	0.010443	0.0093193	0.0061834	0.009282	0.0021783	0.0019906	0.0023775	0.0035159	0.0036307	0.0019732	0.047905	0.088385	0.0096567	0.0056758	0.0017208	0.0028533	0.0038249	0.0044064	0.0045229	0.053302	0.015835	0.025862	0.38252	0.68615	0.88352	0.083844	0.0045432	0.26844	0.16105	0.5788	0.92282	0.62851	0.045726	0.072067	0.079305	0.001669	0.14605	0.44544	0.50803	0.22539	0.077588	0.085355
PS(28:6)	0.19822	0.024247	0.053019	0.34186	0.022705	0.024795	0.025518	0.017858	0.016152	0.011641	0.017895	0.0047202	0.0043474	0.0046797	0.0072479	0.0072949	0.0045388	0.036538	0.054988	0.019898	0.0099451	0.0024436	0.0059535	0.0075275	0.0085185	0.0086832	0.076514	0.027611	0.037447	0.75954	0.77598	0.19981	0.13181	0.00012924	0.34821	0.022287	0.22537	0.41234	0.29358	0.055544	0.059279	0.12713	0.010477	0.47828	0.32369	0.8502	0.45743	0.090773	0.29058
PE(30:7)	0.22765	0.090731	0.068843	0.15253	0.016274	0.02804	0.02782	0.048142	0.020382	0.015765	0.064121	0.006764	0.0075047	0.0086513	0.0090763	0.0099732	0.0064549	0.25639	0.24539	0.040947	0.019535	0.0044314	0.0087426	0.01072	0.012803	0.013938	0.10917	0.0315	0.051502	0.4154	0.35185	0.74174	0.082462	0.0031403	0.42288	0.065783	0.14631	0.596	0.16999	0.092799	0.0014861	0.018847	0.027661	0.089829	0.10985	0.46422	0.078588	0.098004	0.021421
(S)-3,4-Dihydroxyb	0.15826	0.39566	0.19366	0.96632	0.32053	0.077272	0.076758	0.24292	0.10673	0.17244	0.15902	0.17813	0.10389	0.20975	0.14895	0.19443	0.15286	0.26201	0.88619	0.20448	0.56903	0.34475	0.24468	0.40892	0.46678	0.31524	0.3462	0.041281	0.73914	0.98802	0.30395	0.50373	0.14666	0.76744	0.15916	0.7918	0.86032	0.71697	0.0072297	0.038155	0.33427	0.33389	0.62132	0.063707	0.30847	0.0012629	0.018734	0.016531	0.1532
SM(38:1)	0.89452	0.72777	0.30105	0.62759	0.47816	0.27378	0.29642	0.22248	0.25217	0.25724	0.41139	0.23485	0.188	0.23789	0.26554	0.26457	0.22894	0.16706	0.30247	0.37452	0.68335	0.39554	0.25956	0.30261	0.30258	0.27872	0.3584	0.29453	0.45254	0.4599	0.92853	0.76778	0.097756	0.4702	0.96795	0.86907	0.94294	0.48278	0.18943	0.38296	0.57018	0.29623	0.23793	0.60958	0.91812	0.001256	0.00040008	0.0057879	0.061864
TAG(57:2)	0.85572	0.4762	0.11611	0.48717	0.10532	0.06705	0.080181	0.032409	0.050388	0.03839	0.067611	0.029113	0.026316	0.02592	0.043984	0.040819	0.033607	0.099815	0.14153	0.077033	0.25259	0.017299	0.041015	0.039365	0.043619	0.052814	0.32366	0.17917	0.11024	0.076199	0.29069	0.66061	0.07617	0.017213	0.75344	0.63147	0.49194	0.30477	0.80991	0.55447	0.44959	0.597	0.013377	0.98899	0.91229	0.32474	0.17855	0.28404	0.23141
DAG(39:2)	0.80952	0.80908	0.24227	0.58234	0.60069	0.3207	0.38582	0.298	0.25868	0.22101	0.46544	0.16181	0.16688	0.17408	0.24463	0.22408	0.17609	0.13315	0.19052	0.25875	0.70926	0.11663	0.17826	0.16737	0.14853	0.16228	0.52726	0.39292	0.26607	0.72122	0.28658	0.23462	0.67965	0.10979	0.11124	0.77554	0.96069	0.44825	0.17188	0.70531	0.098373	0.23261	0.52084	0.50517	0.51134	0.35064	0.053372	0.17316	0.38099
GlcCer(31:1)	0.82398	0.92006	0.2942	0.348	0.48925	0.22411	0.22533	0.21478	0.20229	0.17654	0.28543	0.13678	0.13	0.1432	0.15253	0.15205	0.13459	0.1554	0.138	0.23532	0.86967	0.10207	0.14518	0.15533	0.16086	0.18162	0.32673	0.24495	0.24985	0.7675	0.6364	0.72826	0.46777	0.244	0.20199	0.91714	0.9807	0.3416	0.79588	0.41218	0.198	0.70265	0.93724	0.80168	0.47759	0.20117	0.011496	0.3922	0.22159
Immunoglobulin lam	0.87457	0.85329	0.2126	0.93225	0.37436	0.24949	0.26934	0.30832	0.21868	0.23837	0.28815	0.22644	0.16965	0.21638	0.25732	0.23398	0.19546	0.28178	0.38785	0.2102	0.77207	0.16936	0.23051	0.32084	0.30539	0.24705	0.3809	0.20566	0.54285	0.5851	0.42227	0.55961	0.55582	0.58411	0.082193	0.82299	0.89634	0.42017	0.66947	0.33657	0.2885	0.95516	0.51887	0.46711	0.49204	0.978	0.28963	0.70334	0.63068
Peroxiredoxin-2 OS	0.5527	0.38556	0.61668	0.69923	0.39125	0.65795	0.59784	0.49188	0.51344	0.4536	0.3138	0.50253	0.52852	0.4454	0.48131	0.39289	0.44058	0.47904	0.45609	0.39	0.25049	0.42826	0.40077	0.44111	0.43588	0.40607	0.43589	0.7636	0.6206	0.91216	0.74683	0.61741	0.7802	0.51899	0.74316	0.63286	0.42233	0.22073	0.191	0.76494	0.85716	0.036884	0.0035789	0.34143	0.44722	0.74835	0.48312	0.50092	0.11707
Cholinesterase OS=	0.87735	0.67295	0.45659	0.78934	0.96279	0.9184	0.77706	0.78293	0.8505	0.9524	0.77078	0.80646	0.90701	0.89519	0.64149	0.87808	0.8976	0.06451	0.74121	0.93968	0.76446	0.55191	0.89467	0.71244	0.83804	0.88152	0.80715	0.66697	0.38492	0.3836	0.67702	0.89131	0.9863	0.087815	0.53276	0.77506	0.50507	0.28017	0.35809	0.60404	0.19747	0.0003868	0.2874	0.38296	0.6655	0.66026	0.71613	0.4416	0.080234
Immunoglobulin hea	0.52701	0.78666	0.44207	0.73596	0.509	0.97406	0.83864	0.85398	0.96481	0.91746	0.71554	0.70915	0.62042	0.8343	0.89865	0.99037	0.68973	0.948	0.89515	0.61896	0.67418	0.64395	0.68518	0.76861	0.60718	0.55672	0.34147	0.21776	0.67428	0.67181	0.4196	0.6727	0.82919	0.78859	0.34269	0.017774	0.0060342	0.03056	0.5213	0.61192	0.98774	0.013754	0.076076	0.54081	0.7582	0.21	0.22635	0.28007	0.22107
Sucrose	0.31332	0.47387	0.24081	0.77584	0.31009	0.19216	0.19835	0.25691	0.186	0.20608	0.10127	0.17798	0.14272	0.18009	0.19116	0.19777	0.1619	0.69832	0.37097	0.1677	0.28604	0.38548	0.19724	0.26145	0.26934	0.21647	0.15466	0.15306	0.44968	0.53144	0.55468	0.18664	0.78916	0.35475	0.47488	0.77493	0.37715	0.67161	0.66484	0.4906	0.79962	0.010498	0.036287	0.1332	0.20471	0.080657	0.09488	0.001917	0.015031
Hydroxylamine	0.26548	0.43657	0.21539	0.73137	0.53403	0.25054	0.28219	0.31954	0.2141	0.24405	0.11857	0.26793	0.21046	0.24334	0.31248	0.27611	0.23718	0.45869	0.33322	0.20163	0.52496	0.18928	0.28363	0.38615	0.37743	0.27433	0.23866	0.27845	0.68847	0.51556	0.69065	0.21932	0.55841	0.8775	0.30658	0.11478	0.027116	0.14539	0.74886	0.82235	0.59203	0.00138	0.31541	0.32618	0.43207	0.59306	0.72034	0.12114	0.33924
Glyceric acid	0.40979	0.80771	0.23057	0.9392	0.91307	0.53345	0.65334	0.83336	0.48335	0.58452	0.4369	0.53522	0.42065	0.55093	0.68054	0.64413	0.48449	0.66876	0.87558	0.42307	0.51439	0.5162	0.54527	0.72673	0.62948	0.43348	0.49107	0.28564	0.99413	0.59401	0.28791	0.23723	0.83007	0.64825	0.15075	0.54573	0.14795	0.13705	0.88867	0.74043	0.77391	0.0071321	0.08044	0.04649	0.25099	0.64245	0.39693	0.13651	0.11047
3-Aminopropionitri	0.96153	0.6604	0.56199	0.93176	0.7877	0.79349	0.96147	0.7021	0.74671	0.74896	0.87306	0.86504	0.8026	0.80754	0.86923	0.95478	0.98944	0.6715	0.66865	0.94794	0.98399	0.95231	0.95603	0.97612	0.92356	0.85113	0.59385	0.62778	0.89172	0.47731	0.59291	0.9097	0.32754	0.33653	0.52201	0.35751	0.66879	0.98438	0.74837	0.78594	0.41363	0.90319	0.18805	0.14452	0.026627	0.67161	0.85643	0.37961	0.43584
L-Serine	0.34815	0.67792	0.38446	0.72105	0.53638	0.65436	0.83607	0.9362	0.6257	0.7435	0.87589	0.81922	0.68628	0.82033	0.99877	0.95027	0.83206	0.49111	0.43584	0.70266	0.47155	0.92331	0.93336	0.93984	0.99078	0.76318	0.75155	0.71174	0.69454	0.60819	0.46489	0.1713	0.089869	0.74198	0.34926	0.10397	0.089854	0.65418	0.95873	0.22697	0.010904	0.2228	0.11392	0.94137	0.24464	0.46075	0.72379	0.23987	0.67614
Aminomalonic acid	0.87492	0.72058	0.33829	0.4052	0.62247	0.82706	0.83831	0.70281	0.58744	0.63219	0.44358	0.70772	0.60927	0.63503	0.77867	0.58432	0.55756	0.36472	0.47997	0.30141	0.28013	0.5108	0.52953	0.73371	0.62172	0.43166	0.29349	0.63623	0.92823	0.58205	0.61229	0.61215	0.49308	0.096809	0.86225	0.3736	0.39771	0.40238	0.89082	0.40553	0.61719	0.89523	0.679	0.82701	0.96175	0.91708	0.43783	0.12938	0.56974
LPC(22:4)	0.51014	0.64802	0.2793	0.26268	0.35285	0.40453	0.28386	0.36074	0.57052	0.43469	0.69814	0.67608	0.90894	0.62999	0.44387	0.52996	0.87217	0.63969	0.18348	0.60605	0.53397	0.88049	0.9284	0.60458	0.94963	0.73566	0.97136	0.32076	0.55696	0.3558	0.14636	0.82459	0.61919	0.85534	0.20445	0.30777	0.31466	0.11058	0.0062521	0.096464	0.705	0.5622	0.031488	0.91566	0.81921	0.2242	0.32037	0.63668	0.84711
Kallistatin OS=Hom	0.66155	0.073543	0.78602	0.35352	0.50037	0.84912	0.55782	0.36398	0.60831	0.501	0.61348	0.4094	0.44859	0.38266	0.24978	0.20441	0.25546	0.092964	0.27953	0.16364	0.10664	0.19854	0.17194	0.2372	0.2244	0.23919	0.20415	0.33206	0.28838	0.65828	0.5663	0.76259	0.79085	0.18876	0.0060735	0.39471	0.22142	0.3077	0.16943	0.0073906	0.23184	0.0025593	0.55944	0.21999	0.4273	0.45592	0.60169	0.63682	0.83468
Immunoglobulin hea	0.67574	0.34622	0.18955	0.020354	0.8508	0.7637	0.7841	0.80323	0.66782	0.62602	0.71915	0.65246	0.62995	0.58455	0.785	0.4269	0.40598	0.26581	0.24741	0.14936	0.058001	0.40355	0.26908	0.45599	0.26906	0.14627	0.34651	0.79519	0.87636	0.69508	0.63697	0.18422	0.96112	0.6646	0.12352	0.068498	0.11413	0.78799	0.80126	0.14363	0.68685	0.0097242	0.48755	0.31667	0.69245	0.61769	0.70754	0.58702	0.79099
Apolipoprotein C-I	0.68662	0.40146	0.35422	0.67496	0.54163	0.34387	0.47289	0.45738	0.3076	0.45831	0.4537	0.99709	0.715	0.75599	0.90827	0.87187	0.96962	0.68474	0.8225	0.90807	0.31885	0.76739	0.82655	0.5961	0.55866	0.90533	0.43048	0.67724	0.19945	0.37623	0.63236	0.19221	0.6975	0.31373	0.040142	0.68503	0.34802	0.91961	0.66707	0.19656	0.25801	0.0013564	0.97944	0.42419	0.40881	0.93749	0.90738	0.7672	0.64425
Phosphoenolpyruvic	0.43974	0.82596	0.69529	0.72478	0.60028	0.66163	0.66249	0.5987	0.64019	0.61447	0.4962	0.57841	0.57676	0.56827	0.59534	0.59471	0.5684	0.74649	0.61373	0.62453	0.48634	0.47066	0.57685	0.58516	0.58999	0.58804	0.44757	0.62654	0.65344	0.74073	0.77062	0.58	0.70954	0.53222	0.73252	0.048701	0.00039869	0.0012926	0.71926	0.52232	0.53532	0.099821	0.10352	0.22625	0.98914	0.3123	0.58614	0.10373	0.30553
Stearic acid	0.93533	0.48255	0.71131	0.6565	0.72154	0.52604	0.52422	0.50883	0.54582	0.59796	0.6886	0.69021	0.60035	0.63943	0.65772	0.66061	0.68864	0.60132	0.83705	0.73013	0.93731	0.81887	0.75985	0.82837	0.87792	0.81041	0.85558	0.72547	0.96749	0.46117	0.87482	0.70446	0.15395	0.12627	0.22603	0.014596	8.2842e-05	5.7588e-06	0.90773	0.55157	0.34717	0.095132	0.32814	0.37335	0.97131	0.45917	0.80928	0.27292	0.47998
Attractin OS=Homo	0.70066	0.10951	0.60426	0.87056	0.27551	0.35219	0.27335	0.23519	0.30178	0.24545	0.30959	0.24052	0.26498	0.22431	0.19039	0.17997	0.2199	0.19075	0.20644	0.23187	0.38588	0.18744	0.20976	0.21337	0.24745	0.27652	0.57578	0.44938	0.30258	0.75116	0.85286	0.70786	0.49988	0.051385	0.18667	0.0088299	0.0079343	0.015016	0.86041	0.33474	0.047585	0.0096726	0.8929	0.65941	0.54896	0.45463	0.91959	0.45532	0.64227
D-Xylulose	0.67554	0.080478	0.55654	0.56944	0.52055	0.94201	0.82894	0.72018	0.71608	0.63447	0.63113	0.4537	0.5045	0.48011	0.43946	0.37888	0.35095	0.49189	0.72076	0.25129	0.073287	0.27068	0.26603	0.31466	0.25156	0.25794	0.29932	0.40284	0.37103	0.78832	0.83499	0.3792	0.57744	0.063233	0.049364	0.035918	0.001702	0.069283	0.79769	0.1933	0.22939	0.0068676	0.61884	0.8216	0.55089	0.22374	0.25713	0.30129	0.50201
L-Proline	0.39157	0.18581	0.27296	0.33208	0.47435	0.45588	0.46826	0.44378	0.31362	0.29276	0.33809	0.26124	0.26991	0.26694	0.31612	0.24657	0.22943	0.52351	0.4415	0.19344	0.2634	0.41471	0.211	0.24809	0.21387	0.18966	0.33466	0.47209	0.44667	0.81405	0.93186	0.61827	0.36259	0.28709	0.56679	0.014262	0.00025678	0.00082733	0.99082	0.71122	0.47076	0.21041	0.53552	0.71809	0.35044	0.87697	0.89478	0.72455	0.85759
L-Isoleucine	0.44974	0.16282	0.55225	0.61153	0.65618	0.60641	0.60546	0.6183	0.5277	0.47765	0.44425	0.39537	0.44288	0.4266	0.43704	0.4161	0.39781	0.6485	0.50627	0.38081	0.38669	0.55656	0.37392	0.35936	0.34379	0.36428	0.51034	0.5974	0.4448	0.74566	0.84405	0.75399	0.61682	0.25765	0.36548	0.0028213	0.00039459	0.0023853	0.69738	0.83767	0.3978	0.16874	0.47947	0.99301	0.67021	0.46186	0.80513	0.45852	0.77886
DAG(41:2)	0.02146	0.39145	0.48659	0.32205	0.4182	0.40165	0.43287	0.996	0.40174	0.40469	0.43886	0.34694	0.43516	0.48745	0.38672	0.40687	0.36939	0.31657	0.95302	0.48231	0.38668	0.81195	0.39981	0.39373	0.41054	0.40355	0.2315	0.47152	0.60539	0.0013579	0.9369	0.90331	0.72618	0.55122	0.3805	0.34791	0.81625	0.47123	0.31223	0.62521	0.94138	0.58371	0.99027	0.00090163	0.054841	0.0010453	0.0039019	0.07654	0.0013752
Diether(44:0)	0.21683	0.20455	0.40188	0.62321	0.30743	0.33857	0.3467	0.74132	0.31422	0.29924	0.35	0.24158	0.30455	0.32174	0.26595	0.27115	0.24589	0.70337	0.80994	0.29318	0.30234	0.34791	0.26018	0.2645	0.27444	0.28266	0.19814	0.35868	0.44346	0.034545	0.82567	0.84964	0.80998	0.1687	0.35608	0.30911	0.40853	0.99067	0.5703	0.99702	0.63214	0.75833	0.16338	0.3197	0.14502	0.4665	0.41544	0.62286	0.31285
PC-O(40:4)	0.52532	0.36242	0.39878	0.17059	0.5713	0.65064	0.63976	0.82718	0.50254	0.45624	0.4293	0.331	0.4623	0.4702	0.38409	0.33702	0.29296	0.46157	0.98946	0.33966	0.21479	0.42136	0.25276	0.2713	0.23134	0.23129	0.14737	0.44294	0.47014	0.00035574	0.58637	0.83129	0.42207	0.79079	0.36052	0.43365	0.42349	0.4767	0.45927	0.81194	0.82271	0.37399	0.95622	0.049507	0.013087	0.22458	0.22372	0.16614	0.059005
GlcCer(28:1)	0.27465	0.42204	0.72513	0.54904	0.6755	0.69968	0.69996	0.54275	0.68602	0.68872	0.62555	0.63206	0.79075	0.8211	0.64796	0.65565	0.63431	0.079286	0.45529	0.70197	0.59521	0.94472	0.64209	0.64708	0.65676	0.64567	0.44586	0.68787	0.86445	9.7313e-06	0.77454	0.95321	0.50614	0.50612	0.40705	0.49886	0.57526	0.4165	0.45911	0.79027	0.6689	0.98036	0.75152	0.028965	0.089671	0.35269	0.35529	0.66764	0.13295
Cer(34:0)	0.18399	0.36157	0.62364	0.45661	0.55761	0.58031	0.5824	0.65501	0.56367	0.55877	0.53288	0.49092	0.63701	0.6678	0.51159	0.52048	0.4944	0.10829	0.59046	0.58505	0.49963	0.83473	0.50451	0.50821	0.5189	0.51475	0.33767	0.57128	0.73176	5.1905e-06	0.67105	0.92638	0.60964	0.6231	0.46091	0.43768	0.5902	0.43262	0.42053	0.77158	0.54786	0.9787	0.85379	0.020987	0.087277	0.25312	0.20822	0.55097	0.071855
PE-O(36:2)	0.22151	0.3347	0.57522	0.44067	0.55396	0.58004	0.585	0.6721	0.54885	0.54518	0.47351	0.47024	0.61063	0.64434	0.49869	0.50043	0.46682	0.1197	0.56977	0.53704	0.43359	0.76526	0.47238	0.48441	0.48482	0.47363	0.34177	0.54004	0.71787	2.1601e-05	0.82607	0.98346	0.57166	0.64059	0.38401	0.44247	0.55889	0.3847	0.51215	0.8116	0.63491	0.99687	0.88241	0.02288	0.067311	0.27387	0.28729	0.5182	0.077987
Glutathione peroxi	0.46817	0.3087	0.76205	0.56428	0.27816	0.51618	0.33437	0.43295	0.49615	0.46936	0.6709	0.7408	0.78856	0.63465	0.46585	0.41726	0.66129	0.64346	0.60949	0.88898	0.99565	0.99337	0.67607	0.71498	0.90308	0.93673	0.74182	0.86105	0.93321	0.46159	0.42539	0.98586	0.76254	0.37046	0.29489	0.52055	0.73018	0.61887	0.10281	0.19187	0.15049	0.84449	0.1229	0.39636	0.25116	0.42568	0.7246	0.94294	0.47743
TAG(45:8)	0.20294	0.99544	0.56839	0.82131	0.63616	0.80382	0.82462	0.80822	0.95582	0.92636	0.75634	0.91347	0.84985	0.9255	0.95956	0.8913	0.75836	0.93434	0.59125	0.5307	0.7111	0.1368	0.69329	0.87743	0.72694	0.61918	0.72197	0.44475	0.95643	0.70213	0.74944	0.8491	0.18473	0.75083	0.31403	0.046545	0.32794	0.2964	0.4598	0.53606	0.67088	0.73922	0.31339	0.84275	0.75093	0.066146	0.12573	0.78037	0.42414
PE(38:3)	0.18985	0.4905	0.65129	0.95152	0.47897	0.65257	0.65348	0.53608	0.61702	0.59402	0.57833	0.51584	0.51294	0.5391	0.53659	0.53952	0.5091	0.30787	0.47455	0.48459	0.35783	0.74566	0.50479	0.50688	0.49635	0.50387	0.64473	0.57388	0.55174	0.47558	0.58623	0.18549	0.39064	0.76374	0.45824	0.2972	0.96737	0.96283	0.95811	0.35188	0.42486	0.70919	0.85139	0.21979	0.61192	0.04095	0.21258	0.19174	0.26449
Immunoglobulin hea	0.64665	0.59161	0.66131	0.21857	0.83723	0.27763	0.23255	0.38569	0.62565	0.64012	0.46162	0.49926	0.47444	0.55763	0.35257	0.67561	0.65537	0.33469	0.95881	0.84306	0.55965	0.57675	0.8296	0.68894	0.93416	0.8678	0.81211	0.27912	0.43144	0.31125	0.93375	0.14581	0.90948	0.28585	0.98243	0.45879	0.33459	0.85772	0.18972	0.58816	0.89142	0.45623	0.68838	0.68447	0.6225	0.7152	0.61981	0.37162	0.77362
DAG(37:5)	0.92408	0.61291	0.5196	0.78047	0.79716	0.78275	0.8592	0.75096	0.70597	0.69726	0.52255	0.60534	0.58497	0.61482	0.72437	0.68094	0.60143	0.39052	0.48969	0.58539	0.50506	0.60495	0.58984	0.61721	0.55014	0.51529	0.87454	0.65046	0.70139	0.91703	0.94092	0.16292	0.97451	0.14963	0.82586	0.066049	0.43053	0.95824	0.40241	0.85175	0.73499	0.50261	0.64379	0.25799	0.51416	0.62426	0.64829	0.8924	0.69514
PS(34:5)	0.43984	0.29924	0.80094	0.5085	0.8988	0.71709	0.92796	0.63262	0.94561	0.82439	0.74048	0.97683	0.93284	0.82494	0.71105	0.47712	0.72661	0.3014	0.082099	0.50451	0.74773	0.5839	0.53949	0.70618	0.69935	0.67058	0.53206	0.82145	0.88104	0.9816	0.5871	0.17662	0.14986	0.38864	0.69032	0.54613	0.59939	0.94097	0.97044	0.85726	0.088338	0.56018	0.50236	0.62742	0.98306	0.73895	0.79562	0.96824	0.86547
Immunoglobulin hea	0.41661	0.47268	0.48667	0.30142	0.45796	0.42297	0.42583	0.42945	0.39725	0.36804	0.51775	0.32541	0.32115	0.33129	0.34559	0.34383	0.32248	0.35226	0.21791	0.48833	0.46926	0.25674	0.3368	0.34796	0.35526	0.35203	0.39402	0.42238	0.44918	0.50842	0.065882	0.0039807	0.51664	0.0994	0.37741	0.12949	0.32021	0.59375	0.57279	0.42756	0.01705	0.097346	0.97724	0.6356	0.34433	0.91032	0.16211	0.81087	0.47235
PE(30:4)	0.38439	0.44239	0.76314	0.57238	0.41157	0.39977	0.44427	0.67862	0.48879	0.4863	0.62699	0.49484	0.5212	0.51711	0.52307	0.59285	0.5885	0.33989	0.86163	0.85696	0.74107	0.59632	0.67557	0.608	0.69209	0.71469	0.98573	0.69973	0.68172	0.17368	0.19037	0.61175	0.29645	0.22257	0.44641	0.044077	0.25916	0.37319	0.81519	0.25577	0.012507	0.77958	0.31703	0.75396	0.57228	0.39356	0.61489	0.47092	0.60389
PE(40:0)	0.35779	0.65124	0.73656	0.51783	0.73605	0.7558	0.77211	0.98678	0.72861	0.71986	0.95379	0.68247	0.70586	0.71006	0.71429	0.69942	0.67651	0.64856	0.69077	0.86308	0.70337	0.68284	0.68077	0.6981	0.68945	0.66995	0.58513	0.71938	0.78689	0.022975	0.027772	0.20774	0.59693	0.25269	0.92816	0.16059	0.50545	0.6626	0.35143	0.34691	0.04503	0.59896	0.91722	0.72708	0.77498	0.79848	0.26691	0.74315	0.49387
SM(35:2)	0.4212	0.67218	0.69544	0.5224	0.80623	0.8066	0.83376	0.88111	0.769	0.75038	0.93419	0.65981	0.65708	0.67061	0.71463	0.7046	0.65039	0.96728	0.55204	0.81402	0.6371	0.57687	0.64184	0.65749	0.62401	0.61517	0.59009	0.64299	0.68922	0.14642	0.021588	0.21041	0.51954	0.13862	0.90811	0.15831	0.51759	0.55687	0.54485	0.43733	0.049324	0.4831	0.84609	0.96962	0.5713	0.60707	0.3763	0.67687	0.71307
LPE(18:2)	0.38186	0.62826	0.72349	0.53957	0.67095	0.68626	0.69515	0.77223	0.6672	0.65168	0.98542	0.61747	0.61681	0.61325	0.63923	0.63201	0.61558	0.98375	0.51496	0.81661	0.67076	0.57932	0.62468	0.63568	0.63788	0.6303	0.59405	0.67601	0.70003	0.13384	0.040237	0.22514	0.44434	0.15506	0.9396	0.15912	0.50671	0.49577	0.37658	0.29767	0.045077	0.54089	0.83079	0.94867	0.61789	0.72197	0.31687	0.76898	0.61383
Immunoglobulin lam	0.38759	0.37243	0.75471	0.5307	0.33925	0.14731	0.12479	0.26288	0.26339	0.2185	0.33441	0.10931	0.14589	0.16261	0.085757	0.178	0.15887	0.19177	0.27541	0.48381	0.74254	0.10283	0.2003	0.13028	0.2007	0.34778	0.44396	0.15166	0.10141	0.79674	0.97954	0.22842	0.40767	0.0078681	0.14706	0.57151	0.3448	0.27317	0.22852	0.52355	0.0066361	0.036851	0.47067	0.87582	0.67111	0.26155	0.059471	0.54859	0.281
Pyroglutamic acid	0.23372	0.64857	0.42419	0.58098	0.6174	0.26188	0.31102	0.37681	0.36756	0.43849	0.50189	0.32424	0.24241	0.36409	0.35864	0.48268	0.36468	0.21695	0.96879	0.58842	0.73849	0.49352	0.47485	0.51258	0.5451	0.5289	0.84549	0.16642	0.54646	0.37086	0.86775	0.39804	0.040341	0.21484	0.70033	0.34613	0.048378	0.036712	0.62358	0.74381	0.13802	0.28561	0.15664	0.96276	0.70682	0.35666	0.31705	0.7851	0.53142
Propylene glycol	0.20813	0.47434	0.66609	0.92436	0.13347	0.028215	0.052689	0.11254	0.10885	0.12328	0.27916	0.15757	0.15423	0.17258	0.18215	0.3362	0.34197	0.61007	0.80602	0.91071	0.89297	0.57685	0.57654	0.3757	0.61375	0.74442	0.46501	0.59911	0.44176	0.57441	0.30291	0.64484	0.010145	0.0061318	0.28249	0.0016753	0.0030468	0.012044	0.30217	0.9655	0.054872	0.25719	0.92744	0.71967	0.40772	0.55968	0.35952	0.9638	0.41555
TAG(51:0)	0.79359	0.61913	0.24395	0.3995	0.15609	0.16866	0.25831	0.12258	0.13798	0.11017	0.13501	0.14827	0.15613	0.11474	0.25825	0.20741	0.2089	0.59596	0.072352	0.3968	0.40524	0.14811	0.24712	0.18541	0.20352	0.21509	0.91463	0.88992	0.36591	0.39654	0.78624	0.54862	0.33648	0.061575	0.88321	0.034501	0.43638	0.73635	0.17525	0.38145	0.39073	0.76286	0.31327	0.3812	0.40631	0.49727	0.73957	0.80374	0.36469
Apolipoprotein F O	0.10598	0.14781	0.1678	0.55098	0.039342	0.053825	0.090526	0.087181	0.058244	0.045777	0.065636	0.04074	0.048258	0.043371	0.080336	0.085787	0.072393	0.2606	0.26736	0.20132	0.15939	0.096703	0.10501	0.068539	0.088159	0.10826	0.52709	0.36275	0.15994	0.74262	0.77706	0.89283	0.11708	0.086072	0.97408	0.012903	0.11417	0.30843	0.81155	0.4607	0.31927	0.10052	0.72595	0.86472	0.71785	0.46373	0.84752	0.94671	0.96603
PE(36:1)	0.13756	0.22464	0.27666	0.3426	0.13148	0.098048	0.12399	0.13471	0.093126	0.079637	0.02623	0.10187	0.11959	0.099974	0.13755	0.12999	0.13791	0.93095	0.26678	0.30052	0.21653	0.23367	0.17735	0.14288	0.18425	0.18998	0.44635	0.54676	0.32434	0.77922	0.26563	0.92653	0.32904	0.61216	0.16715	0.21794	0.58309	0.87863	0.76757	0.28621	0.96701	0.48592	0.83366	0.19285	0.88689	0.28632	0.4034	0.095543	0.078359
Complement compone	0.82117	0.17334	0.97798	0.69801	0.53254	0.59935	0.39492	0.56777	0.60422	0.53886	0.22892	0.48393	0.53483	0.4913	0.3002	0.3293	0.39974	0.95066	0.36464	0.53832	0.54992	0.16444	0.37375	0.41972	0.49311	0.5594	0.28832	0.35098	0.44303	0.52662	0.61159	0.02531	0.76461	0.9195	0.035778	0.68548	0.93715	0.82647	0.3278	0.74571	0.61255	0.97525	0.72948	0.23161	0.089272	0.82429	0.77614	0.96172	0.70029
Cer(42:2)	0.12256	0.28172	0.62432	0.61438	0.41351	0.53	0.45259	0.39308	0.4327	0.43582	0.61305	0.55195	0.50848	0.46495	0.46723	0.39718	0.46201	0.94871	0.66245	0.43258	0.4822	0.6139	0.46642	0.56757	0.59856	0.52543	0.2224	0.68069	0.8092	0.79023	0.98626	0.30534	0.51342	0.78207	0.69284	0.54956	0.79092	0.77231	0.35006	0.34746	0.79914	0.15916	0.21158	0.062014	0.18907	0.63102	0.59887	0.87903	0.21821
Complement C1q sub	0.30336	0.52206	0.98099	0.49181	0.54539	0.38027	0.48396	0.7445	0.60342	0.52096	0.40376	0.35424	0.51346	0.46711	0.45591	0.67228	0.59821	0.38796	0.90928	0.83692	0.58129	0.54498	0.69228	0.38795	0.50031	0.74974	0.9047	0.8481	0.2811	0.35972	0.96638	0.68253	0.97209	0.58386	0.82776	0.42005	0.62165	0.6478	0.85496	0.66847	0.50821	0.27105	0.92831	0.22156	0.076115	0.66741	0.75296	0.64446	0.19501
Chol(18:3)	0.019987	0.030559	0.29811	0.015062	0.56782	0.71063	0.64917	0.60942	0.44208	0.31445	0.12649	0.17515	0.26086	0.21001	0.21672	0.15155	0.12877	0.42939	0.039302	0.056106	0.034431	0.10867	0.078409	0.083179	0.054804	0.06323	0.012956	0.32935	0.14813	0.31058	0.96654	0.31841	0.21776	0.85163	0.83501	0.68819	0.59476	0.19172	0.23098	0.42733	0.69792	0.093319	0.79237	0.52989	0.71896	0.84811	0.73221	0.76181	0.40973
L-Threonine	0.08044	0.035752	0.055283	0.0084734	0.10627	0.21514	0.25906	0.068509	0.062766	0.03683	0.021695	0.047832	0.06172	0.030788	0.10571	0.035676	0.038818	0.025734	0.0031987	0.022833	0.010438	0.025218	0.027745	0.029554	0.019729	0.014524	0.045137	0.65491	0.17466	0.43535	0.47438	0.33505	0.95436	0.45805	0.83873	0.25011	0.47051	0.5934	0.7495	0.11108	0.60669	0.91451	0.7397	0.91501	0.76476	0.43353	0.19962	0.41586	0.54731
PE(36:2)	0.0068729	0.02495	0.1269	0.39631	0.044411	0.056302	0.083166	0.067284	0.039511	0.02851	0.011141	0.037425	0.049111	0.035499	0.069184	0.053123	0.054746	0.21714	0.055636	0.033896	0.065927	0.1697	0.070995	0.053065	0.065953	0.064016	0.191	0.46468	0.19494	0.28287	0.081192	0.19014	0.67385	0.94426	0.78334	0.16082	0.45113	0.71912	0.68254	0.94893	0.74499	0.24788	0.2217	0.28636	0.67771	0.83904	0.72399	0.48461	0.77255
TAG(50:4)	0.0076604	5.1002e-05	0.79717	0.28802	0.06635	0.2521	0.11809	0.06909	0.21789	0.10326	0.01943	0.043623	0.092996	0.044362	0.018014	0.02418	0.038632	0.025293	0.01254	0.038096	0.010605	0.027504	0.024185	0.012754	0.022169	0.066281	0.011147	0.17694	0.010316	0.3788	0.17866	0.38376	0.60729	0.42087	0.3231	0.4588	0.80326	0.78745	0.48438	0.37863	0.97765	0.32419	0.32302	0.82779	0.61935	0.38672	0.18906	0.87611	0.68857
TAG(55:8)	0.0060771	0.0002108	0.37333	0.12223	0.28917	0.651	0.44893	0.29384	0.3807	0.23282	0.082781	0.088545	0.14665	0.10384	0.069218	0.050964	0.047294	0.12191	0.057989	0.015083	0.0018606	0.036778	0.019815	0.023444	0.015241	0.025156	0.0031387	0.12	0.03436	0.99353	0.65895	0.66825	0.682	0.27181	0.10551	0.48654	0.8815	0.6421	0.42851	0.29208	0.78308	0.63885	0.21971	0.24538	0.97369	0.86196	0.62839	0.68165	0.76866
Protein Z-dependen	0.4522	0.2005	0.71404	0.28785	0.069303	0.11189	0.11851	0.186	0.17554	0.21024	0.32716	0.38391	0.34657	0.33064	0.3295	0.37953	0.47551	0.63665	0.87594	0.65022	0.6904	0.67399	0.65912	0.62864	0.84781	0.80364	0.46912	0.78782	0.89626	0.33741	0.14695	0.14163	0.1398	0.18835	0.045157	0.044053	0.037392	0.079033	0.15971	0.010538	0.41249	0.019331	0.91533	0.41153	0.21193	0.44602	0.20792	0.76035	0.46931
PI(38:7)	0.8613	0.79679	0.54796	0.63785	0.38566	0.49297	0.49403	0.42953	0.46401	0.46009	0.81528	0.4105	0.39681	0.4121	0.42315	0.43593	0.40478	0.44266	0.8969	0.39855	0.37699	0.53226	0.42076	0.43414	0.43983	0.4387	0.72448	0.50107	0.53269	0.4148	0.7854	0.5519	0.44509	0.38898	0.99059	0.93294	0.40237	0.62154	0.23259	0.64091	0.12226	0.27298	0.079522	0.088865	0.010228	0.36115	0.47161	0.24333	0.21881
Coagulation factor	0.5474	0.84492	0.39069	0.4846	0.37581	0.15361	0.27468	0.36612	0.23282	0.28726	0.52465	0.36993	0.32023	0.40177	0.52193	0.6016	0.53665	0.42675	0.71258	0.78346	0.84906	0.87346	0.74295	0.6623	0.75994	0.70772	0.5108	0.76591	0.90149	0.46928	0.68998	0.095604	0.088224	0.32842	0.88579	0.56593	0.21499	0.16716	0.018287	0.054121	0.41317	0.022094	0.80016	0.22769	0.29729	0.29305	0.55228	0.4961	0.9043
Lipopolysaccharide	0.55303	0.35585	0.11151	0.93715	0.23291	0.20266	0.22934	0.11265	0.13274	0.12333	0.17864	0.085708	0.067759	0.081579	0.12566	0.10452	0.073558	0.025649	0.34176	0.074155	0.13678	0.073268	0.076508	0.10146	0.082937	0.068436	0.24584	0.1509	0.22117	0.097514	0.92862	0.020944	0.31796	0.13874	0.8672	0.77883	0.94412	0.45706	0.14764	0.018689	0.6937	0.058737	0.14837	0.21193	0.28231	0.56855	0.78005	0.18786	0.98213
TAG(48:1)	0.072191	0.16384	0.36121	0.6017	0.6807	0.93417	0.9047	0.93941	0.78952	0.95194	0.73339	0.86347	0.88823	0.96123	0.70713	0.87688	0.96714	0.56835	0.88008	0.93132	0.3675	0.86416	0.90627	0.65682	0.78669	0.92919	0.41606	0.93359	0.39594	0.43451	0.34847	0.71157	0.76309	0.11978	0.20606	0.80084	0.93313	0.56445	0.77127	0.41852	0.91193	0.28077	0.98722	0.33124	0.96398	0.93397	0.48149	0.9503	0.90763
CD5 antigen-like O	0.047631	0.84829	0.60896	0.48945	0.82696	0.86569	0.95989	0.83343	0.79149	0.80136	0.94657	0.9357	0.85942	0.83307	0.8119	0.56497	0.65186	0.27337	0.60136	0.51724	0.79379	0.41179	0.54036	0.81519	0.70695	0.5503	0.87568	0.79381	0.85702	0.65013	0.81084	0.94458	0.7407	0.17251	0.55452	0.74015	0.43689	0.64129	0.34596	0.39088	0.90278	0.00080293	0.54879	0.28928	0.88084	0.85153	0.72669	0.67543	0.8118
Complement C1r sub	0.36964	0.74503	0.7471	0.51388	0.79242	0.4316	0.52199	0.53027	0.61445	0.64445	0.81704	0.51035	0.46497	0.56602	0.58631	0.76656	0.64786	0.12981	0.97074	0.88581	0.82598	0.3728	0.77092	0.6764	0.73803	0.81609	0.49292	0.46905	0.57931	0.16852	0.98178	0.31244	0.44764	0.063948	0.96159	0.52709	0.17068	0.11447	0.39999	0.66574	0.048961	0.00050241	0.89207	0.28044	0.90337	0.59261	0.81683	0.7952	0.23474
Allose	0.20168	0.42584	0.47221	0.92555	0.067492	0.070894	0.095473	0.17116	0.14384	0.17873	0.35084	0.19027	0.15925	0.20358	0.19893	0.29733	0.27723	0.56183	0.91878	0.65147	0.56042	0.73942	0.43255	0.38233	0.52121	0.55581	0.89567	0.3374	0.50891	0.47356	0.39898	0.50618	0.003717	0.03243	0.15	0.023326	0.0011455	0.016059	0.67325	0.60772	0.2552	0.097093	0.71089	0.78556	0.09257	0.40951	0.54025	0.7907	0.18775
N-Acetylmannosamin	0.68798	0.81299	0.44412	0.75623	0.32127	0.32718	0.4837	0.52309	0.37143	0.49068	0.79948	0.71294	0.58192	0.66337	0.86191	0.84127	0.81698	0.72711	0.41935	0.95923	0.95337	0.61797	0.98772	0.95373	0.89847	0.9563	0.50309	0.92852	0.63873	0.44836	0.45428	0.69527	0.017315	0.21962	0.44757	0.30882	0.011958	0.047989	0.60664	0.65798	0.76408	0.5337	0.7998	0.7415	0.055311	0.57706	0.96385	0.86164	0.39924
N-Acetyl-D-glucosa	0.27318	0.40848	0.023593	0.63318	0.018073	0.024367	0.05866	0.019735	0.014229	0.027102	0.064556	0.08162	0.03287	0.043782	0.15723	0.098102	0.08641	0.18157	0.3039	0.12623	0.17519	0.31954	0.15832	0.24659	0.25504	0.12312	0.75703	0.37417	0.80689	0.016963	0.32514	0.88953	0.0018414	0.037294	0.44457	0.058424	0.0099148	0.021861	0.78659	0.3023	0.71884	0.76136	0.36764	0.87629	0.16214	0.68897	0.99769	0.32609	0.26947
PE(32:8)	0.78636	0.80232	0.39348	0.67166	0.22291	0.34182	0.34429	0.25802	0.31421	0.3006	0.44795	0.23835	0.22495	0.2353	0.25877	0.26867	0.23349	0.43729	0.97212	0.45176	0.298	0.22551	0.25009	0.25697	0.26043	0.28549	0.55493	0.34268	0.3477	0.24006	0.88195	0.55203	0.25745	0.17622	0.75534	0.86509	0.43642	0.65043	0.91495	0.57772	0.99219	0.10028	0.41205	0.33377	0.025266	0.67761	0.71757	0.24287	0.11371
[truncated: 108 more columns]

## Sheet: correlation_sEV
	Phosphate	Methyl stearate	15-Methylpalmitate	Malonic acid	Pentadecanoic acid	Cathepsin D OS=Hom	Sucrose	Serum amyloid A-1	Alpha-2-macroglobu	Hemoglobin subunit	Hemoglobin subunit	Complement C3 OS=H	Apolipoprotein C-I	Fibronectin OS=Hom	D-Glucose	1,4-Dithiothreitol	Band 3 anion trans	Solute carrier fam	Ficolin-3 OS=Homo	Fatty acid-binding	Protein S100-A8 OS	Serotransferrin OS	Alpha-1B-glycoprot	Complement C1q sub	Apolipoprotein A-I	Alpha-1-antitrypsi	C4b-binding protei	Beta-2-microglobul	Platelet factor 4	Versican core prot	Glyceraldehyde-3-p	IgGFc-binding prot	Complement C5 OS=H	Fibulin-1 OS=Homo	Inter-alpha-trypsi	Elaidic acid	Properdin OS=Homo	Vitamin D-binding	Actin, cytoplasmic	CD5 antigen-like O	Plasma protease C1	Transferrin recept	14-3-3 protein zet	Caspase-14 OS=Homo	Serglycin OS=Homo	von Willebrand fac	Erythrocyte band 7	Protein S100-A9 OS	Ceruloplasmin OS=H
Phosphate	1	0.41609	0.60453	0.47931	0.43168	-0.13264	-0.15678	0.0014753	0.2725	0.20665	0.22973	0.18877	0.11608	0.10778	0.3483	0.40119	0.27907	0.31012	0.32766	0.39669	0.39421	0.019108	0.024458	0.075566	0.11667	0.017028	0.028111	0.050089	0.025759	0.062194	0.059716	0.10041	-0.028344	0.0011844	-0.18085	0.1396	0.17825	0.044721	0.29432	0.18912	0.23572	0.20084	0.13031	0.11408	0.16054	0.22989	0.15417	0.19178	0.079399
Methyl stearate	0.41609	1	0.8242	0.30716	0.40142	0.067234	-0.21419	-0.18702	0.28612	-0.14514	0.12548	-0.13523	-0.15103	0.059604	0.471	0.69027	0.69406	0.69991	0.54229	0.6065	0.69367	0.068701	0.31595	0.21455	0.32513	0.24981	0.29248	-0.61552	-0.61251	-0.57288	-0.58941	-0.51486	-0.63366	-0.67699	-0.75658	-0.36585	-0.35834	-0.27841	0.12534	-0.23782	-0.056615	-0.3806	-0.47798	-0.5072	-0.34843	-0.17175	-0.29858	-0.2577	-0.35698
15-Methylpalmitate	0.60453	0.8242	1	0.46021	0.53235	-0.13299	-0.27359	-0.21014	0.17016	-0.1015	0.031963	-0.077701	-0.2529	-0.17722	0.43534	0.77148	0.44753	0.50465	0.47582	0.63492	0.64619	-0.14995	-0.050059	-0.081412	0.012407	-0.092647	-0.080984	-0.32442	-0.3471	-0.29726	-0.26458	-0.24744	-0.41784	-0.43787	-0.4876	0.041401	-0.13467	-0.23094	0.24416	-0.12151	-0.071492	-0.073108	-0.227	-0.27189	-0.098097	-0.020536	-0.10967	-0.014891	-0.2845
Malonic acid	0.47931	0.30716	0.46021	1	0.62243	-0.080063	0.11663	0.33695	-0.20402	-0.036716	-0.0027864	0.097366	-0.27186	-0.16273	-0.047	0.31548	-0.26419	0.063827	0.055677	0.054866	0.039444	0.091279	0.33859	0.36318	0.015898	0.1285	0.041178	-0.2343	-0.23026	-0.27123	-0.2929	-0.33281	-0.37744	-0.38799	-0.41698	0.1947	-0.15521	-0.044893	0.28886	0.28878	-0.12562	-0.16097	-0.2366	-0.22074	0.014803	0.025417	0.051527	0.12371	0.13702
Pentadecanoic acid	0.43168	0.40142	0.53235	0.62243	1	-0.28443	0.40836	0.43063	0.22138	0.34114	0.46674	-0.073309	-0.2238	0.0034787	0.50073	0.64607	0.26886	0.36985	0.20239	0.47699	0.38423	-0.22788	-0.0087357	0.074752	0.24335	-0.023913	-0.15619	-0.21459	-0.26294	-0.24096	-0.2282	-0.20078	-0.3736	-0.46947	-0.35235	0.2958	-0.14505	-0.30146	-0.019531	0.23822	0.061205	-0.038268	-0.29714	-0.30161	-0.095543	-0.044273	-0.089944	-0.05746	-0.0090798
Cathepsin D OS=Hom	-0.13264	0.067234	-0.13299	-0.080063	-0.28443	1	-0.20104	-0.057736	0.062783	-0.29297	-0.18775	-0.093531	0.078041	-0.1488	-0.27032	-0.35584	-0.096734	-0.14076	0.23833	-0.04144	-0.0086686	-0.058757	0.26538	-0.020302	-0.034398	-0.03341	0.20929	-0.15248	-0.20971	-0.19928	-0.30356	-0.23704	-0.28578	-0.30273	-0.31246	-0.4536	-0.20609	-0.19165	0.41067	0.012929	-0.0038512	-0.24579	0.05191	-0.032121	-0.11554	0.32775	0.29282	0.32647	0.23575
Sucrose	-0.15678	-0.21419	-0.27359	0.11663	0.40836	-0.20104	1	0.92673	0.072758	0.50212	0.60224	0.0068885	0.1982	0.18648	0.09269	0.10046	-0.077656	0.064731	0.14054	0.23764	0.07559	-0.25037	-0.090309	0.0044767	0.5037	0.12401	-0.045038	-0.23081	-0.26082	-0.25582	-0.23079	-0.21763	-0.1306	-0.24189	-0.11216	0.41224	-0.18312	-0.32271	-0.32492	0.33413	-0.040908	-0.16041	-0.33642	-0.27215	-0.23051	-0.24861	-0.25814	-0.28627	-0.036534
Serum amyloid A-1	0.0014753	-0.18702	-0.21014	0.33695	0.43063	-0.057736	0.92673	1	0.16564	0.58652	0.64854	0.22335	0.29781	0.24607	0.077228	0.12141	-0.16659	0.056587	0.21712	0.22663	0.076328	-0.10422	0.10233	0.1555	0.52019	0.2029	0.066616	-0.11855	-0.14721	-0.14822	-0.1666	-0.13624	-0.086561	-0.21354	-0.11162	0.47683	-0.036152	-0.15974	0.0075019	0.59419	0.13766	-0.026945	-0.1595	-0.097359	-0.018822	0.013368	-0.0014462	-0.017046	0.22187
Alpha-2-macroglobu	0.2725	0.28612	0.17016	-0.20402	0.22138	0.062783	0.072758	0.16564	1	0.77488	0.81745	0.53716	0.58364	0.70381	0.82885	0.54087	0.73009	0.6601	0.5087	0.60676	0.62875	0.30117	0.29117	0.27302	0.57299	0.32883	0.36134	0.31081	0.29168	0.35191	0.29696	0.45014	0.29802	0.13244	0.15641	0.2002	0.54633	0.3408	0.41239	0.54649	0.84811	0.51587	0.41797	0.42955	0.36409	0.61277	0.40842	0.39908	0.4729
Hemoglobin subunit	0.20665	-0.14514	-0.1015	-0.036716	0.34114	-0.29297	0.50212	0.58652	0.77488	1	0.92956	0.59145	0.56931	0.64927	0.64812	0.4039	0.32654	0.3502	0.22917	0.38528	0.30318	0.18029	0.094008	0.20651	0.5194	0.22723	0.12014	0.48306	0.46683	0.50289	0.46946	0.56946	0.47712	0.33214	0.40429	0.59769	0.61538	0.36014	0.27113	0.8009	0.80566	0.65432	0.45866	0.51065	0.51583	0.51111	0.41514	0.3648	0.56139
Hemoglobin subunit	0.22973	0.12548	0.031963	-0.0027864	0.46674	-0.18775	0.60224	0.64854	0.81745	0.92956	1	0.4325	0.5171	0.65302	0.74327	0.53337	0.53205	0.54933	0.40212	0.5736	0.50044	0.11506	0.18417	0.25208	0.69926	0.31735	0.21972	0.15548	0.12842	0.17528	0.13816	0.26534	0.17293	0.0090674	0.072305	0.41332	0.34922	0.11957	0.16537	0.66266	0.68478	0.37172	0.15987	0.20304	0.23368	0.33985	0.20274	0.15851	0.37654
Complement C3 OS=H	0.18877	-0.13523	-0.077701	0.097366	-0.073309	-0.093531	0.0068885	0.22335	0.53716	0.59145	0.4325	1	0.81537	0.77782	0.22657	0.16753	0.052148	0.36524	0.42238	0.22257	0.28663	0.75022	0.47098	0.56265	0.50168	0.62717	0.60821	0.47163	0.54858	0.53167	0.55615	0.57108	0.6683	0.45365	0.4728	0.54336	0.83547	0.86306	0.40771	0.61	0.61461	0.54703	0.55833	0.70274	0.46289	0.58466	0.36982	0.46752	0.5331
Apolipoprotein C-I	0.11608	-0.15103	-0.2529	-0.27186	-0.2238	0.078041	0.1982	0.29781	0.58364	0.56931	0.5171	0.81537	1	0.84285	0.17063	-0.025418	0.21729	0.38249	0.60032	0.33258	0.36764	0.55791	0.30127	0.35092	0.70778	0.62613	0.66274	0.25871	0.31558	0.33242	0.36645	0.42055	0.55785	0.33056	0.34401	0.3313	0.62242	0.5882	0.13269	0.38581	0.49683	0.32292	0.37923	0.51996	0.16441	0.35582	0.11113	0.16739	0.2605
Fibronectin OS=Hom	0.10778	0.059604	-0.17722	-0.16273	0.0034787	-0.1488	0.18648	0.24607	0.70381	0.64927	0.65302	0.77782	0.84285	1	0.46261	0.21946	0.48384	0.64011	0.45777	0.33598	0.43203	0.75734	0.56619	0.66972	0.82681	0.82618	0.7836	0.17584	0.25711	0.25339	0.27069	0.34486	0.45616	0.22955	0.24027	0.2079	0.57106	0.65413	0.022319	0.36961	0.59721	0.26598	0.22453	0.37738	0.11772	0.27751	0.020515	0.046075	0.28388
D-Glucose	0.3483	0.471	0.43534	-0.047	0.50073	-0.27032	0.09269	0.077228	0.82885	0.64812	0.74327	0.22657	0.17063	0.46261	1	0.82827	0.82514	0.75956	0.34034	0.69732	0.70534	0.093731	0.13283	0.19703	0.41358	0.15373	0.08481	0.13717	0.10406	0.15787	0.15267	0.26314	0.099916	0.0048969	0.010297	0.2349	0.32794	0.10351	0.15562	0.32548	0.61033	0.37182	0.1378	0.12613	0.1732	0.35273	0.17802	0.19274	0.23729
1,4-Dithiothreitol	0.40119	0.69027	0.77148	0.31548	0.64607	-0.35584	0.10046	0.12141	0.54087	0.4039	0.53337	0.16753	-0.025418	0.21946	0.82827	1	0.65211	0.77121	0.47524	0.79576	0.7898	0.021819	0.10942	0.16892	0.34639	0.13754	0.035241	-0.15539	-0.17249	-0.1294	-0.09173	-0.041758	-0.16818	-0.27404	-0.2573	0.33381	0.11893	-0.039614	0.17048	0.21181	0.27219	0.14122	-0.13558	-0.13105	0.010074	0.1333	-0.030075	0.055626	-0.016826
Band 3 anion trans	0.27907	0.69406	0.44753	-0.26419	0.26886	-0.096734	-0.077656	-0.16659	0.73009	0.32654	0.53205	0.052148	0.21729	0.48384	0.82514	0.65211	1	0.82402	0.48931	0.67407	0.74969	0.14893	0.19135	0.17811	0.52787	0.30281	0.32165	-0.20769	-0.21067	-0.14572	-0.15178	-0.02175	-0.14357	-0.23524	-0.27079	-0.2227	0.038418	-0.037963	-0.041103	-0.090979	0.3778	0.011485	-0.13381	-0.1394	-0.15457	0.030067	-0.1639	-0.18191	-0.1529
Solute carrier fam	0.31012	0.69991	0.50465	0.063827	0.36985	-0.14076	0.064731	0.056587	0.6601	0.3502	0.54933	0.36524	0.38249	0.64011	0.75956	0.77121	0.82402	1	0.70344	0.81043	0.90743	0.42299	0.45715	0.50756	0.73984	0.62305	0.57911	-0.30851	-0.27376	-0.24885	-0.18798	-0.12146	-0.08608	-0.28122	-0.3006	0.080972	0.15448	0.16704	-0.043301	0.022482	0.26469	-0.087766	-0.2308	-0.14718	-0.27905	0.057011	-0.25671	-0.13532	-0.099754
Ficolin-3 OS=Homo	0.32766	0.54229	0.47582	0.055677	0.20239	0.23833	0.14054	0.21712	0.5087	0.22917	0.40212	0.42238	0.60032	0.45777	0.34034	0.47524	0.48931	0.70344	1	0.84248	0.8587	0.18752	0.20913	0.15301	0.69432	0.4531	0.52589	-0.34407	-0.33566	-0.28189	-0.21745	-0.1619	-0.12124	-0.36355	-0.33597	0.17269	0.11517	0.019846	0.14145	0.06184	0.10207	-0.12817	-0.14509	-0.068953	-0.28202	0.10321	-0.19801	-0.044625	-0.1765
Fatty acid-binding	0.39669	0.6065	0.63492	0.054866	0.47699	-0.04144	0.23764	0.22663	0.60676	0.38528	0.5736	0.22257	0.33258	0.33598	0.69732	0.79576	0.67407	0.81043	0.84248	1	0.96842	-0.062388	-0.001887	0.013106	0.57525	0.20502	0.19024	-0.27187	-0.30595	-0.23715	-0.15571	-0.096565	-0.1343	-0.32253	-0.2894	0.32696	0.10265	-0.14625	0.03988	0.08906	0.16516	-0.002394	-0.17065	-0.13958	-0.24594	0.106	-0.17168	-0.026199	-0.16151
Protein S100-A8 OS	0.39421	0.69367	0.64619	0.039444	0.38423	-0.0086686	0.07559	0.076328	0.62875	0.30318	0.50044	0.28663	0.36764	0.43203	0.70534	0.7898	0.74969	0.90743	0.8587	0.96842	1	0.13248	0.17328	0.18047	0.6161	0.35953	0.36421	-0.30166	-0.30971	-0.25366	-0.17327	-0.11373	-0.12079	-0.31424	-0.31499	0.20243	0.13138	-0.018451	0.046381	0.010319	0.17842	-0.04941	-0.1785	-0.1318	-0.28015	0.11405	-0.19976	-0.040087	-0.16418
Serotransferrin OS	0.019108	0.068701	-0.14995	0.091279	-0.22788	-0.058757	-0.25037	-0.10422	0.30117	0.18029	0.11506	0.75022	0.55791	0.75734	0.093731	0.021819	0.14893	0.42299	0.18752	-0.062388	0.13248	1	0.81273	0.87829	0.47833	0.86633	0.85516	0.1467	0.27444	0.21321	0.21742	0.22078	0.392	0.24655	0.1899	-0.00092121	0.49909	0.8389	0.15417	0.19809	0.36348	0.12551	0.20838	0.35834	0.14463	0.25484	0.0651	0.12939	0.30737
Alpha-1B-glycoprot	0.024458	0.31595	-0.050059	0.33859	-0.0087357	0.26538	-0.090309	0.10233	0.29117	0.094008	0.18417	0.47098	0.30127	0.56619	0.13283	0.10942	0.19135	0.45715	0.20913	-0.001887	0.17328	0.81273	1	0.94455	0.51861	0.81788	0.83111	-0.18197	-0.10367	-0.16438	-0.23654	-0.18656	-0.086743	-0.19876	-0.27015	-0.24863	0.10304	0.45856	0.27627	0.25491	0.28194	-0.18156	-0.082966	0.00035832	-0.040702	0.2291	0.079828	0.12253	0.356
Complement C1q sub	0.075566	0.21455	-0.081412	0.36318	0.074752	-0.020302	0.0044767	0.1555	0.27302	0.20651	0.25208	0.56265	0.35092	0.66972	0.19703	0.16892	0.17811	0.50756	0.15301	0.013106	0.18047	0.87829	0.94455	1	0.56819	0.87856	0.81292	-0.098209	-0.00064519	-0.072921	-0.094645	-0.077632	0.077721	-0.049712	-0.11458	-0.048969	0.22766	0.57476	0.10435	0.2631	0.27913	-0.1011	-0.071956	0.055726	-0.036304	0.16361	-0.0096709	0.053181	0.32612
Apolipoprotein A-I	0.11667	0.32513	0.012407	0.015898	0.24335	-0.034398	0.5037	0.52019	0.57299	0.5194	0.69926	0.50168	0.70778	0.82681	0.41358	0.34639	0.52787	0.73984	0.69432	0.57525	0.6161	0.47833	0.51861	0.56819	1	0.81242	0.75665	-0.32842	-0.27535	-0.26392	-0.23438	-0.15564	-0.029113	-0.27959	-0.24418	0.11454	0.11261	0.18132	-0.14088	0.21966	0.26674	-0.17142	-0.25626	-0.11442	-0.29416	-0.052769	-0.31719	-0.27257	-0.043131
Alpha-1-antitrypsi	0.017028	0.24981	-0.092647	0.1285	-0.023913	-0.03341	0.12401	0.2029	0.32883	0.22723	0.31735	0.62717	0.62613	0.82618	0.15373	0.13754	0.30281	0.62305	0.4531	0.20502	0.35953	0.86633	0.81788	0.87856	0.81242	1	0.95686	-0.24604	-0.12961	-0.17551	-0.14719	-0.12501	0.092845	-0.11702	-0.141	-0.03544	0.20643	0.52835	-0.086664	0.10569	0.18407	-0.20438	-0.17896	-0.004288	-0.22599	-0.028145	-0.2743	-0.20026	0.041506
C4b-binding protei	0.028111	0.29248	-0.080984	0.041178	-0.15619	0.20929	-0.045038	0.066616	0.36134	0.12014	0.21972	0.60821	0.66274	0.7836	0.08481	0.035241	0.32165	0.57911	0.52589	0.19024	0.36421	0.85516	0.83111	0.81292	0.75665	0.95686	1	-0.23995	-0.13397	-0.1679	-0.16566	-0.12206	0.060984	-0.14221	-0.18234	-0.19176	0.19489	0.51359	0.042809	0.056765	0.20573	-0.21439	-0.10378	0.04276	-0.20917	0.06605	-0.18537	-0.11289	0.064421
Beta-2-microglobul	0.050089	-0.61552	-0.32442	-0.2343	-0.21459	-0.15248	-0.23081	-0.11855	0.31081	0.48306	0.15548	0.47163	0.25871	0.17584	0.13717	-0.15539	-0.20769	-0.30851	-0.34407	-0.27187	-0.30166	0.1467	-0.18197	-0.098209	-0.32842	-0.24604	-0.23995	1	0.98746	0.99047	0.95585	0.96446	0.85947	0.88544	0.90663	0.47298	0.83977	0.63247	0.43166	0.56285	0.67351	0.93713	0.95397	0.9385	0.8676	0.73445	0.7854	0.7457	0.72503
Platelet factor 4	0.025759	-0.61251	-0.3471	-0.23026	-0.26294	-0.20971	-0.26082	-0.14721	0.29168	0.46683	0.12842	0.54858	0.31558	0.25711	0.10406	-0.17249	-0.21067	-0.27376	-0.33566	-0.30595	-0.30971	0.27444	-0.10367	-0.00064519	-0.27535	-0.12961	-0.13397	0.98746	1	0.99285	0.96855	0.96724	0.90002	0.91004	0.927	0.46552	0.87476	0.73263	0.39646	0.5355	0.66294	0.91932	0.94012	0.95197	0.85508	0.6928	0.72863	0.69355	0.69523
Versican core prot	0.062194	-0.57288	-0.29726	-0.27123	-0.24096	-0.19928	-0.25582	-0.14822	0.35191	0.50289	0.17528	0.53167	0.33242	0.25339	0.15787	-0.1294	-0.14572	-0.24885	-0.28189	-0.23715	-0.25366	0.21321	-0.16438	-0.072921	-0.26392	-0.17551	-0.1679	0.99047	0.99285	1	0.97223	0.98533	0.88733	0.89459	0.91527	0.46728	0.87579	0.68784	0.42022	0.54211	0.69686	0.94926	0.9568	0.95726	0.8702	0.70831	0.74165	0.6979	0.67683
Glyceraldehyde-3-p	0.059716	-0.58941	-0.26458	-0.2929	-0.2282	-0.30356	-0.23079	-0.1666	0.29696	0.46946	0.13816	0.55615	0.36645	0.27069	0.15267	-0.09173	-0.15178	-0.18798	-0.21745	-0.15571	-0.17327	0.21742	-0.23654	-0.094645	-0.23438	-0.14719	-0.16566	0.95585	0.96855	0.97223	1	0.97934	0.94259	0.92277	0.95727	0.57528	0.90274	0.7048	0.27135	0.43666	0.58424	0.91041	0.89906	0.92945	0.75906	0.61987	0.60574	0.61305	0.55619
IgGFc-binding prot	0.10041	-0.51486	-0.24744	-0.33281	-0.20078	-0.23704	-0.21763	-0.13624	0.45014	0.56946	0.26534	0.57108	0.42055	0.34486	0.26314	-0.041758	-0.02175	-0.12146	-0.1619	-0.096565	-0.11373	0.22078	-0.18656	-0.077632	-0.15564	-0.12501	-0.12206	0.96446	0.96724	0.98533	0.97934	1	0.91076	0.8846	0.91383	0.5094	0.91089	0.68796	0.36139	0.51714	0.72095	0.95351	0.93607	0.9503	0.81435	0.69447	0.6778	0.65169	0.62165
Complement C5 OS=H	-0.028344	-0.63366	-0.41784	-0.37744	-0.3736	-0.28578	-0.1306	-0.086561	0.29802	0.47712	0.17293	0.6683	0.55785	0.45616	0.099916	-0.16818	-0.14357	-0.08608	-0.12124	-0.1343	-0.12079	0.392	-0.086743	0.077721	-0.029113	0.092845	0.060984	0.85947	0.90002	0.88733	0.94259	0.91076	1	0.94237	0.95193	0.57024	0.9132	0.79278	0.13218	0.38916	0.5319	0.78634	0.81086	0.89285	0.60279	0.54028	0.45927	0.49717	0.5063
Fibulin-1 OS=Homo	0.0011844	-0.67699	-0.43787	-0.38799	-0.46947	-0.30273	-0.24189	-0.21354	0.13244	0.33214	0.0090674	0.45365	0.33056	0.22955	0.0048969	-0.27404	-0.23524	-0.28122	-0.36355	-0.32253	-0.31424	0.24655	-0.19876	-0.049712	-0.27959	-0.11702	-0.14221	0.88544	0.91004	0.89459	0.92277	0.8846	0.94237	1	0.93911	0.43717	0.79467	0.67882	0.13657	0.30713	0.45756	0.77376	0.81531	0.84721	0.6502	0.48747	0.5056	0.4945	0.48651
Inter-alpha-trypsi	-0.18085	-0.75658	-0.4876	-0.41698	-0.35235	-0.31246	-0.11216	-0.11162	0.15641	0.40429	0.072305	0.4728	0.34401	0.24027	0.010297	-0.2573	-0.27079	-0.3006	-0.33597	-0.2894	-0.31499	0.1899	-0.27015	-0.11458	-0.24418	-0.141	-0.18234	0.90663	0.927	0.91527	0.95727	0.91383	0.95193	0.93911	1	0.54892	0.81359	0.65729	0.08796	0.34905	0.45351	0.79968	0.80713	0.85246	0.64584	0.47834	0.48818	0.48535	0.48562
Elaidic acid	0.1396	-0.36585	0.041401	0.1947	0.2958	-0.4536	0.41224	0.47683	0.2002	0.59769	0.41332	0.54336	0.3313	0.2079	0.2349	0.33381	-0.2227	0.080972	0.17269	0.32696	0.20243	-0.00092121	-0.24863	-0.048969	0.11454	-0.03544	-0.19176	0.47298	0.46552	0.46728	0.57528	0.5094	0.57024	0.43717	0.54892	1	0.61761	0.34093	0.10397	0.55161	0.25877	0.56369	0.38827	0.47451	0.36431	0.34604	0.24732	0.37568	0.32284
Properdin OS=Homo	0.17825	-0.35834	-0.13467	-0.15521	-0.14505	-0.20609	-0.18312	-0.036152	0.54633	0.61538	0.34922	0.83547	0.62242	0.57106	0.32794	0.11893	0.038418	0.15448	0.11517	0.10265	0.13138	0.49909	0.10304	0.22766	0.11261	0.20643	0.19489	0.83977	0.87476	0.87579	0.90274	0.91089	0.9132	0.79467	0.81359	0.61761	1	0.85756	0.40869	0.58186	0.72709	0.86663	0.85812	0.93488	0.70521	0.7443	0.60282	0.66824	0.64671
Vitamin D-binding	0.044721	-0.27841	-0.23094	-0.044893	-0.30146	-0.19165	-0.32271	-0.15974	0.3408	0.36014	0.11957	0.86306	0.5882	0.65413	0.10351	-0.039614	-0.037963	0.16704	0.019846	-0.14625	-0.018451	0.8389	0.45856	0.57476	0.18132	0.52835	0.51359	0.63247	0.73263	0.68784	0.7048	0.68796	0.79278	0.67882	0.65729	0.34093	0.85756	1	0.31134	0.40454	0.56223	0.59402	0.65534	0.77919	0.5458	0.54048	0.40499	0.46357	0.5399
Actin, cytoplasmic	0.29432	0.12534	0.24416	0.28886	-0.019531	0.41067	-0.32492	0.0075019	0.41239	0.27113	0.16537	0.40771	0.13269	0.022319	0.15562	0.17048	-0.041103	-0.043301	0.14145	0.03988	0.046381	0.15417	0.27627	0.10435	-0.14088	-0.086664	0.042809	0.43166	0.39646	0.42022	0.27135	0.36139	0.13218	0.13657	0.08796	0.10397	0.40869	0.31134	1	0.68049	0.62459	0.53962	0.61757	0.53624	0.72444	0.80751	0.84376	0.82044	0.70923
CD5 antigen-like O	0.18912	-0.23782	-0.12151	0.28878	0.23822	0.012929	0.33413	0.59419	0.54649	0.8009	0.66266	0.61	0.38581	0.36961	0.32548	0.21181	-0.090979	0.022482	0.06184	0.08906	0.010319	0.19809	0.25491	0.2631	0.21966	0.10569	0.056765	0.56285	0.5355	0.54211	0.43666	0.51714	0.38916	0.30713	0.34905	0.55161	0.58186	0.40454	0.68049	1	0.77813	0.67194	0.59605	0.60297	0.73337	0.73891	0.74498	0.70081	0.84558
Plasma protease C1	0.23572	-0.056615	-0.071492	-0.12562	0.061205	-0.0038512	-0.040908	0.13766	0.84811	0.80566	0.68478	0.61461	0.49683	0.59721	0.61033	0.27219	0.3778	0.26469	0.10207	0.16516	0.17842	0.36348	0.28194	0.27913	0.26674	0.18407	0.20573	0.67351	0.66294	0.69686	0.58424	0.72095	0.5319	0.45756	0.45351	0.25877	0.72709	0.56223	0.62459	0.77813	1	0.79632	0.73917	0.73063	0.76677	0.79934	0.73987	0.65475	0.77981
Transferrin recept	0.20084	-0.3806	-0.073108	-0.16097	-0.038268	-0.24579	-0.16041	-0.026945	0.51587	0.65432	0.37172	0.54703	0.32292	0.26598	0.37182	0.14122	0.011485	-0.087766	-0.12817	-0.002394	-0.04941	0.12551	-0.18156	-0.1011	-0.17142	-0.20438	-0.21439	0.93713	0.91932	0.94926	0.91041	0.95351	0.78634	0.77376	0.79968	0.56369	0.86663	0.59402	0.53962	0.67194	0.79632	1	0.92653	0.91041	0.91256	0.76487	0.78178	0.73812	0.6935
14-3-3 protein zet	0.13031	-0.47798	-0.227	-0.2366	-0.29714	0.05191	-0.33642	-0.1595	0.41797	0.45866	0.15987	0.55833	0.37923	0.22453	0.1378	-0.13558	-0.13381	-0.2308	-0.14509	-0.17065	-0.1785	0.20838	-0.082966	-0.071956	-0.25626	-0.17896	-0.10378	0.95397	0.94012	0.9568	0.89906	0.93607	0.81086	0.81531	0.80713	0.38827	0.85812	0.65534	0.61757	0.59605	0.73917	0.92653	1	0.97534	0.88659	0.84447	0.85817	0.83157	0.75596
Caspase-14 OS=Homo	0.11408	-0.5072	-0.27189	-0.22074	-0.30161	-0.032121	-0.27215	-0.097359	0.42955	0.51065	0.20304	0.70274	0.51996	0.37738	0.12613	-0.13105	-0.1394	-0.14718	-0.068953	-0.13958	-0.1318	0.35834	0.00035832	0.055726	-0.11442	-0.004288	0.04276	0.9385	0.95197	0.95726	0.92945	0.9503	0.89285	0.84721	0.85246	0.47451	0.93488	0.77919	0.53624	0.60297	0.73063	0.91041	0.97534	1	0.83907	0.80278	0.76719	0.76794	0.72859
Serglycin OS=Homo	0.16054	-0.34843	-0.098097	0.014803	-0.095543	-0.11554	-0.23051	-0.018822	0.36409	0.51583	0.23368	0.46289	0.16441	0.11772	0.1732	0.010074	-0.15457	-0.27905	-0.28202	-0.24594	-0.28015	0.14463	-0.040702	-0.036304	-0.29416	-0.22599	-0.20917	0.8676	0.85508	0.8702	0.75906	0.81435	0.60279	0.6502	0.64584	0.36431	0.70521	0.5458	0.72444	0.73337	0.76677	0.91256	0.88659	0.83907	1	0.75064	0.87454	0.76701	0.76114
von Willebrand fac	0.22989	-0.17175	-0.020536	0.025417	-0.044273	0.32775	-0.24861	0.013368	0.61277	0.51111	0.33985	0.58466	0.35582	0.27751	0.35273	0.1333	0.030067	0.057011	0.10321	0.106	0.11405	0.25484	0.2291	0.16361	-0.052769	-0.028145	0.06605	0.73445	0.6928	0.70831	0.61987	0.69447	0.54028	0.48747	0.47834	0.34604	0.7443	0.54048	0.80751	0.73891	0.79934	0.76487	0.84447	0.80278	0.75064	1	0.92419	0.96384	0.9012
Erythrocyte band 7	0.15417	-0.29858	-0.10967	0.051527	-0.089944	0.29282	-0.25814	-0.0014462	0.40842	0.41514	0.20274	0.36982	0.11113	0.020515	0.17802	-0.030075	-0.1639	-0.25671	-0.19801	-0.17168	-0.19976	0.0651	0.079828	-0.0096709	-0.31719	-0.2743	-0.18537	0.7854	0.72863	0.74165	0.60574	0.6778	0.45927	0.5056	0.48818	0.24732	0.60282	0.40499	0.84376	0.74498	0.73987	0.78178	0.85817	0.76719	0.87454	0.92419	1	0.95148	0.9071
Protein S100-A9 OS	0.19178	-0.2577	-0.014891	0.12371	-0.05746	0.32647	-0.28627	-0.017046	0.39908	0.3648	0.15851	0.46752	0.16739	0.046075	0.19274	0.055626	-0.18191	-0.13532	-0.044625	-0.026199	-0.040087	0.12939	0.12253	0.053181	-0.27257	-0.20026	-0.11289	0.7457	0.69355	0.6979	0.61305	0.65169	0.49717	0.4945	0.48535	0.37568	0.66824	0.46357	0.82044	0.70081	0.65475	0.73812	0.83157	0.76794	0.76701	0.96384	0.95148	1	0.8873
Ceruloplasmin OS=H	0.079399	-0.35698	-0.2845	0.13702	-0.0090798	0.23575	-0.036534	0.22187	0.4729	0.56139	0.37654	0.5331	0.2605	0.28388	0.23729	-0.016826	-0.1529	-0.099754	-0.1765	-0.16151	-0.16418	0.30737	0.356	0.32612	-0.043131	0.041506	0.064421	0.72503	0.69523	0.67683	0.55619	0.62165	0.5063	0.48651	0.48562	0.32284	0.64671	0.5399	0.70923	0.84558	0.77981	0.6935	0.75596	0.72859	0.76114	0.9012	0.9071	0.8873	1
Prothrombin OS=Hom	0.099879	-0.45157	-0.28563	-0.083551	-0.18464	0.2146	-0.20712	0.018763	0.478	0.51689	0.26918	0.57325	0.3559	0.2675	0.19612	-0.09786	-0.1493	-0.16105	-0.13942	-0.14918	-0.15178	0.26542	0.14581	0.12835	-0.15493	-0.074075	-0.0090709	0.88167	0.85309	0.85203	0.76549	0.81699	0.70431	0.68934	0.68437	0.37236	0.79858	0.62282	0.68874	0.73716	0.78499	0.83589	0.92966	0.90109	0.82979	0.94569	0.93377	0.93001	0.93396
Galectin-3-binding	0.05605	-0.16574	-0.061735	0.17955	-0.028804	0.46303	-0.22337	0.040472	0.24356	0.21665	0.083856	0.11986	-0.11981	-0.19804	0.027884	-0.089231	-0.23088	-0.36906	-0.25186	-0.26814	-0.3067	-0.080597	0.12038	-0.058088	-0.38492	-0.35015	-0.23439	0.52928	0.45849	0.47037	0.28633	0.37197	0.10461	0.18511	0.18392	0.0027139	0.26526	0.13561	0.86997	0.65819	0.56476	0.52505	0.62224	0.49083	0.74283	0.762	0.91759	0.82476	0.7946
Alpha-1-antichymot	0.031236	-0.47241	-0.31083	0.003808	-0.11416	0.24715	-0.17668	0.03523	0.30951	0.40221	0.17166	0.29794	0.052324	0.0045237	0.10808	-0.16836	-0.26362	-0.36499	-0.3855	-0.32892	-0.36191	0.055467	0.068905	0.014989	-0.36193	-0.28851	-0.23199	0.82146	0.76566	0.76022	0.62913	0.68361	0.5048	0.57231	0.56846	0.23557	0.57096	0.39988	0.69238	0.71322	0.68791	0.74709	0.83091	0.74666	0.83223	0.85964	0.964	0.90037	0.93067
Prolactin-inducibl	0.0368	-0.52851	-0.32508	-0.049972	-0.15853	0.17965	-0.20529	-0.010456	0.29712	0.4068	0.14677	0.3363	0.08962	0.021866	0.10325	-0.18008	-0.27831	-0.37052	-0.39067	-0.32609	-0.35825	0.069115	0.008361	-0.016069	-0.38526	-0.29988	-0.25103	0.8835	0.83373	0.82789	0.72017	0.75948	0.60386	0.66964	0.6635	0.3016	0.64522	0.45858	0.64738	0.68393	0.68042	0.80019	0.88101	0.8084	0.84755	0.86029	0.9513	0.90277	0.91062
Complement C1q sub	0.066953	0.10331	0.039548	0.40857	0.097665	0.45535	-0.11365	0.12289	0.040399	0.0046161	0.011208	-0.15787	-0.37578	-0.32124	-0.042929	-0.040726	-0.18819	-0.30714	-0.30592	-0.31332	-0.32945	-0.11506	0.29927	0.091586	-0.30552	-0.24346	-0.16408	0.091371	0.029705	0.023885	-0.18544	-0.096915	-0.33832	-0.20415	-0.26305	-0.28992	-0.1767	-0.14926	0.71332	0.47594	0.30003	0.10063	0.17221	0.03154	0.43197	0.4142	0.62035	0.4914	0.55404
Lysozyme C OS=Homo	0.0055311	0.0053211	-0.11008	0.31954	0.051151	0.64363	-0.076002	0.15868	0.14774	0.04635	0.068852	-0.048149	-0.21854	-0.17536	0.013623	-0.091192	-0.1682	-0.19268	-0.20754	-0.22482	-0.2184	-0.0069405	0.42978	0.22763	-0.18577	-0.1163	-0.017806	0.13268	0.062246	0.042965	-0.13764	-0.056254	-0.21664	-0.13942	-0.18681	-0.23342	-0.065127	-0.058138	0.65636	0.49038	0.33345	0.07664	0.21872	0.10098	0.31535	0.56368	0.65816	0.61221	0.69117
Aminopeptidase N O	0.17302	0.27498	0.12524	0.2232	-0.022451	0.8481	-0.059672	0.21028	0.35127	0.061114	0.16858	0.22724	0.27122	0.089456	0.0010713	0.0045029	0.046922	0.12108	0.48461	0.22534	0.24333	0.10238	0.4502	0.19155	0.22799	0.16073	0.35367	-0.10824	-0.1559	-0.13317	-0.25974	-0.15521	-0.25744	-0.33614	-0.3672	-0.19673	-0.011525	-0.036865	0.69767	0.39387	0.28699	-0.049926	0.14115	0.085706	0.10275	0.52092	0.43996	0.47732	0.42064
Integrin alpha-IIb	0.23936	0.27795	0.24874	0.3258	0.020605	0.63322	-0.25197	0.050673	0.29337	0.071606	0.090209	0.11478	-0.036602	-0.13311	0.053392	0.087262	-0.0098006	-0.075314	0.14667	0.01334	0.017728	-0.0017058	0.32631	0.070449	-0.11727	-0.11579	0.050371	0.1093	0.052858	0.079376	-0.10489	0.007892	-0.23691	-0.19928	-0.26131	-0.20627	0.02921	-0.013707	0.91097	0.5106	0.42424	0.19997	0.31829	0.19982	0.45843	0.60487	0.67822	0.62248	0.5443
Haptoglobin-relate	0.37586	0.48591	0.59182	0.44149	0.095372	0.029978	-0.17802	0.065555	0.2307	0.1049	0.10397	0.53599	0.32262	0.21047	0.080629	0.4325	0.098286	0.35054	0.6168	0.39862	0.43925	0.34613	0.30433	0.23904	0.27254	0.33304	0.37864	-0.098831	-0.048841	-0.029013	-0.036055	-0.016943	-0.054656	-0.18003	-0.21118	0.22122	0.23358	0.29252	0.57451	0.29527	0.17993	0.12654	0.098933	0.15144	0.22448	0.2292	0.1238	0.20388	0.040777
Fibrinogen beta ch	0.23233	0.37541	0.34154	0.68691	0.44809	-0.012311	0.33305	0.56458	0.19397	0.33488	0.41145	0.19855	-0.05078	0.059484	0.1931	0.44758	0.0059878	0.17856	0.17771	0.17928	0.13606	0.089845	0.41224	0.34184	0.26668	0.1967	0.1255	-0.19317	-0.19832	-0.1993	-0.31382	-0.24675	-0.37089	-0.40333	-0.41464	0.14846	-0.10753	-0.062037	0.53933	0.60781	0.26191	0.012923	-0.1223	-0.133	0.24921	0.1631	0.22729	0.17159	0.29324
Haptoglobin OS=Hom	0.36389	0.47331	0.63986	0.41077	0.32885	-0.23147	0.022702	0.16627	0.16099	0.2051	0.22153	0.080501	-0.1032	-0.12985	0.21097	0.52859	0.14601	0.11873	0.25391	0.29512	0.22839	-0.15981	-0.094028	-0.15247	0.011829	-0.13733	-0.15997	-0.086534	-0.094719	-0.041875	-0.10788	-0.051514	-0.26832	-0.25723	-0.27187	0.16663	-0.03651	-0.12651	0.50188	0.32908	0.19034	0.19755	0.0096751	-0.034462	0.3515	0.047752	0.14688	0.068057	-0.045286
Glycerol	0.29043	0.41407	0.66761	0.46595	0.072315	-0.032873	-0.25157	-0.084915	-0.18582	-0.2323	-0.25046	0.087052	-0.15129	-0.33276	-0.15849	0.32316	-0.15406	-0.0069684	0.31204	0.20091	0.18236	-0.08945	-0.088267	-0.17092	-0.19321	-0.14058	-0.10255	-0.17707	-0.16391	-0.1414	-0.13935	-0.17193	-0.2525	-0.24068	-0.27996	0.14861	-0.068465	-0.061133	0.46042	0.046066	-0.17286	0.0028176	-0.038309	-0.060182	0.15526	-0.0049763	0.042835	0.096431	-0.18683
Ras-related protei	0.28048	0.5386	0.36319	0.073129	-0.21905	0.51488	-0.29806	-0.11649	0.20394	-0.14041	-0.013644	-0.026239	0.069087	-0.069848	-0.015289	0.080706	0.24084	0.097655	0.367	0.14981	0.1958	0.0017673	0.2406	-0.015965	0.072255	0.031701	0.21724	-0.26292	-0.28037	-0.23141	-0.37005	-0.25409	-0.40384	-0.34385	-0.50172	-0.47462	-0.21993	-0.17119	0.59839	0.083897	0.16094	-0.11602	-0.0031644	-0.091819	0.10909	0.15942	0.19976	0.11815	0.0075515
4-Hydroxybenzoic a	-0.19548	0.2767	0.25682	0.23444	0.11504	-0.24963	0.18701	0.078173	-0.30466	-0.29247	-0.16337	-0.032298	-0.13345	-0.027632	-0.0066325	0.35355	-0.0065142	0.40473	0.25464	0.33124	0.37627	0.13036	0.16333	0.26529	0.21835	0.31883	0.18521	-0.55582	-0.50551	-0.55322	-0.3934	-0.5145	-0.23789	-0.32314	-0.30913	0.20405	-0.2583	-0.1022	-0.45464	-0.37481	-0.57888	-0.53024	-0.61088	-0.50977	-0.63656	-0.45568	-0.62101	-0.41178	-0.45988
trans-Ferulic acid	-0.15535	0.16271	-0.088494	-0.34228	-0.069692	-0.36333	0.24865	-0.036222	-0.079485	-0.12081	0.052012	-0.17465	0.11072	0.28511	0.14525	0.10266	0.38527	0.45245	0.15481	0.25563	0.3186	0.11857	0.020422	0.1709	0.43581	0.38726	0.27479	-0.49557	-0.44163	-0.4565	-0.3133	-0.35803	-0.09049	-0.13361	-0.1803	-0.1301	-0.27126	-0.14407	-0.85144	-0.59271	-0.4068	-0.51215	-0.59281	-0.48958	-0.73345	-0.65213	-0.8141	-0.75229	-0.63083
Complement factor	-0.28551	-0.044309	-0.36569	0.13233	-0.076427	-0.14361	0.31861	0.27174	-0.18019	-0.064246	0.019886	0.26796	0.30052	0.49368	-0.21028	-0.16193	-0.073385	0.27449	0.08417	-0.11774	-0.0069775	0.62621	0.6101	0.72509	0.57354	0.81053	0.69483	-0.4044	-0.29141	-0.3747	-0.30306	-0.36413	-0.032646	-0.16538	-0.15688	-0.067131	-0.11563	0.27116	-0.49827	-0.16302	-0.27012	-0.50041	-0.46674	-0.2903	-0.50112	-0.41491	-0.55463	-0.48506	-0.19148
Receptor-type tyro	0.23514	0.22465	0.019561	0.022743	0.050589	-0.26236	0.32439	0.18483	-0.060684	-0.033148	0.14964	-0.050178	0.17492	0.29462	0.13528	0.14801	0.27585	0.46765	0.24727	0.31337	0.36309	0.16136	0.18899	0.33162	0.50214	0.45063	0.33698	-0.50767	-0.47032	-0.49372	-0.38064	-0.41646	-0.14479	-0.15611	-0.31763	-0.037474	-0.24661	-0.13304	-0.61668	-0.34565	-0.33226	-0.50176	-0.55504	-0.45675	-0.65924	-0.48324	-0.6529	-0.56466	-0.43145
Adiponectin OS=Hom	-0.020404	0.15764	-0.089314	-0.059139	-0.36586	-0.18757	-0.14799	-0.23494	-0.20678	-0.3012	-0.22021	-0.0018146	0.0099716	0.1995	-0.034511	-0.013172	0.12332	0.30603	-0.064512	-0.063719	0.092386	0.44282	0.40917	0.49981	0.17749	0.4683	0.39958	-0.32395	-0.24511	-0.3078	-0.2349	-0.29721	-0.00098026	0.071164	-0.15065	-0.24009	-0.13099	0.17298	-0.40532	-0.40564	-0.29117	-0.4067	-0.35159	-0.27334	-0.43904	-0.33448	-0.43968	-0.36222	-0.25762
Phospholipid trans	0.073456	0.048099	-0.21926	-0.077466	-0.44726	0.091406	-0.16404	-0.21881	-0.31601	-0.44104	-0.3542	0.0096835	0.19579	0.20512	-0.34365	-0.36225	-0.028003	0.13327	0.067242	-0.15945	-0.010494	0.42402	0.37137	0.41387	0.22869	0.50181	0.5251	-0.38527	-0.30682	-0.36345	-0.29271	-0.35336	-0.038963	-0.00049677	-0.21039	-0.38537	-0.19765	0.1268	-0.44273	-0.51154	-0.41131	-0.53868	-0.35438	-0.26234	-0.55484	-0.3849	-0.50229	-0.42414	-0.34563
CD59 glycoprotein	0.2655	0.56454	0.40984	-0.37806	-0.10593	0.10501	-0.18214	-0.30732	0.36289	-0.072984	0.13339	-0.10339	0.17752	0.18177	0.47153	0.41211	0.71531	0.6485	0.55621	0.66988	0.73991	-0.037661	-0.022778	-0.057465	0.30997	0.12823	0.20099	-0.34444	-0.3633	-0.30847	-0.23537	-0.1873	-0.13508	-0.15466	-0.2968	-0.20714	-0.093	-0.19586	-0.18941	-0.41043	-0.052001	-0.2226	-0.22867	-0.24184	-0.4431	-0.093647	-0.32039	-0.22019	-0.37864
Alpha-1-acid glyco	0.12395	0.24811	0.063551	0.20809	-0.20903	-0.14262	-0.12014	-0.039841	0.074091	-0.019622	0.018564	0.47458	0.3152	0.48898	0.10847	0.21438	0.1392	0.5238	0.24218	0.14419	0.31339	0.74868	0.69213	0.78016	0.42219	0.74282	0.67401	-0.18705	-0.085653	-0.15086	-0.087299	-0.13222	0.14611	0.08674	-0.087417	0.049484	0.19823	0.50039	-0.041706	-0.01455	0.0024042	-0.17949	-0.14099	-0.010943	-0.1988	0.0030514	-0.20174	-0.060258	0.037616
Zinc-alpha-2-glyco	0.10317	0.25887	0.062034	0.25923	-0.15728	-0.065228	-0.054099	0.0062592	-0.050237	-0.14624	-0.069085	0.42759	0.3383	0.45887	-0.040558	0.12421	0.069122	0.50717	0.34685	0.1649	0.3276	0.71684	0.67383	0.75677	0.48807	0.79388	0.73839	-0.35494	-0.24812	-0.31686	-0.22444	-0.29029	0.030212	-0.071374	-0.20595	0.0097544	0.068837	0.40372	-0.17884	-0.15349	-0.19268	-0.37203	-0.30351	-0.15055	-0.40227	-0.15064	-0.38279	-0.20893	-0.127
Complement C1q sub	-0.16506	-0.27042	-0.29563	-0.32524	-0.46977	-0.069119	-0.022178	-0.22566	-0.58505	-0.4959	-0.47591	-0.56894	-0.35517	-0.45277	-0.38189	-0.41357	-0.26284	-0.36444	-0.42251	-0.3215	-0.3315	-0.3612	-0.37006	-0.32879	-0.39026	-0.33857	-0.36118	-0.19126	-0.21065	-0.23445	-0.17263	-0.25828	-0.067118	0.16003	-0.015404	-0.23867	-0.39959	-0.36943	-0.53478	-0.55699	-0.56839	-0.36858	-0.28394	-0.32646	-0.40308	-0.46632	-0.35796	-0.36501	-0.4001
Cystatin-SN OS=Hom	-0.32884	-0.29859	-0.34071	-0.40231	-0.5113	-0.049204	-0.0065687	-0.23481	-0.59575	-0.51595	-0.49549	-0.59287	-0.37969	-0.47463	-0.39672	-0.42086	-0.27404	-0.38048	-0.43829	-0.33465	-0.34708	-0.37897	-0.38773	-0.36042	-0.40702	-0.35536	-0.37766	-0.20048	-0.21881	-0.24331	-0.17911	-0.26823	-0.071919	0.13961	0.0068784	-0.23992	-0.41761	-0.38373	-0.55591	-0.57925	-0.59177	-0.3828	-0.2997	-0.34296	-0.41857	-0.48484	-0.37261	-0.37907	-0.41621
Beta-2-glycoprotei	-0.081637	-0.10557	-0.28686	-0.18636	-0.37441	-0.028441	-0.17896	-0.366	-0.57562	-0.62387	-0.55529	-0.43226	-0.23619	-0.18076	-0.41411	-0.47295	-0.13831	-0.15497	-0.32685	-0.37147	-0.27541	0.036846	0.0046329	0.069396	-0.15592	0.075819	0.069844	-0.35295	-0.31498	-0.36918	-0.29288	-0.38248	-0.13681	0.0091665	-0.15752	-0.4739	-0.41614	-0.16649	-0.67811	-0.73504	-0.61836	-0.58024	-0.43796	-0.41332	-0.60811	-0.57433	-0.56237	-0.5361	-0.48365
Complement compone	0.064162	-0.22546	-0.21665	-0.10953	-0.25438	-0.11288	-0.061529	-0.2434	-0.65102	-0.5452	-0.52087	-0.5792	-0.3973	-0.44389	-0.4132	-0.44021	-0.28395	-0.36322	-0.4429	-0.36167	-0.36119	-0.31804	-0.32611	-0.24623	-0.3814	-0.29099	-0.32134	-0.22498	-0.23865	-0.27197	-0.2017	-0.29838	-0.12974	0.090207	-0.088133	-0.2798	-0.4315	-0.3621	-0.60255	-0.61029	-0.62329	-0.42781	-0.34284	-0.3719	-0.46015	-0.51986	-0.41897	-0.4165	-0.43362
L-selectin OS=Homo	-0.23339	-0.24871	-0.29033	-0.34203	-0.3951	-0.022344	-0.04015	-0.28944	-0.65662	-0.61533	-0.56591	-0.66088	-0.40755	-0.49136	-0.43874	-0.46441	-0.25398	-0.36467	-0.40178	-0.32374	-0.32835	-0.39766	-0.4053	-0.36683	-0.39086	-0.3391	-0.34767	-0.2899	-0.30804	-0.33313	-0.2497	-0.34795	-0.15605	0.038087	-0.07856	-0.32053	-0.49837	-0.44576	-0.67632	-0.72074	-0.70262	-0.49787	-0.39887	-0.43476	-0.55802	-0.58155	-0.49245	-0.48088	-0.5308
Beta-Ala-His dipep	-0.16372	-0.28691	-0.2857	-0.2756	-0.36615	-0.07731	-0.033739	-0.26078	-0.67183	-0.5734	-0.55086	-0.65908	-0.44926	-0.52814	-0.43367	-0.45914	-0.30458	-0.42276	-0.48018	-0.37181	-0.38911	-0.42251	-0.42802	-0.37592	-0.45205	-0.3953	-0.41959	-0.22	-0.24362	-0.27059	-0.19919	-0.29809	-0.12664	0.097516	-0.040721	-0.2743	-0.46793	-0.43254	-0.622	-0.64383	-0.65873	-0.42582	-0.34256	-0.38847	-0.46542	-0.53893	-0.41664	-0.42147	-0.46289
HLA class II histo	-0.18853	-0.2885	-0.29705	-0.30281	-0.40431	-0.072683	-0.028655	-0.25423	-0.65383	-0.55862	-0.53663	-0.64206	-0.42963	-0.51414	-0.42438	-0.45079	-0.29671	-0.41195	-0.46987	-0.36233	-0.37808	-0.41113	-0.41762	-0.37023	-0.44067	-0.38499	-0.40889	-0.21459	-0.23709	-0.26344	-0.19392	-0.29029	-0.11134	0.11325	-0.030559	-0.26646	-0.45461	-0.42005	-0.60475	-0.62716	-0.64131	-0.4146	-0.33052	-0.37601	-0.45319	-0.52487	-0.40495	-0.41042	-0.45076
Platelet glycoprot	-0.0080287	-0.14076	-0.19883	-0.3502	-0.61415	0.15086	-0.1119	-0.22785	-0.41513	-0.4645	-0.42304	-0.33006	-0.043544	-0.27731	-0.38551	-0.3961	-0.17396	-0.21059	-0.069002	-0.12838	-0.10909	-0.20688	-0.23726	-0.25554	-0.19782	-0.16002	-0.10305	-0.22257	-0.23162	-0.23889	-0.17857	-0.23835	-0.019324	0.14981	-0.074712	-0.24288	-0.27681	-0.24981	-0.33534	-0.49349	-0.47154	-0.35151	-0.18999	-0.21165	-0.39426	-0.31404	-0.30029	-0.2618	-0.36892
CD9	0.0016	-0.13981	-0.15458	-0.27412	-0.47922	-0.081624	-0.026068	-0.16263	-0.38518	-0.33312	-0.30779	-0.37603	-0.19793	-0.31136	-0.20821	-0.21484	-0.13574	-0.17583	-0.23445	-0.12336	-0.12354	-0.25602	-0.26463	-0.22745	-0.25698	-0.23425	-0.25715	-0.15091	-0.16832	-0.18118	-0.12506	-0.18758	0.0043081	0.21438	-0.020316	-0.11929	-0.25174	-0.25942	-0.3456	-0.38466	-0.39434	-0.24802	-0.1864	-0.22096	-0.29538	-0.30159	-0.24819	-0.23121	-0.2894
Filamin-A OS=Homo	-0.013644	-0.19201	-0.22855	-0.294	-0.52871	-0.03662	-0.027865	-0.16309	-0.4359	-0.37345	-0.35299	-0.39023	-0.1739	-0.31463	-0.30467	-0.3305	-0.18999	-0.25001	-0.26019	-0.20363	-0.20247	-0.24986	-0.26485	-0.23715	-0.2614	-0.22484	-0.23217	-0.1591	-0.17237	-0.18765	-0.13911	-0.20132	-0.0018975	0.21299	-0.022647	-0.18031	-0.28141	-0.26368	-0.36843	-0.41255	-0.42326	-0.28243	-0.19042	-0.22229	-0.30955	-0.33618	-0.26615	-0.26591	-0.30821
Annexin A11 OS=Hom	-0.0099668	-0.20494	-0.2374	-0.27574	-0.49156	-0.075053	-0.023918	-0.16949	-0.4538	-0.37383	-0.35637	-0.42092	-0.22039	-0.32949	-0.2913	-0.32852	-0.19321	-0.26195	-0.31756	-0.23275	-0.23213	-0.25924	-0.27067	-0.22917	-0.28605	-0.24142	-0.26191	-0.14885	-0.16326	-0.18218	-0.13357	-0.199	-0.0052715	0.21955	-0.01443	-0.18412	-0.29227	-0.271	-0.40021	-0.42101	-0.4286	-0.28175	-0.2012	-0.23543	-0.31014	-0.3517	-0.27122	-0.27658	-0.30348
Carbonic anhydrase	-0.068247	-0.20879	-0.25155	-0.32299	-0.51341	-0.070343	-0.016902	-0.17506	-0.44032	-0.36892	-0.34877	-0.43544	-0.22767	-0.33442	-0.27713	-0.32017	-0.17722	-0.25929	-0.32177	-0.2265	-0.22781	-0.27494	-0.28485	-0.25013	-0.28994	-0.25555	-0.27538	-0.1481	-0.16417	-0.18086	-0.13341	-0.19604	-0.0045733	0.21821	-0.0044558	-0.18778	-0.29711	-0.28286	-0.40435	-0.42559	-0.42314	-0.27771	-0.2014	-0.2392	-0.30968	-0.35321	-0.2707	-0.27992	-0.30747
Lumican OS=Homo sa	-0.65824	-0.174	-0.41806	-0.45374	-0.65391	-0.0046588	-0.10813	-0.31945	-0.51069	-0.55993	-0.51699	-0.35859	-0.22277	-0.18383	-0.41098	-0.39816	-0.16963	-0.17118	-0.3336	-0.38184	-0.29261	0.06535	0.024719	0.02264	-0.16695	0.07487	0.059245	-0.31552	-0.26264	-0.3155	-0.25842	-0.3421	-0.073111	0.031933	-0.034861	-0.38369	-0.36612	-0.10175	-0.54029	-0.61284	-0.54221	-0.49428	-0.37925	-0.35541	-0.47547	-0.52075	-0.47918	-0.47254	-0.42029
Hemopexin OS=Homo	-0.21556	-0.1118	-0.33513	-0.15376	-0.44568	-0.021872	-0.014299	-0.16959	-0.51838	-0.51567	-0.43378	-0.27503	-0.12059	-0.071997	-0.37705	-0.36993	-0.17293	-0.040599	-0.21836	-0.27106	-0.17426	0.15157	0.16144	0.22681	-0.0010104	0.23549	0.19219	-0.40192	-0.35213	-0.41966	-0.3344	-0.43145	-0.09991	0.0063325	-0.16326	-0.31696	-0.36328	-0.091524	-0.6161	-0.58222	-0.58636	-0.59801	-0.46909	-0.41301	-0.62197	-0.51929	-0.55269	-0.48525	-0.39508
Alpha-2-antiplasmi	-0.039244	-0.1595	-0.27799	-0.2465	-0.56624	-0.023017	-0.11899	-0.24915	-0.49079	-0.47702	-0.44698	-0.33036	-0.13999	-0.20984	-0.37523	-0.40399	-0.19027	-0.19323	-0.27281	-0.29247	-0.23273	-0.036074	-0.069128	-0.028922	-0.19048	-0.024507	-0.029548	-0.22921	-0.20874	-0.24766	-0.19091	-0.26692	-0.012107	0.18104	-0.063654	-0.29805	-0.29332	-0.14226	-0.44665	-0.51215	-0.47937	-0.3968	-0.26307	-0.26066	-0.40589	-0.40136	-0.3645	-0.34685	-0.34157
Complement compone	-0.18415	-0.12765	-0.28894	-0.32153	-0.58249	0.0015687	-0.036121	-0.20182	-0.47144	-0.48332	-0.41744	-0.3194	-0.085769	-0.16365	-0.36339	-0.36126	-0.14539	-0.1053	-0.15981	-0.19383	-0.13448	-0.02836	-0.056836	-0.02353	-0.08522	0.047283	0.037514	-0.33271	-0.30621	-0.34343	-0.26358	-0.3444	-0.048432	0.095273	-0.10469	-0.27544	-0.33363	-0.17676	-0.52779	-0.56669	-0.54446	-0.48606	-0.3603	-0.33836	-0.52799	-0.47116	-0.47706	-0.43218	-0.42903
Linoleic acid	-0.44995	0.15331	0.18708	-0.21236	0.10834	-0.29408	0.18559	-0.11528	-0.40068	-0.39706	-0.26641	-0.54677	-0.43386	-0.39202	-0.046749	0.19429	0.068087	0.077597	0.0081715	0.2107	0.16168	-0.44781	-0.46067	-0.40401	-0.11465	-0.24324	-0.33473	-0.51023	-0.51629	-0.50792	-0.36774	-0.45908	-0.35755	-0.36735	-0.23663	0.0014046	-0.50468	-0.53154	-0.67561	-0.65335	-0.69001	-0.49226	-0.62906	-0.62349	-0.6328	-0.69371	-0.7013	-0.62895	-0.7503
Arachidonic acid	-0.32639	0.12348	0.25363	-0.022532	0.2256	-0.30017	-0.10974	-0.34106	-0.4519	-0.49405	-0.45112	-0.40201	-0.45785	-0.36489	-0.13417	0.1131	-0.032958	0.0084037	-0.073684	0.043935	0.043798	-0.24195	-0.36253	-0.2816	-0.24626	-0.19105	-0.25364	-0.33258	-0.31143	-0.3225	-0.17969	-0.29566	-0.24744	-0.29249	-0.11321	-0.014839	-0.32946	-0.27415	-0.57988	-0.66705	-0.64166	-0.37017	-0.46246	-0.43782	-0.48683	-0.5693	-0.58497	-0.48695	-0.64511
Insulin-like growt	-0.65276	-0.32091	-0.35768	-0.23616	-0.13918	0.19083	-0.012329	-0.22608	-0.62221	-0.59588	-0.5664	-0.72841	-0.65024	-0.63665	-0.44279	-0.4566	-0.37951	-0.51946	-0.56394	-0.471	-0.50487	-0.47418	-0.33552	-0.38491	-0.54294	-0.47479	-0.46495	-0.19818	-0.24096	-0.2741	-0.25417	-0.33435	-0.29543	-0.18143	-0.064171	-0.33599	-0.53989	-0.49001	-0.47478	-0.53684	-0.60568	-0.4305	-0.34145	-0.41754	-0.39865	-0.40642	-0.25203	-0.26486	-0.28396
Pulmonary surfacta	-0.67369	-0.28843	-0.28866	-0.29897	-0.089129	0.009399	0.0097859	-0.25563	-0.60045	-0.56164	-0.54077	-0.6461	-0.5493	-0.53105	-0.40511	-0.37602	-0.29826	-0.41413	-0.44668	-0.36426	-0.3974	-0.42405	-0.4188	-0.4143	-0.44046	-0.3944	-0.41105	-0.22229	-0.23958	-0.26488	-0.19499	-0.29186	-0.22857	-0.17645	-0.0048872	-0.23712	-0.47567	-0.42585	-0.61751	-0.63057	-0.64939	-0.41786	-0.3829	-0.41595	-0.45567	-0.5281	-0.41866	-0.41266	-0.45416
Cathelicidin antim	-0.69699	-0.2986	-0.3517	-0.44789	-0.31904	0.15065	-0.037682	-0.30659	-0.61827	-0.64813	-0.61009	-0.63756	-0.42957	-0.51503	-0.50713	-0.49398	-0.30106	-0.42452	-0.34462	-0.34935	-0.3672	-0.41104	-0.42128	-0.45526	-0.40549	-0.36027	-0.32765	-0.27771	-0.29187	-0.31148	-0.23638	-0.33049	-0.21089	-0.14881	-0.027606	-0.32238	-0.4981	-0.43721	-0.62303	-0.7175	-0.70422	-0.48981	-0.38354	-0.41471	-0.53375	-0.54596	-0.461	-0.44366	-0.52132
Heat shock cognate	-0.75889	-0.28692	-0.31635	-0.39637	-0.23862	-0.0053127	0.020504	-0.25924	-0.61191	-0.573	-0.54818	-0.65822	-0.53788	-0.54512	-0.41836	-0.3704	-0.29212	-0.41496	-0.44625	-0.36098	-0.3921	-0.43289	-0.43256	-0.44166	-0.44363	-0.39916	-0.41844	-0.2481	-0.26113	-0.28426	-0.21638	-0.31239	-0.21737	-0.14098	-0.0015216	-0.245	-0.495	-0.43857	-0.60855	-0.64067	-0.66193	-0.42815	-0.3937	-0.43027	-0.45392	-0.55836	-0.43621	-0.44084	-0.48763
Adipocyte plasma m	-0.86067	-0.24908	-0.30557	-0.4019	-0.17186	0.061634	0.04301	-0.19516	-0.40821	-0.4176	-0.39776	-0.47549	-0.40708	-0.3834	-0.29545	-0.26197	-0.20604	-0.29299	-0.31913	-0.26381	-0.28662	-0.30473	-0.30171	-0.3353	-0.31122	-0.27868	-0.28707	-0.17855	-0.18485	-0.20331	-0.15114	-0.22139	-0.16243	-0.17209	0.047058	-0.17007	-0.35641	-0.30727	-0.46331	-0.4761	-0.48051	-0.31822	-0.29703	-0.31778	-0.34842	-0.39583	-0.32124	-0.31499	-0.34314
Myeloperoxidase OS	-0.86852	-0.29314	-0.35385	-0.46372	-0.29152	0.048324	0.046348	-0.21047	-0.47394	-0.46247	-0.4446	-0.53076	-0.42945	-0.43664	-0.34019	-0.31129	-0.24433	-0.33963	-0.37027	-0.29816	-0.323	-0.34813	-0.3478	-0.37732	-0.36053	-0.32363	-0.33644	-0.18862	-0.19804	-0.21888	-0.16125	-0.24097	-0.14351	-0.10857	0.059358	-0.18238	-0.38907	-0.34344	-0.50427	-0.51971	-0.53399	-0.34466	-0.30982	-0.338	-0.37629	-0.43475	-0.34382	-0.34011	-0.37459
Coagulation factor	-0.62808	-0.15367	-0.2173	-0.28685	-0.025502	0.061053	0.085221	-0.18711	-0.50901	-0.54131	-0.45411	-0.54425	-0.37325	-0.3618	-0.34768	-0.29117	-0.16706	-0.19455	-0.1797	-0.15723	-0.17172	-0.32013	-0.31094	-0.30212	-0.19051	-0.18517	-0.19501	-0.38728	-0.3907	-0.41224	-0.30825	-0.40167	-0.28334	-0.31349	-0.12532	-0.22743	-0.49087	-0.41924	-0.70438	-0.69273	-0.69661	-0.55203	-0.51337	-0.50458	-0.64716	-0.58989	-0.58341	-0.52361	-0.56448
Oleic acid	-0.59845	-0.17689	-0.092939	-0.25523	0.025516	-0.32241	-0.0085261	-0.28496	-0.52669	-0.42103	-0.43672	-0.62359	-0.63497	-0.53425	-0.227	-0.13059	-0.17949	-0.35542	-0.50467	-0.30979	-0.35989	-0.45191	-0.52849	-0.47744	-0.48632	-0.46776	-0.54423	-0.14022	-0.1462	-0.15546	-0.091504	-0.17817	-0.19387	-0.11816	0.055688	-0.12165	-0.40133	-0.38459	-0.55304	-0.54622	-0.52863	-0.23289	-0.33056	-0.37004	-0.25743	-0.55959	-0.39544	-0.44368	-0.49367
Cholesterol	-0.57612	-0.097459	-0.067139	-0.27552	0.090043	-0.10336	0.039444	-0.23384	-0.3693	-0.40834	-0.35594	-0.42782	-0.35459	-0.29535	-0.14527	-0.067876	-0.055136	-0.057768	-0.12348	-0.0095577	-0.026445	-0.28559	-0.35821	-0.3051	-0.18818	-0.19899	-0.23965	-0.26161	-0.26266	-0.27524	-0.14609	-0.243	-0.15937	-0.22414	-0.0029154	-0.042159	-0.31258	-0.30484	-0.65053	-0.61667	-0.57497	-0.36968	-0.40407	-0.38636	-0.52882	-0.48388	-0.51658	-0.42734	-0.51337
Gamma-Tocopherol	-0.69579	-0.17707	-0.1565	-0.40974	-0.06832	-0.039499	-0.01942	-0.29337	-0.36538	-0.41955	-0.39571	-0.45806	-0.37602	-0.3515	-0.18313	-0.14615	-0.092217	-0.16198	-0.20957	-0.099485	-0.11892	-0.32522	-0.40383	-0.3862	-0.29127	-0.29181	-0.30734	-0.17136	-0.17961	-0.18795	-0.083477	-0.17014	-0.10483	-0.13703	0.07864	-0.084916	-0.28719	-0.29531	-0.57049	-0.58808	-0.5193	-0.29412	-0.30157	-0.3088	-0.42612	-0.41631	-0.4083	-0.34941	-0.447
Histidine-rich gly	-0.5852	-0.33724	-0.35544	-0.38652	-0.30701	-0.022011	0.00037057	-0.28719	-0.69925	-0.63159	-0.60726	-0.72553	-0.55382	-0.58934	-0.46782	-0.46164	-0.33514	-0.4649	-0.51571	-0.40938	-0.43726	-0.47026	-0.47106	-0.45165	-0.49548	-0.43849	-0.4609	-0.24838	-0.26926	-0.29843	-0.21978	-0.32878	-0.18896	-0.04543	-0.0046702	-0.27925	-0.52508	-0.47499	-0.68901	-0.70916	-0.7279	-0.46998	-0.40459	-0.44811	-0.51299	-0.59396	-0.4653	-0.46449	-0.51036
Solute carrier fam	-0.6605	-0.29162	-0.31836	-0.41463	-0.31383	0.0053443	0.02758	-0.2633	-0.67279	-0.62984	-0.58997	-0.69866	-0.51487	-0.57456	-0.46543	-0.41613	-0.3099	-0.42021	-0.41771	-0.33706	-0.36913	-0.47295	-0.47441	-0.47385	-0.44314	-0.41185	-0.42672	-0.30098	-0.31836	-0.3411	-0.25614	-0.36277	-0.22022	-0.11109	-0.036473	-0.25832	-0.53727	-0.49106	-0.67349	-0.71396	-0.74498	-0.49484	-0.43681	-0.4731	-0.54137	-0.61201	-0.50124	-0.48958	-0.55721
Complement C4-A OS	-0.43161	-0.3265	-0.35089	-0.38305	-0.399	-0.045553	-0.0060468	-0.27548	-0.69377	-0.61226	-0.58623	-0.70126	-0.49676	-0.5624	-0.45918	-0.46878	-0.32209	-0.44447	-0.50191	-0.39182	-0.413	-0.44951	-0.45384	-0.42211	-0.4737	-0.41616	-0.44085	-0.2449	-0.26602	-0.29487	-0.21721	-0.32327	-0.14816	0.041118	-0.013683	-0.27877	-0.50496	-0.45944	-0.67051	-0.69044	-0.70762	-0.46088	-0.38263	-0.42714	-0.5048	-0.57984	-0.45457	-0.4556	-0.49884
Platelet basic pro	-0.42714	-0.32784	-0.33526	-0.34555	-0.32524	-0.047946	-0.016266	-0.29207	-0.72299	-0.63996	-0.61455	-0.73557	-0.54271	-0.59341	-0.47483	-0.48106	-0.33722	-0.46891	-0.52584	-0.41333	-0.43835	-0.47411	-0.47638	-0.44069	-0.50178	-0.44214	-0.4665	-0.25019	-0.27344	-0.30313	-0.22321	-0.33352	-0.17868	0.0026974	-0.0247	-0.29267	-0.52914	-0.48239	-0.69833	-0.71982	-0.73676	-0.47662	-0.40213	-0.44846	-0.52103	-0.60231	-0.47068	-0.4716	-0.51791
Plasminogen OS=Hom	-0.21236	-0.25436	-0.26476	-0.1267	-0.14731	-0.076298	-0.077189	-0.31529	-0.75349	-0.67962	-0.64645	-0.67078	-0.52194	-0.50539	-0.4982	-0.49784	-0.33282	-0.40989	-0.50346	-0.44475	-0.43722	-0.32589	-0.3343	-0.26316	-0.42784	-0.29284	-0.3218	-0.29605	-0.30001	-0.34464	-0.25754	-0.3761	-0.22242	-0.066288	-0.10334	-0.348	-0.52727	-0.40098	-0.74263	-0.75766	-0.76197	-0.54452	-0.45788	-0.47565	-0.5798	-0.63637	-0.53536	-0.51874	-0.53081
HLA class I histoc	-0.303	-0.30647	-0.2986	-0.25238	-0.22768	-0.06768	-0.023503	-0.28877	-0.74215	-0.64867	-0.6192	-0.7404	-0.55031	-0.58444	-0.48147	-0.49199	-0.33836	-0.46603	-0.5267	-0.42134	-0.44483	-0.46445	-0.46488	-0.41156	-0.48913	-0.42468	-0.4518	-0.2641	-0.28686	-0.31861	-0.23618	-0.34831	-0.20544	-0.02452	-0.059872	-0.30919	-0.54272	-0.48708	-0.72657	-0.73614	-0.75265	-0.49828	-0.42494	-0.46654	-0.54409	-0.62372	-0.49535	-0.49504	-0.53224
Alpha-amylase 1 OS	-0.22387	-0.29679	-0.2713	-0.21995	-0.21673	-0.070299	-0.043376	-0.29491	-0.74131	-0.64571	-0.62047	-0.73574	-0.54815	-0.59234	-0.47897	-0.49074	-0.34088	-0.47191	-0.52433	-0.41812	-0.44261	-0.47078	-0.47206	-0.41591	-0.50238	-0.43889	-0.46247	-0.2492	-0.27479	-0.30495	-0.22485	-0.33564	-0.20021	-0.0070061	-0.064204	-0.30652	-0.53155	-0.48503	-0.70248	-0.72428	-0.74101	-0.48091	-0.40462	-0.45023	-0.52435	-0.60479	-0.47377	-0.474	-0.52019
Prenylcysteine oxi	-0.15866	-0.27206	-0.2425	-0.19143	-0.18924	-0.046501	-0.056744	-0.29829	-0.73349	-0.65383	-0.62192	-0.72193	-0.52014	-0.57717	-0.48524	-0.49644	-0.32944	-0.45587	-0.47991	-0.39488	-0.41719	-0.46259	-0.46498	-0.41018	-0.47885	-0.42098	-0.43408	-0.26467	-0.29043	-0.3183	-0.23581	-0.34466	-0.21296	-0.027909	-0.089769	-0.31832	-0.53169	-0.4862	-0.69981	-0.73612	-0.74651	-0.49502	-0.40948	-0.45206	-0.54333	-0.60316	-0.48493	-0.47845	-0.53397
CD44 antigen OS=Ho	-0.44247	-0.32591	-0.34773	-0.22011	-0.18946	0.15649	-0.024595	-0.2443	-0.69012	-0.63826	-0.60028	-0.8078	-0.66799	-0.68889	-0.46937	-0.51052	-0.3887	-0.55486	-0.60505	-0.4858	-0.52327	-0.54121	-0.39868	-0.42559	-0.5841	-0.53095	-0.52309	-0.21835	-0.27133	-0.30296	-0.27747	-0.36229	-0.29684	-0.11124	-0.099101	-0.37556	-0.58803	-0.55783	-0.53408	-0.59776	-0.66053	-0.46727	-0.36286	-0.45148	-0.44592	-0.45613	-0.28728	-0.30656	-0.33305
Complement compone	-0.45137	-0.29121	-0.27854	-0.21259	-0.084752	-0.034726	-0.026772	-0.29396	-0.7162	-0.64951	-0.62228	-0.71569	-0.58363	-0.57092	-0.47462	-0.46032	-0.33812	-0.45406	-0.50622	-0.42359	-0.44725	-0.43559	-0.43382	-0.39429	-0.47607	-0.39992	-0.42254	-0.26509	-0.28218	-0.31559	-0.23391	-0.34619	-0.24989	-0.14067	-0.057926	-0.30116	-0.53702	-0.46302	-0.71679	-0.729	-0.74583	-0.49766	-0.43957	-0.47189	-0.53861	-0.61324	-0.49505	-0.48678	-0.52204
Junction plakoglob	-0.49681	-0.32178	-0.29844	-0.27302	-0.13628	-0.035711	-0.018964	-0.29581	-0.71058	-0.63677	-0.61797	-0.73267	-0.59208	-0.60012	-0.46793	-0.45961	-0.34524	-0.47933	-0.52378	-0.42159	-0.45497	-0.47995	-0.48389	-0.45021	-0.51052	-0.45282	-0.47477	-0.23533	-0.2585	-0.2878	-0.20734	-0.31869	-0.22343	-0.10239	-0.021349	-0.27845	-0.52599	-0.47878	-0.70252	-0.71633	-0.73418	-0.46426	-0.40942	-0.45082	-0.51016	-0.59592	-0.46699	-0.46372	-0.51163
Complement factor	-0.36047	-0.30608	-0.28952	-0.20872	-0.13648	-0.066562	-0.020445	-0.28741	-0.74952	-0.65611	-0.62947	-0.73802	-0.58271	-0.58684	-0.48768	-0.48384	-0.3529	-0.47142	-0.53552	-0.43754	-0.46219	-0.45326	-0.4519	-0.3981	-0.49131	-0.41572	-0.44602	-0.26672	-0.2864	-0.32125	-0.23766	-0.35343	-0.23286	-0.083748	-0.061838	-0.30399	-0.54843	-0.4794	-0.73739	-0.73832	-0.76284	-0.5057	-0.44222	-0.47821	-0.54766	-0.63173	-0.5041	-0.50014	-0.53134
Hepatocyte growth	-0.31104	-0.27839	-0.25469	-0.20484	-0.14479	-0.072517	-0.02229	-0.29005	-0.74877	-0.66319	-0.62787	-0.7417	-0.5739	-0.59152	-0.47379	-0.45919	-0.33497	-0.44402	-0.50209	-0.3959	-0.42069	-0.466	-0.46406	-0.40697	-0.48211	-0.41773	-0.44807	-0.28829	-0.31006	-0.34255	-0.25164	-0.36928	-0.23789	-0.081507	-0.082073	-0.29403	-0.55426	-0.496	-0.74396	-0.75469	-0.77981	-0.51895	-0.45643	-0.4928	-0.57228	-0.63964	-0.52259	-0.50851	-0.55532
Mannose-binding pr	-0.33708	-0.30549	-0.28631	-0.24283	-0.16242	-0.051968	0.0056494	-0.26682	-0.73909	-0.64554	-0.61053	-0.7519	-0.55783	-0.59526	-0.4843	-0.48465	-0.34071	-0.4696	-0.50077	-0.40031	-0.43496	-0.49733	-0.4932	-0.44409	-0.47948	-0.4401	-0.46492	-0.2791	-0.30533	-0.33364	-0.2476	-0.35965	-0.23411	-0.078375	-0.071036	-0.29529	-0.55909	-0.51724	-0.74164	-0.74187	-0.76914	-0.50968	-0.44461	-0.48494	-0.56295	-0.63692	-0.51225	-0.50837	-0.55208
Actin, alpha cardi	-0.44301	-0.29432	-0.31655	-0.33189	-0.29826	0.018137	-0.061638	-0.33622	-0.73485	-0.70346	-0.66564	-0.72117	-0.51805	-0.57271	-0.51665	-0.5114	-0.33044	-0.44629	-0.46316	-0.40411	-0.41459	-0.43196	-0.44053	-0.41703	-0.47109	-0.38996	-0.39216	-0.2975	-0.31354	-0.34471	-0.25652	-0.3704	-0.21431	-0.067727	-0.063326	-0.34184	-0.54698	-0.47084	-0.72227	-0.78569	-0.78213	-0.53627	-0.43703	-0.47249	-0.58549	-0.62496	-0.51952	-0.50206	-0.56343
Dopamine beta-hydr	-0.52044	-0.32082	-0.34626	-0.31455	-0.24407	-0.011722	-0.024072	-0.30387	-0.7325	-0.67317	-0.6429	-0.71715	-0.54583	-0.56412	-0.50823	-0.50266	-0.34658	-0.46061	-0.50692	-0.43713	-0.4525	-0.42136	-0.42581	-0.39646	-0.46927	-0.38264	-0.40037	-0.28119	-0.29425	-0.3295	-0.24615	-0.3603	-0.21801	-0.088183	-0.042337	-0.32273	-0.54441	-0.45775	-0.73042	-0.75304	-0.76458	-0.52166	-0.44161	-0.47299	-0.5616	-0.62926	-0.51202	-0.50443	-0.53806
Complement factor	-0.046594	-0.24467	-0.24344	-0.10181	-0.19852	-0.096951	-0.054029	-0.26373	-0.72172	-0.62096	-0.58893	-0.62613	-0.44952	-0.47418	-0.47417	-0.4829	-0.3224	-0.389	-0.46399	-0.40103	-0.39847	-0.32387	-0.33197	-0.25062	-0.39337	-0.28263	-0.31449	-0.27754	-0.28587	-0.32615	-0.24266	-0.35408	-0.18084	0.0090726	-0.10794	-0.30989	-0.49044	-0.39027	-0.69319	-0.69479	-0.71584	-0.50734	-0.41787	-0.43734	-0.54428	-0.59673	-0.49924	-0.48514	-0.49837
Sorcin OS=Homo sap	0.14026	-0.20914	-0.13709	-0.013695	-0.054416	-0.10706	-0.071206	-0.25141	-0.66173	-0.55347	-0.53131	-0.63667	-0.47302	-0.51049	-0.40691	-0.42929	-0.29234	-0.40624	-0.45053	-0.356	-0.37798	-0.41085	-0.40979	-0.32765	-0.43463	-0.38215	-0.40453	-0.20951	-0.23728	-0.26266	-0.19335	-0.28847	-0.19199	0.0076618	-0.11179	-0.27592	-0.45775	-0.42775	-0.60708	-0.62254	-0.63794	-0.4124	-0.34552	-0.38664	-0.45123	-0.52064	-0.40702	-0.40774	-0.44874
Heparin cofactor 2	0.0083977	-0.21367	-0.13658	-0.00075708	0.043521	-0.088867	-0.067797	-0.2708	-0.69401	-0.59994	-0.5739	-0.67189	-0.53536	-0.54099	-0.43132	-0.43199	-0.31141	-0.42099	-0.46166	-0.37431	-0.39913	-0.42627	-0.42256	-0.34567	-0.45223	-0.3916	-0.41388	-0.23813	-0.26366	-0.2921	-0.21458	-0.31865	-0.2444	-0.088587	-0.12041	-0.28599	-0.49579	-0.45079	-0.65921	-0.6743	-0.69341	-0.45434	-0.39595	-0.43189	-0.4974	-0.56289	-0.45198	-0.44311	-0.48746
Thrombospondin-4 O	-0.005655	-0.23322	-0.15816	-0.033695	0.0016849	-0.091141	-0.064796	-0.27377	-0.70283	-0.60155	-0.57857	-0.69093	-0.5433	-0.55889	-0.43794	-0.44684	-0.31923	-0.44263	-0.48493	-0.38866	-0.41664	-0.44796	-0.44434	-0.36966	-0.47305	-0.41726	-0.43968	-0.22825	-0.2564	-0.28388	-0.20886	-0.31237	-0.23374	-0.062661	-0.10724	-0.29004	-0.50086	-0.46325	-0.65985	-0.67511	-0.69347	-0.447	-0.38656	-0.42808	-0.48813	-0.56446	-0.44323	-0.44127	-0.48602
C-reactive protein	0.2501	-0.14738	-0.042488	0.1649	0.17781	-0.081418	-0.079425	-0.21057	-0.59283	-0.49324	-0.47228	-0.57324	-0.47515	-0.4696	-0.35633	-0.36943	-0.27449	-0.37281	-0.40507	-0.32874	-0.35428	-0.37184	-0.34374	-0.26326	-0.3962	-0.34775	-0.36461	-0.1835	-0.2138	-0.23775	-0.18305	-0.26565	-0.24034	-0.088371	-0.15166	-0.25572	-0.42157	-0.39391	-0.52151	-0.53341	-0.56228	-0.36989	-0.31931	-0.35729	-0.39304	-0.44437	-0.34145	-0.33965	-0.37162
Serum amyloid P-co	0.23957	-0.16568	-0.07184	0.10258	0.096331	-0.11247	-0.047673	-0.20014	-0.61739	-0.50454	-0.47862	-0.56271	-0.41838	-0.44395	-0.38374	-0.39048	-0.27425	-0.35553	-0.3683	-0.30431	-0.32886	-0.36501	-0.36881	-0.27474	-0.35622	-0.31628	-0.33954	-0.21758	-0.24107	-0.26491	-0.19193	-0.28321	-0.21077	-0.055993	-0.1422	-0.23797	-0.42592	-0.39473	-0.58934	-0.58055	-0.60965	-0.40448	-0.35024	-0.37479	-0.44974	-0.5028	-0.41448	-0.40386	-0.43879
Kallistatin OS=Hom	-0.13173	-0.23734	-0.1619	-0.039468	0.071179	-0.071698	-0.054665	-0.27614	-0.69516	-0.60668	-0.58389	-0.69775	-0.57616	-0.5671	-0.437	-0.43315	-0.32218	-0.44723	-0.48488	-0.39353	-0.42579	-0.45428	-0.44789	-0.38369	-0.47683	-0.42267	-0.44372	-0.23165	-0.25858	-0.28612	-0.21063	-0.315	-0.26233	-0.13129	-0.099726	-0.28557	-0.51	-0.46791	-0.66855	-0.68109	-0.70044	-0.4512	-0.40204	-0.44094	-0.4922	-0.57008	-0.44994	-0.44574	-0.49031
N-acetylmuramoyl-L	-0.08333	-0.21429	-0.15789	-0.007283	0.065547	-0.082173	-0.075733	-0.2871	-0.69403	-0.61383	-0.58731	-0.66519	-0.54997	-0.52258	-0.4366	-0.43534	-0.30877	-0.41321	-0.47539	-0.39949	-0.41536	-0.38734	-0.38509	-0.3119	-0.44198	-0.35733	-0.38088	-0.247	-0.26516	-0.29827	-0.22124	-0.32687	-0.25701	-0.12532	-0.11643	-0.30634	-0.50046	-0.42703	-0.67671	-0.6893	-0.69781	-0.47097	-0.41399	-0.44294	-0.50867	-0.57593	-0.46847	-0.4593	-0.48895
Apolipoprotein D O	-0.056866	-0.18803	-0.11623	0.016064	0.14865	-0.042403	-0.061136	-0.25919	-0.63713	-0.57391	-0.54237	-0.63795	-0.51454	-0.50164	-0.41197	-0.41093	-0.28129	-0.39524	-0.40509	-0.34774	-0.37483	-0.40662	-0.4001	-0.3391	-0.40686	-0.36159	-0.37079	-0.24025	-0.26401	-0.28802	-0.21524	-0.30953	-0.27625	-0.17703	-0.13048	-0.29007	-0.48376	-0.43791	-0.63716	-0.65514	-0.66107	-0.44634	-0.39492	-0.42455	-0.49013	-0.5415	-0.44532	-0.43573	-0.47808
Serum paraoxonase/	-0.14881	-0.20699	-0.14199	-0.011781	0.14143	-0.048838	-0.043803	-0.25635	-0.64842	-0.5795	-0.54925	-0.65294	-0.54059	-0.515	-0.41508	-0.40756	-0.29249	-0.40455	-0.42904	-0.36153	-0.39066	-0.41416	-0.40567	-0.34679	-0.41866	-0.36975	-0.38582	-0.24341	-0.26602	-0.29228	-0.21784	-0.31583	-0.27962	-0.18806	-0.11604	-0.28231	-0.49446	-0.44377	-0.65493	-0.66132	-0.67439	-0.45292	-0.40862	-0.43767	-0.49622	-0.55567	-0.45459	-0.44526	-0.48206
Polymeric immunogl	-0.29966	-0.24419	-0.18693	-0.097658	0.082198	-0.035925	-0.02906	-0.26616	-0.66108	-0.59607	-0.56963	-0.67285	-0.55747	-0.54093	-0.4309	-0.41564	-0.30912	-0.42484	-0.44301	-0.36945	-0.40312	-0.43942	-0.43857	-0.39076	-0.44253	-0.39695	-0.4132	-0.24217	-0.26472	-0.29082	-0.21145	-0.31459	-0.26811	-0.18652	-0.0812	-0.26901	-0.50174	-0.45574	-0.67364	-0.68097	-0.69727	-0.45585	-0.41245	-0.44279	-0.50505	-0.56863	-0.46388	-0.45195	-0.49752
Retinol-binding pr	-0.31427	-0.27004	-0.23858	-0.13313	-0.032343	-0.062535	-0.052528	-0.30268	-0.72748	-0.65063	-0.62599	-0.71286	-0.59154	-0.56818	-0.4691	-0.45997	-0.3377	-0.45203	-0.51924	-0.43272	-0.45254	-0.42283	-0.42135	-0.36583	-0.48241	-0.39473	-0.4205	-0.25727	-0.27471	-0.30987	-0.22926	-0.34219	-0.25368	-0.12801	-0.077343	-0.30977	-0.53174	-0.45373	-0.71368	-0.72653	-0.74051	-0.49283	-0.43477	-0.46741	-0.53066	-0.60953	-0.48948	-0.48212	-0.51417
Neutrophil defensi	-0.24859	-0.26468	-0.21316	-0.13107	-0.018673	-0.031599	-0.05233	-0.29514	-0.71657	-0.64558	-0.61843	-0.72238	-0.57228	-0.58589	-0.47483	-0.47072	-0.33492	-0.46676	-0.48265	-0.405	-0.436	-0.47037	-0.46727	-0.41935	-0.487	-0.43277	-0.44432	-0.25278	-0.27874	-0.306	-0.22678	-0.33434	-0.26114	-0.13261	-0.089024	-0.30791	-0.5339	-0.48687	-0.69404	-0.72319	-0.73722	-0.48215	-0.41757	-0.45743	-0.526	-0.59508	-0.47511	-0.4688	-0.52207
Protein HEG homolo	-0.26025	-0.27219	-0.21838	-0.13467	-0.029347	-0.056316	-0.044452	-0.29283	-0.72743	-0.64338	-0.61831	-0.73785	-0.59734	-0.60181	-0.46528	-0.45896	-0.34018	-0.47164	-0.51209	-0.41298	-0.4455	-0.48112	-0.47423	-0.42112	-0.50499	-0.44802	-0.46907	-0.2484	-0.27545	-0.30442	-0.22493	-0.33512	-0.25692	-0.11639	-0.081391	-0.29772	-0.53856	-0.49326	-0.70037	-0.71968	-0.74051	-0.47789	-0.42102	-0.46375	-0.52076	-0.60003	-0.47258	-0.46815	-0.51751
Peroxiredoxin-2 OS	-0.24523	-0.17845	-0.10102	-0.0059532	0.21643	-0.046736	-0.04334	-0.2523	-0.58402	-0.5353	-0.5095	-0.61853	-0.5584	-0.50249	-0.35232	-0.32484	-0.26051	-0.36679	-0.40292	-0.32034	-0.35334	-0.40527	-0.3935	-0.3462	-0.41265	-0.37218	-0.39032	-0.21722	-0.2401	-0.26301	-0.19232	-0.28465	-0.2853	-0.23378	-0.096035	-0.23821	-0.45816	-0.41973	-0.60055	-0.61128	-0.62271	-0.40345	-0.38472	-0.41418	-0.44771	-0.50572	-0.41216	-0.39798	-0.44343
Attractin OS=Homo	-0.36074	-0.20824	-0.14535	-0.051806	0.18393	-0.020878	-0.025697	-0.23699	-0.56937	-0.52087	-0.50173	-0.59942	-0.54558	-0.49326	-0.36596	-0.33709	-0.27638	-0.3837	-0.40499	-0.33755	-0.37285	-0.39493	-0.38451	-0.35183	-0.40796	-0.36613	-0.38091	-0.20254	-0.22281	-0.24593	-0.18103	-0.27067	-0.2737	-0.24022	-0.068103	-0.22999	-0.44618	-0.40286	-0.5783	-0.58501	-0.60361	-0.38807	-0.36777	-0.39552	-0.423	-0.48992	-0.39174	-0.38303	-0.42171
Corticosteroid-bin	-0.37299	-0.19916	-0.15918	-0.04294	0.16809	-0.027415	-0.031979	-0.24411	-0.58159	-0.53871	-0.51482	-0.58023	-0.53114	-0.46164	-0.37783	-0.34486	-0.27444	-0.35953	-0.40158	-0.34869	-0.37049	-0.34061	-0.33368	-0.29521	-0.37891	-0.30876	-0.32791	-0.22769	-0.23896	-0.2683	-0.19911	-0.29315	-0.27443	-0.24643	-0.079916	-0.24709	-0.44999	-0.37424	-0.60348	-0.60548	-0.6204	-0.42058	-0.39403	-0.41112	-0.45352	-0.512	-0.42455	-0.40952	-0.43376
C4b-binding protei	-0.58075	-0.21631	-0.26056	-0.15562	0.035323	0.025153	0.0082791	-0.21997	-0.56001	-0.54523	-0.50662	-0.51313	-0.43686	-0.36832	-0.41044	-0.37304	-0.26364	-0.30536	-0.34053	-0.34262	-0.3437	-0.23519	-0.23565	-0.21485	-0.27553	-0.17772	-0.19368	-0.28399	-0.27651	-0.31322	-0.23783	-0.33298	-0.25499	-0.26704	-0.073173	-0.26574	-0.44711	-0.31715	-0.6358	-0.62271	-0.6343	-0.48221	-0.43466	-0.42713	-0.51546	-0.54036	-0.48413	-0.45745	-0.45297
Complement factor	-0.43107	-0.23539	-0.21037	-0.16515	0.035503	0.065339	-0.032046	-0.264	-0.61546	-0.60075	-0.56649	-0.62581	-0.49221	-0.50483	-0.45479	-0.43017	-0.29763	-0.4069	-0.35669	-0.34084	-0.37024	-0.4088	-0.40654	-0.39582	-0.39401	-0.35501	-0.3438	-0.26137	-0.27963	-0.30129	-0.22633	-0.32103	-0.27738	-0.24066	-0.085193	-0.28637	-0.4914	-0.43709	-0.62939	-0.6738	-0.68247	-0.46736	-0.40292	-0.42749	-0.5113	-0.5414	-0.45618	-0.43747	-0.49626
CD81 antigen OS=Ho	-0.54294	-0.25563	-0.2268	-0.19396	0.032891	-0.0044319	-0.0085499	-0.2574	-0.60402	-0.56211	-0.53996	-0.64488	-0.56319	-0.52939	-0.39718	-0.36674	-0.29349	-0.40798	-0.43683	-0.358	-0.39243	-0.42347	-0.41572	-0.39763	-0.43733	-0.39221	-0.4082	-0.22321	-0.24249	-0.26737	-0.19665	-0.29334	-0.25717	-0.21118	-0.037307	-0.24192	-0.47742	-0.42953	-0.62007	-0.63271	-0.65039	-0.41954	-0.38988	-0.42144	-0.45887	-0.52784	-0.42217	-0.41325	-0.45653
Phosphatidylinosit	-0.48669	-0.20341	-0.15352	-0.082008	0.12425	-0.024082	0.025194	-0.20583	-0.60497	-0.55607	-0.52221	-0.57559	-0.52657	-0.48708	-0.38433	-0.29697	-0.29809	-0.32694	-0.34215	-0.27727	-0.30807	-0.36911	-0.36006	-0.32373	-0.36327	-0.31004	-0.34051	-0.27729	-0.28891	-0.31929	-0.22721	-0.33714	-0.27675	-0.26769	-0.081411	-0.16932	-0.46364	-0.40238	-0.63233	-0.62405	-0.68785	-0.45968	-0.44115	-0.44993	-0.51549	-0.53792	-0.47285	-0.42421	-0.47656
Pyrophosphate	-0.46291	-0.68899	-0.77646	-0.10965	-0.49901	0.15087	0.044994	0.037637	-0.62332	-0.3284	-0.46603	-0.22012	-0.16281	-0.27722	-0.80693	-0.90825	-0.73433	-0.82942	-0.68655	-0.92502	-0.93695	-0.019704	-0.033089	-0.061453	-0.3806	-0.13697	-0.11993	0.1286	0.15439	0.092579	0.022505	-0.030878	0.070937	0.21404	0.20576	-0.28902	-0.20667	0.011755	-0.1511	-0.071681	-0.25564	-0.14255	0.045417	0.038311	0.080948	-0.21287	0.040265	-0.10171	0.076542
HLA class I histoc	-0.37607	-0.49704	-0.32688	-0.19697	0.019515	-0.044444	-0.13754	-0.31123	-0.47818	-0.36189	-0.47786	-0.47394	-0.49243	-0.48575	-0.33749	-0.45018	-0.39091	-0.56958	-0.61606	-0.50156	-0.55089	-0.38454	-0.48384	-0.43159	-0.61163	-0.53119	-0.53583	0.21763	0.18321	0.1601	0.20071	0.11511	0.072654	0.15296	0.30882	-0.07981	-0.13731	-0.18513	-0.39678	-0.37085	-0.34345	-0.013413	0.032167	-0.020116	-0.063882	-0.18311	-0.040145	-0.058443	-0.10725
Palmitic acid	-0.19387	-0.19152	0.08055	0.19401	-0.18036	0.097716	-0.56715	-0.55967	-0.70035	-0.73466	-0.87608	-0.29011	-0.57578	-0.66798	-0.56612	-0.32367	-0.59201	-0.52342	-0.42592	-0.48055	-0.44554	-0.13893	-0.22201	-0.2471	-0.78295	-0.41979	-0.36555	0.078246	0.084884	0.035751	0.084328	-0.057177	-0.038593	0.071274	0.10405	-0.089418	-0.12291	-0.0036555	-0.0011821	-0.41054	-0.52179	-0.11068	0.029691	-0.016275	-0.016137	-0.082762	0.034537	0.13004	-0.12571
Soluble scavenger	-0.49797	-0.48264	-0.33024	-0.48858	-0.50804	-0.046518	-0.30721	-0.46923	-0.55886	-0.47051	-0.63111	-0.50659	-0.44374	-0.62052	-0.53818	-0.57071	-0.43765	-0.76694	-0.62548	-0.62471	-0.67484	-0.45961	-0.65411	-0.69271	-0.76734	-0.67429	-0.61696	0.23682	0.22012	0.22544	0.21996	0.15675	0.10835	0.29367	0.34345	-0.21728	-0.16994	-0.19924	-0.18806	-0.40415	-0.33004	0.072838	0.15188	0.062501	0.14125	-0.24945	0.012633	-0.10698	-0.24578
SH3 domain-binding	0.17737	-0.13271	-0.018214	0.17041	0.26155	-0.090026	-0.081255	-0.22113	-0.56882	-0.48381	-0.46571	-0.55152	-0.47666	-0.44827	-0.3423	-0.34079	-0.25539	-0.35353	-0.37632	-0.31225	-0.33929	-0.35734	-0.34906	-0.26942	-0.37707	-0.33185	-0.3479	-0.1819	-0.20683	-0.22857	-0.16875	-0.2514	-0.25315	-0.14629	-0.14025	-0.2406	-0.4075	-0.37584	-0.53234	-0.54166	-0.55723	-0.35977	-0.32602	-0.35508	-0.39091	-0.45312	-0.35996	-0.3548	-0.39099
Desmoplakin OS=Hom	0.2381	-0.11709	0.0024304	0.20471	0.28581	-0.08948	-0.082421	-0.20489	-0.53918	-0.45309	-0.43606	-0.52292	-0.45502	-0.42527	-0.31951	-0.32319	-0.24257	-0.33656	-0.35917	-0.29647	-0.32312	-0.34089	-0.3279	-0.24663	-0.35888	-0.31754	-0.33275	-0.16692	-0.19289	-0.21342	-0.15865	-0.23572	-0.24604	-0.13913	-0.14485	-0.23001	-0.38474	-0.35853	-0.49825	-0.50476	-0.52136	-0.33664	-0.30455	-0.33362	-0.365	-0.42111	-0.33196	-0.32775	-0.36047
Serum amyloid A-2	0.25629	-0.10944	0.012877	0.21571	0.29889	-0.096013	-0.080199	-0.19813	-0.52658	-0.43955	-0.42304	-0.5071	-0.44151	-0.4108	-0.31014	-0.31279	-0.23468	-0.32512	-0.34578	-0.28557	-0.31213	-0.33129	-0.32198	-0.23828	-0.34544	-0.30661	-0.32261	-0.16366	-0.18863	-0.20842	-0.15346	-0.22908	-0.24184	-0.13934	-0.14487	-0.22136	-0.3738	-0.34883	-0.49118	-0.49403	-0.50987	-0.32835	-0.29944	-0.32615	-0.35816	-0.41486	-0.32944	-0.32472	-0.3566
2-Hydroxyisobutyri	0.32362	0.020909	0.17781	0.36226	0.39782	-0.076072	-0.065923	-0.15838	-0.53406	-0.47696	-0.42704	-0.47016	-0.45575	-0.43197	-0.27187	-0.16572	-0.22407	-0.20291	-0.19906	-0.13078	-0.15485	-0.32034	-0.26824	-0.18578	-0.29472	-0.25778	-0.28242	-0.27444	-0.30034	-0.32278	-0.24235	-0.3345	-0.32323	-0.25166	-0.25686	-0.13993	-0.40058	-0.37766	-0.46183	-0.50051	-0.5878	-0.40565	-0.38952	-0.40535	-0.45023	-0.41446	-0.38035	-0.31182	-0.39553
Desmoglein-1 OS=Ho	0.33951	-0.095361	0.028807	0.23533	0.28174	-0.1048	-0.088328	-0.19089	-0.50964	-0.41944	-0.40376	-0.48274	-0.41157	-0.38988	-0.29626	-0.30535	-0.22278	-0.30931	-0.3312	-0.27205	-0.29546	-0.31379	-0.30577	-0.21728	-0.33027	-0.29144	-0.30701	-0.15391	-0.1789	-0.1978	-0.14561	-0.21751	-0.22434	-0.10744	-0.14965	-0.21691	-0.35379	-0.33205	-0.46602	-0.4709	-0.48455	-0.31197	-0.27972	-0.30653	-0.34028	-0.39395	-0.31175	-0.30816	-0.33908
Selenoprotein P OS	0.26996	-0.081492	0.0087673	0.20569	0.27673	-0.0012685	-0.098218	-0.19251	-0.47758	-0.43885	-0.41155	-0.42908	-0.32673	-0.33046	-0.34152	-0.35026	-0.21214	-0.2882	-0.23185	-0.25294	-0.26723	-0.26069	-0.25892	-0.19793	-0.25725	-0.21774	-0.2024	-0.18888	-0.20606	-0.22235	-0.1704	-0.23553	-0.24393	-0.17965	-0.17264	-0.2571	-0.35069	-0.30651	-0.4552	-0.49052	-0.48781	-0.35011	-0.28833	-0.30141	-0.37769	-0.38968	-0.33584	-0.32285	-0.35907
Glycine	0.40751	0.024774	0.16609	0.42197	0.49436	-0.0022808	-0.10885	-0.1258	-0.35722	-0.30458	-0.2812	-0.46189	-0.50775	-0.42496	-0.15185	-0.15087	-0.17136	-0.28382	-0.33191	-0.23218	-0.26888	-0.33997	-0.20547	-0.17286	-0.36211	-0.35145	-0.35138	-0.091245	-0.14063	-0.15066	-0.15985	-0.19058	-0.32801	-0.22165	-0.22671	-0.21811	-0.33346	-0.35006	-0.18635	-0.24478	-0.29228	-0.19731	-0.19297	-0.26027	-0.15502	-0.18679	-0.075129	-0.096658	-0.12245
High affinity immu	0.3602	-0.042191	0.076333	0.26819	0.36536	-0.086755	-0.094533	-0.1799	-0.42674	-0.36715	-0.3451	-0.42557	-0.3702	-0.32631	-0.23764	-0.25089	-0.16269	-0.24761	-0.26581	-0.22066	-0.24007	-0.27076	-0.26041	-0.17891	-0.27025	-0.24362	-0.25155	-0.14592	-0.16876	-0.18288	-0.13698	-0.1955	-0.23421	-0.154	-0.16336	-0.21152	-0.31727	-0.29789	-0.41975	-0.4281	-0.42005	-0.28252	-0.26096	-0.28238	-0.31347	-0.3495	-0.28735	-0.28268	-0.30969
Guanine nucleotide	0.34773	-0.048367	0.086073	0.30591	0.40547	-0.089888	-0.085184	-0.1574	-0.41787	-0.3453	-0.33248	-0.39762	-0.37174	-0.32295	-0.23587	-0.23531	-0.18259	-0.25396	-0.2641	-0.22327	-0.24701	-0.26058	-0.24967	-0.16842	-0.27097	-0.24096	-0.25233	-0.12599	-0.148	-0.16315	-0.12014	-0.17913	-0.23066	-0.16447	-0.15166	-0.1799	-0.29622	-0.2779	-0.38763	-0.38804	-0.40004	-0.25733	-0.2432	-0.26221	-0.28057	-0.32439	-0.25999	-0.25396	-0.27978
Prolow-density lip	0.35616	-0.034938	0.098803	0.31331	0.40767	-0.084248	-0.091748	-0.16118	-0.41398	-0.35019	-0.3345	-0.38648	-0.36196	-0.31436	-0.23359	-0.22679	-0.17634	-0.23782	-0.24429	-0.20905	-0.22958	-0.24825	-0.23833	-0.15742	-0.2597	-0.22627	-0.23588	-0.13516	-0.15568	-0.1711	-0.1253	-0.18524	-0.2328	-0.17168	-0.15971	-0.17832	-0.29306	-0.27131	-0.386	-0.39311	-0.40419	-0.26452	-0.24819	-0.26446	-0.29053	-0.32307	-0.26684	-0.25439	-0.28479
Glycolic acid	0.096094	0.31303	0.39744	-0.080404	-0.24035	0.26358	-0.80801	-0.84314	-0.24291	-0.69062	-0.67034	-0.33147	-0.44053	-0.44536	-0.058111	0.033627	0.084662	0.02597	-0.056465	-0.0015669	0.11553	-0.076694	-0.081694	-0.16976	-0.53612	-0.28821	-0.15187	-0.085526	-0.10169	-0.10579	-0.060736	-0.11739	-0.1356	-0.017425	-0.1301	-0.36768	-0.1282	-0.078025	0.036059	-0.5877	-0.33179	-0.17064	-0.021905	-0.10736	-0.19999	0.029772	-0.013941	0.11465	-0.21179
5,6-Dihydrouracil	-0.24453	-0.14217	-0.10483	-0.17908	0.043642	-0.12306	0.1974	0.0051237	-0.22408	-0.20298	-0.16101	0.058444	0.2296	0.15225	-0.1712	-0.089984	-0.054857	0.19452	0.30963	0.23522	0.24169	0.062351	-0.1588	-0.019648	0.26276	0.24561	0.19591	-0.26517	-0.22278	-0.24391	-0.042327	-0.1577	0.10246	-0.082173	0.070609	0.22892	-0.025567	0.0029282	-0.69787	-0.49401	-0.51255	-0.3558	-0.34327	-0.20903	-0.62626	-0.41244	-0.62817	-0.4338	-0.49628
Transthyretin OS=H	-0.24874	-0.22433	-0.28789	-0.07936	-0.06925	-0.014474	-0.24098	-0.37321	-0.43624	-0.48058	-0.51257	-0.13627	-0.10295	-0.013216	-0.41785	-0.4737	-0.2126	-0.18058	-0.25007	-0.40746	-0.31689	0.21624	0.042855	0.12197	-0.11705	0.16448	0.17715	-0.10316	-0.041001	-0.09684	-0.012897	-0.10719	0.026879	-0.015959	0.081015	-0.28441	-0.12618	0.12331	-0.5544	-0.56959	-0.4377	-0.33542	-0.21127	-0.13862	-0.38591	-0.37573	-0.40713	-0.35547	-0.31467
[truncated: 104 more columns]

## Sheet: p-value_sEV
	Phosphate	Methyl stearate	15-Methylpalmitate	Malonic acid	Pentadecanoic acid	Cathepsin D OS=Hom	Sucrose	Serum amyloid A-1	Alpha-2-macroglobu	Hemoglobin subunit	Hemoglobin subunit	Complement C3 OS=H	Apolipoprotein C-I	Fibronectin OS=Hom	D-Glucose	1,4-Dithiothreitol	Band 3 anion trans	Solute carrier fam	Ficolin-3 OS=Homo	Fatty acid-binding	Protein S100-A8 OS	Serotransferrin OS	Alpha-1B-glycoprot	Complement C1q sub	Apolipoprotein A-I	Alpha-1-antitrypsi	C4b-binding protei	Beta-2-microglobul	Platelet factor 4	Versican core prot	Glyceraldehyde-3-p	IgGFc-binding prot	Complement C5 OS=H	Fibulin-1 OS=Homo	Inter-alpha-trypsi	Elaidic acid	Properdin OS=Homo	Vitamin D-binding	Actin, cytoplasmic	CD5 antigen-like O	Plasma protease C1	Transferrin recept	14-3-3 protein zet	Caspase-14 OS=Homo	Serglycin OS=Homo	von Willebrand fac	Erythrocyte band 7	Protein S100-A9 OS	Ceruloplasmin OS=H
Phosphate	NA	0.20307	0.048824	0.13576	0.18492	0.69745	0.64525	0.99657	0.41755	0.5421	0.4968	0.57829	0.73394	0.75243	0.29386	0.22137	0.40595	0.35335	0.32529	0.22707	0.23026	0.95553	0.9431	0.82523	0.73263	0.96037	0.93461	0.88372	0.94008	0.85585	0.86154	0.76894	0.93407	0.99724	0.59463	0.68227	0.60003	0.89612	0.37965	0.57757	0.48531	0.55374	0.70254	0.73839	0.63725	0.49648	0.65083	0.57214	0.8165
Methyl stearate	0.20307	NA	0.0018071	0.3582	0.22108	0.84429	0.5271	0.58188	0.39368	0.67025	0.71315	0.69179	0.65757	0.8618	0.14367	0.018719	0.017818	0.016492	0.084812	0.047899	0.01791	0.84093	0.34389	0.5264	0.32926	0.45881	0.38278	0.043804	0.045141	0.065452	0.056355	0.1051	0.036319	0.022131	0.0070372	0.26851	0.27921	0.4071	0.71346	0.48133	0.86868	0.2482	0.13701	0.11128	0.29366	0.6136	0.37247	0.44425	0.28116
15-Methylpalmitate	0.048824	0.0018071	NA	0.15435	0.091831	0.69667	0.41562	0.53514	0.61693	0.76651	0.92567	0.82036	0.45308	0.60217	0.18081	0.0054211	0.16752	0.11339	0.13905	0.035835	0.031703	0.65988	0.88379	0.81192	0.97112	0.78644	0.81289	0.33038	0.29564	0.37468	0.43174	0.46322	0.20097	0.17799	0.12816	0.9038	0.693	0.49447	0.46935	0.72191	0.83454	0.83085	0.50207	0.41863	0.77416	0.95221	0.74821	0.96534	0.39648
Malonic acid	0.13576	0.3582	0.15435	NA	0.04084	0.81498	0.73273	0.31093	0.54735	0.91465	0.99351	0.7758	0.41869	0.6326	0.89086	0.34464	0.43244	0.8521	0.87084	0.87271	0.90833	0.78954	0.30843	0.27228	0.963	0.70651	0.90432	0.48802	0.49577	0.4198	0.38207	0.31729	0.25247	0.23836	0.202	0.56618	0.64861	0.89572	0.38896	0.3891	0.71285	0.63634	0.48364	0.51424	0.96555	0.94087	0.8804	0.71705	0.68789
Pentadecanoic acid	0.18492	0.22108	0.091831	0.04084	NA	0.39661	0.21244	0.1861	0.51299	0.30456	0.14783	0.83039	0.50828	0.9919	0.11669	0.031745	0.42404	0.26291	0.55063	0.13794	0.24334	0.50036	0.97966	0.82709	0.47086	0.94436	0.64652	0.52631	0.43469	0.47537	0.49975	0.55387	0.25773	0.14515	0.2879	0.37715	0.67046	0.36764	0.95455	0.48056	0.85812	0.91106	0.37489	0.3674	0.77991	0.89716	0.79256	0.86673	0.97886
Cathepsin D OS=Hom	0.69745	0.84429	0.69667	0.81498	0.39661	NA	0.55335	0.8661	0.8545	0.38194	0.58039	0.78445	0.81959	0.66237	0.42143	0.28281	0.77722	0.67975	0.48035	0.90371	0.97982	0.86375	0.4303	0.95275	0.92002	0.92231	0.53682	0.65446	0.53599	0.5569	0.36415	0.48281	0.39428	0.36552	0.34953	0.16113	0.54321	0.5724	0.20961	0.9699	0.99103	0.4663	0.87952	0.92531	0.73516	0.32516	0.3822	0.32716	0.48526
Sucrose	0.64525	0.5271	0.41562	0.73273	0.21244	0.55335	NA	4.1045e-05	0.83165	0.11552	0.049918	0.98396	0.55909	0.58299	0.78635	0.76883	0.82047	0.85003	0.68023	0.48167	0.82518	0.45776	0.79173	0.98958	0.11418	0.7164	0.89539	0.49472	0.43855	0.44768	0.49476	0.52034	0.7019	0.47361	0.74267	0.20771	0.58991	0.33308	0.32959	0.31525	0.90494	0.63754	0.31174	0.41817	0.49528	0.46103	0.44345	0.39343	0.91507
Serum amyloid A-1	0.99657	0.58188	0.53514	0.31093	0.1861	0.8661	4.1045e-05	NA	0.62645	0.057878	0.030886	0.50915	0.37375	0.46578	0.82144	0.72213	0.62445	0.86874	0.52133	0.50277	0.8235	0.7604	0.76464	0.64799	0.10094	0.5496	0.84571	0.72848	0.6658	0.66362	0.62442	0.68957	0.80022	0.5284	0.74387	0.1381	0.91596	0.63895	0.98254	0.053896	0.68649	0.93732	0.63946	0.77582	0.9562	0.96888	0.99663	0.96033	0.51204
Alpha-2-macroglobu	0.41755	0.39368	0.61693	0.54735	0.51299	0.8545	0.83165	0.62645	NA	0.005094	0.0021188	0.088391	0.059428	0.015646	0.0016129	0.085788	0.010741	0.027078	0.11005	0.047776	0.038252	0.36813	0.38501	0.41663	0.065391	0.32346	0.27491	0.35222	0.38414	0.28854	0.37519	0.16475	0.37341	0.69788	0.64606	0.55503	0.08206	0.30508	0.20753	0.081951	0.00097069	0.1043	0.20082	0.18734	0.27099	0.045025	0.21237	0.22403	0.14183
Hemoglobin subunit	0.5421	0.67025	0.76651	0.91465	0.30456	0.38194	0.11552	0.057878	0.005094	NA	3.4526e-05	0.055294	0.06754	0.030634	0.031031	0.21797	0.32705	0.29106	0.49787	0.24194	0.36478	0.59579	0.78337	0.54236	0.10155	0.50162	0.72495	0.13229	0.14774	0.11487	0.14516	0.067454	0.13782	0.31833	0.21748	0.052137	0.043869	0.27662	0.41998	0.003052	0.0027572	0.028939	0.15592	0.10847	0.10433	0.1081	0.2042	0.26999	0.072335
Hemoglobin subunit	0.4968	0.71315	0.92567	0.99351	0.14783	0.58039	0.049918	0.030886	0.0021188	3.4526e-05	NA	0.18399	0.10334	0.029369	0.0087553	0.091098	0.092051	0.080057	0.2202	0.065037	0.11693	0.73621	0.58776	0.45458	0.016634	0.34164	0.51623	0.64803	0.7067	0.6062	0.6854	0.43036	0.61111	0.97889	0.83268	0.20639	0.29249	0.72622	0.62702	0.026283	0.02008	0.26032	0.63867	0.54932	0.48921	0.30652	0.54993	0.64157	0.2537
Complement C3 OS=H	0.57829	0.69179	0.82036	0.7758	0.83039	0.78445	0.98396	0.50915	0.088391	0.055294	0.18399	NA	0.0022223	0.0048239	0.50289	0.62246	0.87897	0.26937	0.19562	0.51066	0.3928	0.0078244	0.14368	0.071554	0.11588	0.038887	0.047103	0.14306	0.080556	0.092331	0.075627	0.066504	0.024588	0.16108	0.14193	0.084077	0.0013646	0.00062289	0.21324	0.046279	0.044206	0.081589	0.07424	0.015876	0.15165	0.058875	0.26295	0.14706	0.091291
Apolipoprotein C-I	0.73394	0.65757	0.45308	0.41869	0.50828	0.81959	0.55909	0.37375	0.059428	0.06754	0.10334	0.0022223	NA	0.0011225	0.61593	0.94087	0.521	0.24566	0.050847	0.31764	0.266	0.074506	0.36795	0.28999	0.014818	0.03931	0.02626	0.44241	0.34448	0.31789	0.26767	0.19777	0.074545	0.32077	0.30025	0.31961	0.040843	0.05699	0.69733	0.24124	0.12002	0.33276	0.25005	0.10111	0.62904	0.28285	0.74497	0.62276	0.43913
Fibronectin OS=Hom	0.75243	0.8618	0.60217	0.6326	0.9919	0.66237	0.58299	0.46578	0.015646	0.030634	0.029369	0.0048239	0.0011225	NA	0.15193	0.51674	0.13157	0.033888	0.15683	0.31241	0.18452	0.0069466	0.069405	0.024175	0.0016962	0.0017222	0.0043231	0.60503	0.44532	0.45217	0.42076	0.29898	0.15848	0.49714	0.47668	0.53959	0.066512	0.029	0.94807	0.26324	0.052376	0.42921	0.50685	0.25255	0.73031	0.40868	0.95226	0.89299	0.39757
D-Glucose	0.29386	0.14367	0.18081	0.89086	0.11669	0.42143	0.78635	0.82144	0.0016129	0.031031	0.0087553	0.50289	0.61593	0.15193	NA	0.0016362	0.0017665	0.0066887	0.30578	0.01707	0.015323	0.784	0.69703	0.56146	0.20608	0.65178	0.80419	0.68754	0.76076	0.64293	0.65406	0.43435	0.77006	0.9886	0.97603	0.48688	0.32485	0.76199	0.64773	0.3287	0.04613	0.26018	0.68618	0.71173	0.61054	0.28734	0.60051	0.57017	0.48234
1,4-Dithiothreitol	0.22137	0.018719	0.0054211	0.34464	0.031745	0.28281	0.76883	0.72213	0.085788	0.21797	0.091098	0.62246	0.94087	0.51674	0.0016362	NA	0.029675	0.0054473	0.1396	0.0033963	0.0038295	0.94923	0.74877	0.61954	0.29669	0.68674	0.91807	0.64823	0.61204	0.70454	0.78852	0.90298	0.62108	0.41482	0.44498	0.31574	0.72763	0.90794	0.61626	0.53182	0.41809	0.67874	0.69102	0.70092	0.97655	0.69599	0.93005	0.87096	0.96084
Band 3 anion trans	0.40595	0.017818	0.16752	0.43244	0.42404	0.77722	0.82047	0.62445	0.010741	0.32705	0.092051	0.87897	0.521	0.13157	0.0017665	0.029675	NA	0.0018147	0.12663	0.022936	0.007892	0.66209	0.573	0.60031	0.095122	0.3654	0.33477	0.54001	0.53407	0.66901	0.65596	0.94939	0.67366	0.48622	0.42059	0.51042	0.91071	0.91176	0.90449	0.79021	0.25198	0.97326	0.69489	0.68269	0.64999	0.93007	0.63012	0.59242	0.65356
Solute carrier fam	0.35335	0.016492	0.11339	0.8521	0.26291	0.67975	0.85003	0.86874	0.027078	0.29106	0.080057	0.26937	0.24566	0.033888	0.0066887	0.0054473	0.0018147	NA	0.015724	0.0024839	0.00011426	0.19491	0.15747	0.11099	0.0092451	0.040578	0.061915	0.35597	0.4153	0.46058	0.57991	0.72203	0.80131	0.40219	0.36909	0.81292	0.65017	0.6235	0.89941	0.94769	0.43153	0.79749	0.49474	0.66585	0.40597	0.86777	0.44606	0.69159	0.77043
Ficolin-3 OS=Homo	0.32529	0.084812	0.13905	0.87084	0.55063	0.48035	0.68023	0.52133	0.11005	0.49787	0.2202	0.19562	0.050847	0.15683	0.30578	0.1396	0.12663	0.015724	NA	0.0011337	0.0007125	0.58085	0.53714	0.65333	0.017759	0.16165	0.096602	0.30016	0.3129	0.40102	0.52068	0.63437	0.72252	0.27176	0.31242	0.61163	0.73598	0.95381	0.67824	0.85666	0.76523	0.70725	0.67037	0.84035	0.4008	0.76266	0.55946	0.89634	0.60366
Fatty acid-binding	0.22707	0.047899	0.035835	0.87271	0.13794	0.90371	0.48167	0.50277	0.047776	0.24194	0.065037	0.51066	0.31764	0.31241	0.01707	0.0033963	0.022936	0.0024839	0.0011337	NA	9.8905e-07	0.85541	0.99561	0.96949	0.064094	0.54535	0.57528	0.41867	0.36019	0.48259	0.64754	0.77761	0.69381	0.33336	0.38804	0.32639	0.76392	0.66785	0.90732	0.79456	0.62746	0.99443	0.6159	0.6823	0.46602	0.75642	0.61373	0.93905	0.6352
Protein S100-A8 OS	0.23026	0.01791	0.031703	0.90833	0.24334	0.97982	0.82518	0.8235	0.038252	0.36478	0.11693	0.3928	0.266	0.18452	0.015323	0.0038295	0.007892	0.00011426	0.0007125	9.8905e-07	NA	0.69779	0.61039	0.59541	0.043551	0.2775	0.27083	0.3673	0.35402	0.45168	0.6104	0.73917	0.72351	0.34665	0.34543	0.55056	0.70021	0.95706	0.89228	0.97598	0.59967	0.88529	0.5995	0.69928	0.40405	0.73845	0.55594	0.90684	0.62954
Serotransferrin OS	0.95553	0.84093	0.65988	0.78954	0.50036	0.86375	0.45776	0.7604	0.36813	0.59579	0.73621	0.0078244	0.074506	0.0069466	0.784	0.94923	0.66209	0.19491	0.58085	0.85541	0.69779	NA	0.0023593	0.00037493	0.13668	0.00056148	0.00079215	0.6669	0.4141	0.52904	0.52075	0.51416	0.23313	0.46488	0.57599	0.99786	0.11808	0.0012474	0.65083	0.55931	0.27186	0.7131	0.53865	0.27921	0.67135	0.44949	0.84918	0.70455	0.35785
Alpha-1B-glycoprot	0.9431	0.34389	0.88379	0.30843	0.97966	0.4303	0.79173	0.76464	0.38501	0.78337	0.58776	0.14368	0.36795	0.069405	0.69703	0.74877	0.573	0.15747	0.53714	0.99561	0.61039	0.0023593	NA	1.2028e-05	0.10216	0.0020976	0.0015246	0.5923	0.76165	0.62911	0.48376	0.58284	0.79981	0.55796	0.42173	0.46099	0.76304	0.15602	0.41087	0.44936	0.40094	0.59315	0.80838	0.99917	0.90542	0.49801	0.81552	0.71966	0.28258
Complement C1q sub	0.82523	0.5264	0.81192	0.27228	0.82709	0.95275	0.98958	0.64799	0.41663	0.54236	0.45458	0.071554	0.28999	0.024175	0.56146	0.61954	0.60031	0.11099	0.65333	0.96949	0.59541	0.00037493	1.2028e-05	NA	0.068209	0.00037134	0.0023494	0.7739	0.9985	0.83127	0.78193	0.82052	0.82032	0.88459	0.73729	0.88631	0.50079	0.064372	0.76012	0.43442	0.40584	0.76741	0.83348	0.87073	0.91561	0.63073	0.97749	0.87659	0.3277
Apolipoprotein A-I	0.73263	0.32926	0.97112	0.963	0.47086	0.92002	0.11418	0.10094	0.065391	0.10155	0.016634	0.11588	0.014818	0.0016962	0.20608	0.29669	0.095122	0.0092451	0.017759	0.064094	0.043551	0.13668	0.10216	0.068209	NA	0.0023759	0.007029	0.32409	0.4125	0.43293	0.48788	0.64768	0.93229	0.40504	0.46931	0.73738	0.74165	0.59365	0.67949	0.51635	0.42784	0.61427	0.44688	0.73764	0.37992	0.87754	0.34188	0.41742	0.8998
Alpha-1-antitrypsi	0.96037	0.45881	0.78644	0.70651	0.94436	0.92231	0.7164	0.5496	0.32346	0.50162	0.34164	0.038887	0.03931	0.0017222	0.65178	0.68674	0.3654	0.040578	0.16165	0.54535	0.2775	0.00056148	0.0020976	0.00037134	0.0023759	NA	3.9565e-06	0.46583	0.70408	0.60573	0.66583	0.7142	0.786	0.73187	0.67923	0.91761	0.54253	0.094766	0.79999	0.75711	0.58796	0.54663	0.59854	0.99002	0.50402	0.93453	0.41435	0.55492	0.90356
C4b-binding protei	0.93461	0.38278	0.81289	0.90432	0.64652	0.53682	0.89539	0.84571	0.27491	0.72495	0.51623	0.047103	0.02626	0.0043231	0.80419	0.91807	0.33477	0.061915	0.096602	0.57528	0.27083	0.00079215	0.0015246	0.0023494	0.007029	3.9565e-06	NA	0.47728	0.69454	0.62169	0.6264	0.72069	0.85863	0.6766	0.59154	0.57218	0.5658	0.10611	0.90054	0.86833	0.54393	0.52672	0.7614	0.90066	0.53707	0.847	0.58528	0.74104	0.85074
Beta-2-microglobul	0.88372	0.043804	0.33038	0.48802	0.52631	0.65446	0.49472	0.72848	0.35222	0.13229	0.64803	0.14306	0.44241	0.60503	0.68754	0.64823	0.54001	0.35597	0.30016	0.41867	0.3673	0.6669	0.5923	0.7739	0.32409	0.46583	0.47728	NA	1.5913e-08	4.6462e-09	4.384e-06	1.6718e-06	0.00069606	0.00028862	0.00011864	0.14176	0.0012192	0.036783	0.18494	0.071433	0.023093	2.0937e-05	5.2764e-06	1.8999e-05	0.00053885	0.010052	0.0041753	0.0084219	0.011583
Platelet factor 4	0.94008	0.045141	0.29564	0.49577	0.43469	0.53599	0.43855	0.6658	0.38414	0.14774	0.7067	0.080556	0.34448	0.44532	0.76076	0.61204	0.53407	0.4153	0.3129	0.36019	0.35402	0.4141	0.76165	0.9985	0.4125	0.70408	0.69454	1.5913e-08	NA	1.2781e-09	9.7028e-07	1.1635e-06	0.00015981	0.00010087	4.0399e-05	0.14903	0.00042418	0.010336	0.22737	0.089569	0.026197	6.2662e-05	1.6889e-05	6.3686e-06	0.00079396	0.018115	0.010979	0.017938	0.017547
Versican core prot	0.85585	0.065452	0.37468	0.4198	0.47537	0.5569	0.44768	0.66362	0.28854	0.11487	0.6062	0.092331	0.31789	0.45217	0.64293	0.70454	0.66901	0.46058	0.40102	0.48259	0.45168	0.52904	0.62911	0.83127	0.43293	0.60573	0.62169	4.6462e-09	1.2781e-09	NA	5.5759e-07	3.2138e-08	0.00026854	0.00020115	7.7629e-05	0.14729	0.00040923	0.019312	0.19816	0.084935	0.017175	8.1199e-06	3.9823e-06	3.7964e-06	0.00049474	0.01471	0.0089847	0.016938	0.022173
Glyceraldehyde-3-p	0.86154	0.056355	0.43174	0.38207	0.49975	0.36415	0.49476	0.62442	0.37519	0.14516	0.6854	0.075627	0.26767	0.42076	0.65406	0.78852	0.65596	0.57991	0.52068	0.64754	0.6104	0.52075	0.48376	0.78193	0.48788	0.66583	0.6264	4.384e-06	9.7028e-07	5.5759e-07	NA	1.4875e-07	1.4025e-05	5.1722e-05	3.7912e-06	0.064075	0.00014174	0.015436	0.41959	0.17933	0.059102	9.9054e-05	0.0001666	3.4759e-05	0.0067463	0.04192	0.048253	0.044902	0.0756
IgGFc-binding prot	0.76894	0.1051	0.46322	0.31729	0.55387	0.48281	0.52034	0.68957	0.16475	0.067454	0.43036	0.066504	0.19777	0.29898	0.43435	0.90298	0.94939	0.72203	0.63437	0.77761	0.73917	0.51416	0.58284	0.82052	0.64768	0.7142	0.72069	1.6718e-06	1.1635e-06	3.2138e-08	1.4875e-07	NA	9.7379e-05	0.00029782	8.359e-05	0.10948	9.6756e-05	0.019283	0.27484	0.1033	0.012297	5.5128e-06	2.2534e-05	7.413e-06	0.0022746	0.017724	0.021911	0.029813	0.041165
Complement C5 OS=H	0.93407	0.036319	0.20097	0.25247	0.25773	0.39428	0.7019	0.80022	0.37341	0.13782	0.61111	0.024588	0.074545	0.15848	0.77006	0.62108	0.67366	0.80131	0.72252	0.69381	0.72351	0.23313	0.79981	0.82032	0.93229	0.786	0.85863	0.00069606	0.00015981	0.00026854	1.4025e-05	9.7379e-05	NA	1.426e-05	6.3907e-06	0.066993	8.6277e-05	0.003608	0.69845	0.23683	0.092163	0.0040997	0.0024603	0.00021598	0.049654	0.086201	0.1553	0.11973	0.11203
Fibulin-1 OS=Homo	0.99724	0.022131	0.17799	0.23836	0.14515	0.36552	0.47361	0.5284	0.69788	0.31833	0.97889	0.16108	0.32077	0.49714	0.9886	0.41482	0.48622	0.40219	0.27176	0.33336	0.34665	0.46488	0.55796	0.88459	0.40504	0.73187	0.6766	0.00028862	0.00010087	0.00020115	5.1722e-05	0.00029782	1.426e-05	NA	1.8175e-05	0.17877	0.0034723	0.021635	0.68886	0.35825	0.15704	0.0052005	0.0022257	0.00099533	0.030318	0.12828	0.11261	0.12204	0.12914
Inter-alpha-trypsi	0.59463	0.0070372	0.12816	0.202	0.2879	0.34953	0.74267	0.74387	0.64606	0.21748	0.83268	0.14193	0.30025	0.47668	0.97603	0.44498	0.42059	0.36909	0.31242	0.38804	0.34543	0.57599	0.42173	0.73729	0.46931	0.67923	0.59154	0.00011864	4.0399e-05	7.7629e-05	3.7912e-06	8.359e-05	6.3907e-06	1.8175e-05	NA	0.080332	0.0023139	0.027974	0.79705	0.29275	0.16123	0.0031315	0.0026708	0.00085741	0.031826	0.13667	0.12764	0.13019	0.12995
Elaidic acid	0.68227	0.26851	0.9038	0.56618	0.37715	0.16113	0.20771	0.1381	0.55503	0.052137	0.20639	0.084077	0.31961	0.53959	0.48688	0.31574	0.51042	0.81292	0.61163	0.32639	0.55056	0.99786	0.46099	0.88631	0.73738	0.91761	0.57218	0.14176	0.14903	0.14729	0.064075	0.10948	0.066993	0.17877	0.080332	NA	0.042893	0.30489	0.76096	0.078557	0.44229	0.07092	0.23799	0.14029	0.27068	0.29721	0.46343	0.25487	0.33287
Properdin OS=Homo	0.60003	0.27921	0.693	0.64861	0.67046	0.54321	0.58991	0.91596	0.08206	0.043869	0.29249	0.0013646	0.040843	0.066512	0.32485	0.72763	0.91071	0.65017	0.73598	0.76392	0.70021	0.11808	0.76304	0.50079	0.74165	0.54253	0.5658	0.0012192	0.00042418	0.00040923	0.00014174	9.6756e-05	8.6277e-05	0.0034723	0.0023139	0.042893	NA	0.00073757	0.21203	0.060396	0.011235	0.00055597	0.00072503	2.445e-05	0.015351	0.0086123	0.049641	0.024605	0.031522
Vitamin D-binding	0.89612	0.4071	0.49447	0.89572	0.36764	0.5724	0.33308	0.63895	0.30508	0.27662	0.72622	0.00062289	0.05699	0.029	0.76199	0.90794	0.91176	0.6235	0.95381	0.66785	0.95706	0.0012474	0.15602	0.064372	0.59365	0.094766	0.10611	0.036783	0.010336	0.019312	0.015436	0.019283	0.003608	0.021635	0.027974	0.30489	0.00073757	NA	0.35135	0.21717	0.071812	0.053979	0.028605	0.0047013	0.082416	0.086065	0.21661	0.15096	0.086467
Actin, cytoplasmic	0.37965	0.71346	0.46935	0.38896	0.95455	0.20961	0.32959	0.98254	0.20753	0.41998	0.62702	0.21324	0.69733	0.94807	0.64773	0.61626	0.90449	0.89941	0.67824	0.90732	0.89228	0.65083	0.41087	0.76012	0.67949	0.79999	0.90054	0.18494	0.22737	0.19816	0.41959	0.27484	0.69845	0.68886	0.79705	0.76096	0.21203	0.35135	NA	0.021191	0.039942	0.086658	0.042908	0.08904	0.011685	0.0026488	0.001095	0.001976	0.014523
CD5 antigen-like O	0.57757	0.48133	0.72191	0.3891	0.48056	0.9699	0.31525	0.053896	0.081951	0.003052	0.026283	0.046279	0.24124	0.26324	0.3287	0.53182	0.79021	0.94769	0.85666	0.79456	0.97598	0.55931	0.44936	0.43442	0.51635	0.75711	0.86833	0.071433	0.089569	0.084935	0.17933	0.1033	0.23683	0.35825	0.29275	0.078557	0.060396	0.21717	0.021191	NA	0.0047962	0.023536	0.052959	0.049566	0.010219	0.0093803	0.0085194	0.016294	0.0010417
Plasma protease C1	0.48531	0.86868	0.83454	0.71285	0.85812	0.99103	0.90494	0.68649	0.00097069	0.0027572	0.02008	0.044206	0.12002	0.052376	0.04613	0.41809	0.25198	0.43153	0.76523	0.62746	0.59967	0.27186	0.40094	0.40584	0.42784	0.58796	0.54393	0.023093	0.026197	0.017175	0.059102	0.012297	0.092163	0.15704	0.16123	0.44229	0.011235	0.071812	0.039942	0.0047962	NA	0.0033573	0.0093415	0.010654	0.0058991	0.0031539	0.0092397	0.028799	0.0046466
Transferrin recept	0.55374	0.2482	0.83085	0.63634	0.91106	0.4663	0.63754	0.93732	0.1043	0.028939	0.26032	0.081589	0.33276	0.42921	0.26018	0.67874	0.97326	0.79749	0.70725	0.99443	0.88529	0.7131	0.59315	0.76741	0.61427	0.54663	0.52672	2.0937e-05	6.2662e-05	8.1199e-06	9.9054e-05	5.5128e-06	0.0040997	0.0052005	0.0031315	0.07092	0.00055597	0.053979	0.086658	0.023536	0.0033573	NA	4.155e-05	9.9054e-05	8.9092e-05	0.0060995	0.0044765	0.0094974	0.017951
14-3-3 protein zet	0.70254	0.13701	0.50207	0.48364	0.37489	0.87952	0.31174	0.63946	0.20082	0.15592	0.63867	0.07424	0.25005	0.50685	0.68618	0.69102	0.69489	0.49474	0.67037	0.6159	0.5995	0.53865	0.80838	0.83348	0.44688	0.59854	0.7614	5.2764e-06	1.6889e-05	3.9823e-06	0.0001666	2.2534e-05	0.0024603	0.0022257	0.0026708	0.23799	0.00072503	0.028605	0.042908	0.052959	0.0093415	4.155e-05	NA	3.2801e-07	0.00027626	0.0010738	0.00072406	0.001507	0.0071111
Caspase-14 OS=Homo	0.73839	0.11128	0.41863	0.51424	0.3674	0.92531	0.41817	0.77582	0.18734	0.10847	0.54932	0.015876	0.10111	0.25255	0.71173	0.70092	0.68269	0.66585	0.84035	0.6823	0.69928	0.27921	0.99917	0.87073	0.73764	0.99002	0.90066	1.8999e-05	6.3686e-06	3.7964e-06	3.4759e-05	7.413e-06	0.00021598	0.00099533	0.00085741	0.14029	2.445e-05	0.0047013	0.08904	0.049566	0.010654	9.9054e-05	3.2801e-07	NA	0.0012418	0.0029331	0.0058545	0.0057768	0.010987
Serglycin OS=Homo	0.63725	0.29366	0.77416	0.96555	0.77991	0.73516	0.49528	0.9562	0.27099	0.10433	0.48921	0.15165	0.62904	0.73031	0.61054	0.97655	0.64999	0.40597	0.4008	0.46602	0.40405	0.67135	0.90542	0.91561	0.37992	0.50402	0.53707	0.00053885	0.00079396	0.00049474	0.0067463	0.0022746	0.049654	0.030318	0.031826	0.27068	0.015351	0.082416	0.011685	0.010219	0.0058991	8.9092e-05	0.00027626	0.0012418	NA	0.0077704	0.00042742	0.0058738	0.0065092
von Willebrand fac	0.49648	0.6136	0.95221	0.94087	0.89716	0.32516	0.46103	0.96888	0.045025	0.1081	0.30652	0.058875	0.28285	0.40868	0.28734	0.69599	0.93007	0.86777	0.76266	0.75642	0.73845	0.44949	0.49801	0.63073	0.87754	0.93453	0.847	0.010052	0.018115	0.01471	0.04192	0.017724	0.086201	0.12828	0.13667	0.29721	0.0086123	0.086065	0.0026488	0.0093803	0.0031539	0.0060995	0.0010738	0.0029331	0.0077704	NA	4.7683e-05	1.8053e-06	0.00015176
Erythrocyte band 7	0.65083	0.37247	0.74821	0.8804	0.79256	0.3822	0.44345	0.99663	0.21237	0.2042	0.54993	0.26295	0.74497	0.95226	0.60051	0.93005	0.63012	0.44606	0.55946	0.61373	0.55594	0.84918	0.81552	0.97749	0.34188	0.41435	0.58528	0.0041753	0.010979	0.0089847	0.048253	0.021911	0.1553	0.11261	0.12764	0.46343	0.049641	0.21661	0.001095	0.0085194	0.0092397	0.0044765	0.00072406	0.0058545	0.00042742	4.7683e-05	NA	6.6603e-06	0.00011608
Protein S100-A9 OS	0.57214	0.44425	0.96534	0.71705	0.86673	0.32716	0.39343	0.96033	0.22403	0.26999	0.64157	0.14706	0.62276	0.89299	0.57017	0.87096	0.59242	0.69159	0.89634	0.93905	0.90684	0.70455	0.71966	0.87659	0.41742	0.55492	0.74104	0.0084219	0.017938	0.016938	0.044902	0.029813	0.11973	0.12204	0.13019	0.25487	0.024605	0.15096	0.001976	0.016294	0.028799	0.0094974	0.001507	0.0057768	0.0058738	1.8053e-06	6.6603e-06	NA	0.00026883
Ceruloplasmin OS=H	0.8165	0.28116	0.39648	0.68789	0.97886	0.48526	0.91507	0.51204	0.14183	0.072335	0.2537	0.091291	0.43913	0.39757	0.48234	0.96084	0.65356	0.77043	0.60366	0.6352	0.62954	0.35785	0.28258	0.3277	0.8998	0.90356	0.85074	0.011583	0.017547	0.022173	0.0756	0.041165	0.11203	0.12914	0.12995	0.33287	0.031522	0.086467	0.014523	0.0010417	0.0046466	0.017951	0.0071111	0.010987	0.0065092	0.00015176	0.00011608	0.00026883	NA
Prothrombin OS=Hom	0.77015	0.16324	0.39452	0.80705	0.58678	0.52629	0.54114	0.95633	0.13699	0.1035	0.42347	0.065241	0.28272	0.42648	0.56329	0.77469	0.6613	0.63617	0.68265	0.66154	0.65596	0.43021	0.66881	0.70685	0.64921	0.82864	0.97888	0.00033191	0.00084168	0.00086798	0.006034	0.0021415	0.015539	0.018944	0.020184	0.25943	0.0032042	0.040676	0.019092	0.0096394	0.0042089	0.0013498	3.4315e-05	0.00015251	0.0015757	1.0974e-05	2.6326e-05	3.3579e-05	2.6e-05
Galectin-3-binding	0.86998	0.62624	0.85691	0.59732	0.933	0.15151	0.50911	0.90595	0.47048	0.52225	0.80636	0.72558	0.72569	0.55942	0.93514	0.79417	0.49459	0.26402	0.455	0.42533	0.35895	0.81377	0.72442	0.86529	0.24242	0.29113	0.48785	0.094077	0.15609	0.14427	0.39333	0.25997	0.75952	0.58582	0.58826	0.99368	0.43051	0.69095	0.00049855	0.027684	0.070267	0.09723	0.04092	0.12527	0.0088178	0.0064134	6.8766e-05	0.0017826	0.0034771
Alpha-1-antichymot	0.92736	0.14231	0.35219	0.99113	0.73822	0.46376	0.60328	0.9181	0.35435	0.22008	0.61378	0.37354	0.87857	0.98947	0.75176	0.62072	0.43346	0.26973	0.24165	0.32331	0.27409	0.87132	0.84046	0.96511	0.27406	0.38957	0.49245	0.0019289	0.0060153	0.0066137	0.0381	0.020379	0.11327	0.065785	0.068044	0.4856	0.066569	0.22302	0.018214	0.013735	0.019295	0.0082341	0.0015321	0.0082922	0.0014822	0.00069233	1.7716e-06	0.00015741	3.2195e-05
Prolactin-inducibl	0.91446	0.094647	0.32934	0.88399	0.64152	0.5971	0.54482	0.97566	0.37492	0.21436	0.66674	0.31191	0.79329	0.94912	0.76258	0.59621	0.40728	0.26198	0.23485	0.32775	0.27934	0.83998	0.98054	0.9626	0.24196	0.37028	0.45654	0.00031037	0.0014267	0.0016516	0.012437	0.0066979	0.049142	0.024197	0.026025	0.3674	0.032046	0.156	0.031288	0.020296	0.021209	0.0030981	0.00034006	0.0025976	0.00098611	0.00067875	6.7702e-06	0.00014158	9.8047e-05
Complement C1q sub	0.84493	0.76245	0.90809	0.21218	0.77513	0.15931	0.73936	0.71888	0.90612	0.98925	0.97391	0.64294	0.25474	0.33541	0.90027	0.90536	0.57949	0.35822	0.36024	0.34813	0.32249	0.73622	0.37131	0.78884	0.36091	0.47067	0.62974	0.78933	0.93091	0.94443	0.58514	0.77682	0.30883	0.54709	0.4345	0.38715	0.60325	0.66138	0.013716	0.13893	0.37003	0.76847	0.61263	0.92665	0.18459	0.20533	0.041715	0.12477	0.076977
Lysozyme C OS=Homo	0.98712	0.98761	0.7473	0.33813	0.88127	0.032611	0.82424	0.64122	0.66465	0.89236	0.84058	0.8882	0.51855	0.60603	0.96829	0.78973	0.62105	0.57029	0.54031	0.50629	0.51881	0.98384	0.18707	0.50084	0.58446	0.73346	0.95856	0.69735	0.85573	0.90018	0.68652	0.86951	0.52227	0.68265	0.58232	0.4897	0.84912	0.86517	0.028273	0.12567	0.3163	0.82278	0.51819	0.76767	0.34485	0.070925	0.027692	0.045279	0.018503
Aminopeptidase N O	0.61093	0.41314	0.7137	0.50944	0.94776	0.00097088	0.86165	0.53485	0.28948	0.85833	0.62025	0.5016	0.41983	0.79366	0.99751	0.98952	0.89104	0.72288	0.13087	0.50527	0.47091	0.76454	0.16468	0.5726	0.50014	0.63684	0.28597	0.75142	0.64715	0.69627	0.44051	0.64862	0.44473	0.31216	0.26662	0.56206	0.97317	0.91431	0.016991	0.2307	0.39219	0.8841	0.67891	0.80216	0.7637	0.10037	0.17569	0.13763	0.19767
Integrin alpha-IIb	0.47841	0.40792	0.46078	0.32821	0.95205	0.03649	0.45478	0.88237	0.38126	0.83428	0.79196	0.73684	0.91492	0.69641	0.8761	0.79863	0.97718	0.82581	0.66696	0.96895	0.95874	0.99603	0.3274	0.83693	0.7313	0.73458	0.88307	0.74904	0.87734	0.81655	0.75891	0.98163	0.48305	0.5569	0.43765	0.54284	0.93206	0.96809	9.6401e-05	0.10851	0.19345	0.5555	0.34012	0.5558	0.15615	0.048661	0.021798	0.040819	0.083432
Haptoglobin-relate	0.25462	0.12969	0.055104	0.17402	0.78029	0.93028	0.60049	0.84814	0.49493	0.75888	0.76096	0.089216	0.33322	0.53448	0.8137	0.18399	0.77373	0.29056	0.043247	0.22461	0.17647	0.29709	0.36287	0.479	0.41747	0.31692	0.25085	0.7725	0.8866	0.93252	0.91618	0.96057	0.87319	0.59632	0.53308	0.5133	0.48941	0.3827	0.064515	0.37804	0.59653	0.71083	0.77227	0.65668	0.50695	0.49781	0.71687	0.54763	0.90525
Fibrinogen beta ch	0.4918	0.25524	0.30395	0.019545	0.16691	0.97134	0.31691	0.070375	0.56767	0.3141	0.20866	0.55837	0.88213	0.86208	0.56945	0.16746	0.98606	0.59937	0.60114	0.59788	0.68996	0.79278	0.20771	0.30351	0.42795	0.56212	0.71312	0.5693	0.55883	0.55687	0.34732	0.4645	0.26147	0.21868	0.2048	0.66309	0.75299	0.85621	0.086865	0.047287	0.43657	0.96992	0.72017	0.69666	0.45992	0.63182	0.50151	0.61393	0.38148
Haptoglobin OS=Hom	0.27128	0.14144	0.03398	0.20949	0.32343	0.49345	0.94718	0.62511	0.6363	0.54519	0.51269	0.81399	0.7627	0.70355	0.53349	0.09459	0.66838	0.72808	0.45121	0.37829	0.49938	0.6388	0.78333	0.65449	0.97246	0.68721	0.63847	0.80028	0.78177	0.90271	0.75221	0.88043	0.42501	0.44511	0.41867	0.62435	0.91513	0.7109	0.11571	0.32307	0.57509	0.5604	0.97748	0.91988	0.28914	0.88912	0.66651	0.8424	0.89482
Glycerol	0.38627	0.20549	0.02479	0.1486	0.83266	0.92356	0.45553	0.80395	0.58435	0.49185	0.45758	0.79911	0.65701	0.31736	0.64162	0.33236	0.65106	0.98378	0.35021	0.55361	0.5915	0.79368	0.79635	0.61534	0.56923	0.68014	0.76415	0.60247	0.63011	0.67835	0.68281	0.61322	0.45381	0.4759	0.40439	0.66278	0.84147	0.85829	0.15413	0.89301	0.61127	0.99344	0.91096	0.86047	0.6485	0.98841	0.90048	0.77791	0.58227
Ras-related protei	0.40348	0.087377	0.27228	0.8308	0.51754	0.10509	0.37334	0.73304	0.54751	0.6805	0.96824	0.93896	0.84004	0.8383	0.96441	0.81352	0.4756	0.77515	0.26689	0.66019	0.56395	0.99589	0.47606	0.96284	0.8328	0.92628	0.5211	0.43474	0.40367	0.49357	0.26264	0.45087	0.21804	0.30048	0.11585	0.14019	0.51582	0.61476	0.051794	0.80627	0.63641	0.73408	0.99263	0.78832	0.7495	0.63963	0.55593	0.72935	0.98242
4-Hydroxybenzoic a	0.56461	0.41012	0.44585	0.48775	0.73626	0.45914	0.5819	0.81929	0.36233	0.38279	0.63124	0.9249	0.69566	0.93572	0.98456	0.28615	0.98483	0.21693	0.44986	0.31972	0.25407	0.70243	0.63134	0.43046	0.51893	0.33926	0.5856	0.075837	0.11268	0.077507	0.23131	0.10538	0.48119	0.3324	0.35496	0.5473	0.44315	0.76492	0.16004	0.25607	0.062043	0.093374	0.045877	0.10919	0.035212	0.15897	0.041437	0.20826	0.15468
trans-Ferulic acid	0.64832	0.63265	0.79584	0.30285	0.83866	0.27208	0.46095	0.9158	0.8163	0.72346	0.87929	0.60751	0.74588	0.39544	0.67003	0.76391	0.24196	0.16232	0.64946	0.44805	0.33963	0.72843	0.95248	0.61538	0.18028	0.23932	0.41349	0.12111	0.17386	0.15812	0.34816	0.27965	0.79132	0.69532	0.59575	0.70301	0.41975	0.67257	0.00088305	0.054648	0.21437	0.10726	0.054599	0.12638	0.010207	0.029667	0.0022875	0.0075607	0.037424
Complement factor	0.39474	0.89708	0.26874	0.69813	0.82327	0.67357	0.33962	0.4189	0.59598	0.85114	0.95372	0.42565	0.36922	0.12276	0.53486	0.63429	0.83021	0.41401	0.80564	0.73026	0.98376	0.039276	0.046233	0.011574	0.065075	0.0024782	0.01764	0.21734	0.3846	0.25621	0.36498	0.27093	0.92409	0.627	0.64506	0.84452	0.73495	0.41994	0.11878	0.63199	0.42178	0.11696	0.14782	0.3865	0.11636	0.20448	0.076598	0.13046	0.57275
Receptor-type tyro	0.48643	0.50662	0.95448	0.94708	0.88257	0.43575	0.33043	0.58639	0.85932	0.92292	0.66055	0.88352	0.60696	0.37915	0.69168	0.66406	0.41161	0.14693	0.46352	0.34805	0.27242	0.63551	0.57785	0.31912	0.1155	0.16423	0.31088	0.1109	0.14432	0.12273	0.24814	0.20262	0.67101	0.64669	0.34119	0.9129	0.46476	0.69657	0.043296	0.29779	0.31814	0.11582	0.076338	0.15788	0.027351	0.13212	0.02941	0.070331	0.18518
Adiponectin OS=Hom	0.95252	0.64343	0.79398	0.86287	0.26849	0.58075	0.66411	0.48681	0.54183	0.36808	0.51527	0.99578	0.97679	0.55646	0.91976	0.96934	0.71792	0.36006	0.85053	0.85235	0.78703	0.17257	0.21144	0.11747	0.6016	0.14629	0.2234	0.33112	0.46756	0.35715	0.48687	0.37477	0.99772	0.83529	0.6584	0.47702	0.70106	0.61102	0.2162	0.2158	0.38501	0.21449	0.28901	0.41604	0.17671	0.31471	0.176	0.27364	0.44439
Phospholipid trans	0.83005	0.88832	0.51713	0.8209	0.1678	0.78925	0.62984	0.51801	0.34378	0.17451	0.28519	0.97746	0.56397	0.54515	0.30079	0.2736	0.93486	0.69606	0.84427	0.63957	0.97557	0.19371	0.2608	0.20574	0.49879	0.11577	0.097194	0.24195	0.35876	0.2719	0.38239	0.28643	0.90945	0.99884	0.53464	0.24182	0.5602	0.71026	0.17267	0.10775	0.20884	0.087322	0.28494	0.4358	0.076463	0.24245	0.11537	0.19357	0.29783
CD59 glycoprotein	0.43008	0.070402	0.21063	0.25163	0.75658	0.75864	0.59195	0.35794	0.2727	0.83113	0.69579	0.76225	0.60155	0.59272	0.14315	0.20786	0.013335	0.030899	0.075586	0.024128	0.0092337	0.91246	0.947	0.86672	0.35358	0.70711	0.55345	0.2996	0.27212	0.35605	0.48599	0.58131	0.69211	0.64979	0.37546	0.54111	0.78565	0.56382	0.57699	0.20991	0.87931	0.51061	0.49884	0.47371	0.17228	0.78419	0.33677	0.51532	0.25085
Alpha-1-acid glyco	0.71653	0.46197	0.85274	0.53921	0.53733	0.6757	0.72494	0.90741	0.8286	0.95434	0.9568	0.14023	0.34509	0.12692	0.7509	0.52674	0.68313	0.098171	0.47307	0.67232	0.34801	0.0080239	0.018272	0.0046162	0.19584	0.0088188	0.022953	0.58182	0.80228	0.65794	0.79855	0.69836	0.66817	0.79981	0.79828	0.88512	0.55902	0.11697	0.9031	0.96613	0.9944	0.59745	0.67925	0.97453	0.55786	0.9929	0.55194	0.8603	0.91257
Zinc-alpha-2-glyco	0.76277	0.4421	0.85622	0.44145	0.6442	0.84889	0.87448	0.98543	0.88338	0.66789	0.84005	0.18958	0.30888	0.1557	0.90575	0.71596	0.83996	0.11131	0.29601	0.62802	0.32538	0.013048	0.023003	0.0070137	0.12774	0.0035287	0.0094567	0.28411	0.46194	0.34242	0.50704	0.38652	0.92973	0.83481	0.54348	0.97729	0.84062	0.21819	0.5988	0.6523	0.5703	0.25989	0.36423	0.6586	0.22001	0.65841	0.24526	0.53754	0.70981
Complement C1q sub	0.62768	0.42125	0.37743	0.32909	0.14486	0.83997	0.94839	0.50467	0.058666	0.12083	0.13896	0.067764	0.28378	0.16199	0.24646	0.2061	0.43489	0.2705	0.19547	0.33501	0.3193	0.2751	0.26262	0.32353	0.23538	0.30847	0.27513	0.5732	0.53412	0.48774	0.61175	0.44319	0.84455	0.63834	0.96415	0.4797	0.22338	0.2635	0.09008	0.07509	0.068086	0.26469	0.39746	0.32717	0.219	0.14824	0.27974	0.2697	0.22275
Cystatin-SN OS=Hom	0.32344	0.37245	0.30521	0.21996	0.10795	0.88576	0.98471	0.48706	0.053107	0.10424	0.12119	0.054565	0.24943	0.14018	0.22704	0.19741	0.41481	0.24835	0.17753	0.31445	0.29566	0.2504	0.23871	0.27622	0.21409	0.28351	0.25218	0.55448	0.51802	0.47094	0.59823	0.42516	0.83356	0.68225	0.98399	0.47733	0.20125	0.244	0.07578	0.061838	0.05513	0.24524	0.37059	0.30182	0.20011	0.13066	0.25909	0.25026	0.20292
Beta-2-glycoprotei	0.8114	0.75738	0.3924	0.58324	0.2566	0.93385	0.59854	0.26829	0.063882	0.040238	0.076177	0.18426	0.48442	0.5948	0.20544	0.14179	0.68508	0.64913	0.32656	0.26067	0.4124	0.91435	0.98921	0.83934	0.64709	0.82466	0.83831	0.28702	0.34545	0.26384	0.38209	0.24567	0.68834	0.97866	0.64369	0.14088	0.20301	0.62466	0.021827	0.0099607	0.042569	0.061292	0.17789	0.2064	0.047148	0.064618	0.071725	0.089141	0.13175
Complement compone	0.85133	0.50504	0.52227	0.74854	0.45033	0.74107	0.85738	0.47079	0.030041	0.08282	0.10041	0.061868	0.22629	0.17142	0.20654	0.17542	0.39744	0.27223	0.17249	0.27444	0.27512	0.34052	0.32772	0.46546	0.24712	0.38531	0.33525	0.50598	0.47974	0.41849	0.55203	0.3728	0.7038	0.79196	0.79666	0.40467	0.18512	0.27382	0.049768	0.046149	0.040482	0.18933	0.302	0.26006	0.15441	0.10119	0.19964	0.20257	0.18273
L-selectin OS=Homo	0.48976	0.46085	0.38644	0.30323	0.22912	0.94801	0.9067	0.38798	0.028189	0.043889	0.069575	0.026835	0.21343	0.12481	0.17704	0.15014	0.45108	0.27018	0.22063	0.33146	0.32421	0.22584	0.21622	0.26713	0.2346	0.30765	0.29479	0.38718	0.35675	0.3168	0.459	0.29439	0.64682	0.91147	0.81841	0.33655	0.1187	0.16941	0.022314	0.012336	0.0159	0.11913	0.2243	0.18145	0.074436	0.060569	0.12384	0.1343	0.092961
Beta-Ala-His dipep	0.6305	0.39232	0.3944	0.41206	0.26809	0.82126	0.92155	0.43862	0.023569	0.065152	0.079047	0.0274	0.16567	0.094923	0.18268	0.15543	0.36246	0.19518	0.13496	0.26019	0.23689	0.19546	0.18909	0.25454	0.16275	0.22886	0.1989	0.51569	0.47037	0.42095	0.55708	0.37328	0.71061	0.77546	0.90538	0.41435	0.14665	0.18395	0.041019	0.03254	0.027512	0.19162	0.30243	0.23773	0.14912	0.087145	0.20241	0.19669	0.15165
HLA class II histo	0.57879	0.38958	0.37504	0.36539	0.21746	0.83182	0.93335	0.45062	0.0291	0.074059	0.088762	0.033176	0.18725	0.10568	0.19328	0.16407	0.37561	0.20805	0.14476	0.2735	0.2516	0.20905	0.20124	0.26238	0.17492	0.24233	0.21179	0.52631	0.48271	0.4338	0.56776	0.38652	0.74449	0.74024	0.92893	0.42834	0.16007	0.19836	0.048719	0.03889	0.03345	0.20486	0.32084	0.25442	0.16155	0.097362	0.21666	0.20992	0.1641
Platelet glycoprot	0.98131	0.67974	0.55781	0.29105	0.044411	0.65794	0.74325	0.50042	0.20422	0.15004	0.19485	0.32155	0.89884	0.40905	0.24164	0.22784	0.60897	0.53423	0.84024	0.70679	0.7495	0.54162	0.48238	0.44821	0.55986	0.63836	0.76303	0.51067	0.49315	0.47929	0.59936	0.48033	0.95503	0.66019	0.82718	0.47175	0.40991	0.45879	0.31339	0.12293	0.14314	0.28913	0.5758	0.53214	0.2302	0.34698	0.3696	0.43677	0.26421
CD9	0.99627	0.68181	0.64996	0.41468	0.13585	0.81143	0.93936	0.63282	0.24207	0.31681	0.35716	0.25439	0.55962	0.35131	0.53898	0.52582	0.69067	0.60505	0.48774	0.71784	0.71744	0.44732	0.43164	0.50119	0.44557	0.48812	0.44525	0.65783	0.62079	0.59394	0.71408	0.58073	0.98997	0.52674	0.95272	0.72683	0.45522	0.44111	0.29787	0.24277	0.2301	0.46212	0.58316	0.5138	0.37786	0.36743	0.46182	0.49396	0.38804
Filamin-A OS=Homo	0.96824	0.57167	0.49907	0.3802	0.094502	0.91487	0.93518	0.63184	0.18018	0.25793	0.28696	0.23542	0.60909	0.34601	0.36231	0.32086	0.57579	0.45843	0.43971	0.54814	0.55047	0.45871	0.43124	0.4826	0.4375	0.50626	0.4921	0.64031	0.6123	0.5806	0.68332	0.55278	0.99558	0.52948	0.9473	0.59573	0.40185	0.43336	0.2649	0.20733	0.19459	0.40009	0.57492	0.5112	0.35428	0.3121	0.42891	0.42934	0.35647
Annexin A11 OS=Hom	0.9768	0.54552	0.48212	0.41181	0.12463	0.8264	0.94435	0.61833	0.16092	0.25741	0.28204	0.19733	0.51493	0.32243	0.3848	0.32395	0.56921	0.4365	0.3413	0.491	0.49219	0.44143	0.4208	0.49787	0.3938	0.47451	0.43656	0.66225	0.63148	0.59186	0.69541	0.55746	0.98773	0.51656	0.96641	0.58786	0.38314	0.42021	0.2226	0.19722	0.18842	0.40126	0.55302	0.48587	0.35331	0.28885	0.41982	0.41032	0.36428
Carbonic anhydrase	0.84197	0.53781	0.45557	0.33265	0.10626	0.83717	0.96066	0.60666	0.1753	0.2642	0.29317	0.18069	0.50078	0.3148	0.40935	0.33712	0.60216	0.44134	0.33457	0.50304	0.5005	0.41322	0.39587	0.4582	0.38711	0.44818	0.41244	0.66386	0.62956	0.5946	0.69576	0.56346	0.98935	0.5192	0.98963	0.58032	0.37494	0.39933	0.2174	0.19188	0.19473	0.40833	0.55262	0.47871	0.35406	0.28663	0.42075	0.40446	0.35768
Lumican OS=Homo sa	0.027667	0.60888	0.20071	0.16098	0.029074	0.98915	0.75165	0.33826	0.10844	0.073238	0.10342	0.27884	0.51027	0.58846	0.20924	0.2252	0.61804	0.61479	0.31607	0.24653	0.38256	0.84861	0.94249	0.94732	0.62369	0.82682	0.86263	0.34458	0.43525	0.3446	0.44292	0.30311	0.83084	0.92574	0.91895	0.24405	0.26813	0.76594	0.086194	0.044993	0.084865	0.12223	0.25001	0.28344	0.13938	0.1005	0.13588	0.14218	0.19808
Hemopexin OS=Homo	0.5244	0.74346	0.31371	0.65171	0.1695	0.94911	0.96672	0.61813	0.10234	0.10446	0.18255	0.41306	0.72396	0.83339	0.253	0.26281	0.61111	0.90566	0.5189	0.42012	0.60833	0.65641	0.63535	0.50243	0.99765	0.48576	0.57131	0.22044	0.28822	0.19882	0.31484	0.18518	0.77008	0.98526	0.63149	0.34226	0.27215	0.78898	0.043549	0.060201	0.057967	0.051983	0.14552	0.20677	0.041034	0.10163	0.077851	0.13029	0.22914
Alpha-2-antiplasmi	0.9088	0.63947	0.40785	0.46497	0.069372	0.94644	0.7275	0.46002	0.12531	0.13791	0.1681	0.32108	0.68142	0.53574	0.25548	0.21786	0.57522	0.56918	0.41699	0.38279	0.49104	0.91614	0.83995	0.93273	0.5748	0.94298	0.93128	0.49779	0.53792	0.46279	0.57392	0.42751	0.97182	0.59423	0.8525	0.37335	0.38135	0.6765	0.16845	0.10726	0.13571	0.22694	0.43446	0.43884	0.21549	0.22115	0.27042	0.29601	0.30392
Complement compone	0.58779	0.70838	0.38883	0.33495	0.060051	0.99635	0.91603	0.55177	0.14324	0.13205	0.20145	0.33835	0.80202	0.63066	0.27199	0.27502	0.66972	0.75799	0.6388	0.56794	0.69342	0.93403	0.86817	0.94525	0.80326	0.8902	0.9128	0.31744	0.35977	0.30112	0.43355	0.29966	0.88755	0.78052	0.75935	0.41233	0.31603	0.60311	0.095184	0.069103	0.083327	0.12955	0.27638	0.30878	0.095029	0.14351	0.13787	0.18435	0.18793
Linoleic acid	0.16495	0.65268	0.58177	0.53072	0.7512	0.38006	0.58482	0.73573	0.22201	0.2266	0.42843	0.081762	0.18247	0.23309	0.89144	0.56701	0.84233	0.8206	0.98098	0.53401	0.63484	0.16722	0.15388	0.21783	0.73713	0.47109	0.31433	0.10881	0.10398	0.1107	0.26586	0.15549	0.28034	0.2664	0.48358	0.99673	0.11337	0.092426	0.022507	0.02926	0.018783	0.12401	0.038125	0.040396	0.036655	0.0179	0.016185	0.038172	0.0078133
Arachidonic acid	0.32728	0.71756	0.45173	0.94757	0.50478	0.3698	0.74806	0.30469	0.1629	0.12244	0.16372	0.22033	0.15674	0.26986	0.6941	0.74058	0.92336	0.98044	0.82953	0.89794	0.89826	0.4735	0.2732	0.40153	0.46541	0.57362	0.45171	0.31764	0.35121	0.33342	0.59702	0.37739	0.46321	0.38275	0.74033	0.96546	0.32248	0.41461	0.061487	0.024958	0.033321	0.26247	0.15208	0.17805	0.12886	0.067546	0.058708	0.12875	0.032086
Insulin-like growt	0.029457	0.33594	0.28015	0.48448	0.68317	0.57408	0.9713	0.50385	0.04093	0.053041	0.069278	0.011017	0.030304	0.035178	0.17261	0.15803	0.24967	0.1015	0.070767	0.14366	0.11321	0.14061	0.31312	0.24244	0.084361	0.14002	0.1496	0.55912	0.47537	0.4147	0.45073	0.31491	0.37778	0.59343	0.85131	0.3124	0.086471	0.126	0.14004	0.088612	0.048281	0.18626	0.3041	0.20133	0.22458	0.21484	0.45468	0.43124	0.39743
Pulmonary surfacta	0.023041	0.3897	0.38931	0.37182	0.7944	0.97812	0.97722	0.44805	0.050784	0.072176	0.085862	0.031737	0.080076	0.092776	0.21646	0.25441	0.373	0.20541	0.16842	0.27075	0.22617	0.19367	0.19983	0.20521	0.17514	0.23002	0.20915	0.51122	0.47799	0.4312	0.5656	0.38383	0.49903	0.60377	0.98862	0.48265	0.13919	0.19158	0.042935	0.037526	0.030595	0.20096	0.24511	0.20323	0.15899	0.094949	0.2	0.2072	0.16055
Cathelicidin antim	0.017144	0.37243	0.28885	0.16713	0.33892	0.65838	0.91241	0.35914	0.042608	0.031029	0.04624	0.034838	0.18732	0.10497	0.11135	0.1225	0.36831	0.19313	0.29934	0.29231	0.26661	0.20916	0.19691	0.15941	0.21599	0.27643	0.3253	0.40834	0.38382	0.35113	0.48406	0.32088	0.53365	0.66235	0.93578	0.3336	0.11893	0.17873	0.040588	0.012926	0.01556	0.12618	0.24426	0.20472	0.090819	0.082312	0.15354	0.17166	0.10007
Heat shock cognate	0.0067663	0.3923	0.34325	0.22748	0.4798	0.98763	0.95229	0.44143	0.045411	0.065387	0.080818	0.027674	0.087884	0.082876	0.20036	0.26215	0.38338	0.20442	0.16888	0.27542	0.233	0.18355	0.18393	0.17383	0.17169	0.22394	0.20026	0.46199	0.43799	0.39691	0.52278	0.34965	0.52084	0.67928	0.99646	0.46777	0.12161	0.17722	0.046945	0.033682	0.026509	0.18894	0.23092	0.18651	0.1608	0.074224	0.17984	0.17473	0.12813
Adipocyte plasma m	0.00067081	0.46016	0.36082	0.22047	0.61335	0.85714	0.90008	0.56525	0.21262	0.20126	0.22571	0.13936	0.21402	0.24445	0.37774	0.43647	0.5433	0.38191	0.33878	0.43313	0.39283	0.36222	0.36723	0.31345	0.35155	0.40663	0.39204	0.59938	0.58636	0.54878	0.65733	0.51297	0.63325	0.61287	0.89072	0.61712	0.28199	0.35801	0.15122	0.13878	0.13465	0.34023	0.37507	0.34095	0.29368	0.22818	0.33541	0.34543	0.30156
Myeloperoxidase OS	0.00052291	0.38166	0.2857	0.15082	0.38442	0.8878	0.89236	0.53447	0.14083	0.15207	0.17066	0.09299	0.18746	0.17936	0.306	0.35143	0.46903	0.30684	0.26233	0.37317	0.33263	0.29412	0.2946	0.25264	0.27606	0.33162	0.31171	0.57861	0.5594	0.51788	0.63575	0.47535	0.67378	0.75067	0.86237	0.59145	0.23694	0.3011	0.11371	0.10131	0.090649	0.29928	0.35383	0.30933	0.25404	0.18146	0.30053	0.30613	0.25637
Coagulation factor	0.03852	0.6519	0.52098	0.39242	0.94067	0.85847	0.80326	0.5817	0.1098	0.085486	0.1606	0.083469	0.25821	0.27424	0.29478	0.38501	0.62345	0.56649	0.597	0.6443	0.61366	0.33719	0.35201	0.36654	0.57472	0.5857	0.56554	0.23929	0.23481	0.2077	0.35641	0.22077	0.3985	0.34786	0.71351	0.50124	0.12524	0.19931	0.015525	0.018132	0.017231	0.078283	0.10629	0.11345	0.031366	0.056105	0.05955	0.09832	0.070437
Oleic acid	0.051765	0.60284	0.78578	0.44878	0.94064	0.33357	0.98015	0.39569	0.095998	0.1972	0.17927	0.040355	0.035816	0.090462	0.50207	0.70193	0.59744	0.28342	0.11338	0.35389	0.27697	0.16289	0.094665	0.13752	0.12932	0.14682	0.083481	0.68092	0.66798	0.64807	0.78903	0.60019	0.56787	0.72932	0.87082	0.72161	0.22118	0.24286	0.077626	0.082134	0.094558	0.49073	0.32077	0.26264	0.44474	0.073452	0.22868	0.17164	0.12277
Cholesterol	0.0636	0.77559	0.84451	0.4122	0.79233	0.76233	0.90833	0.4889	0.26367	0.21247	0.28267	0.18932	0.28463	0.37792	0.66998	0.84282	0.87209	0.86603	0.71757	0.97775	0.93848	0.39459	0.27939	0.36159	0.5795	0.55749	0.47786	0.43712	0.4352	0.4127	0.6682	0.47153	0.63975	0.50761	0.99321	0.90205	0.34934	0.36203	0.030205	0.043301	0.064251	0.26315	0.21776	0.24051	0.094419	0.13154	0.10375	0.18987	0.10629
Gamma-Tocopherol	0.017419	0.60247	0.64587	0.21075	0.8418	0.9082	0.95481	0.38126	0.26917	0.19895	0.22833	0.15653	0.25441	0.28914	0.58991	0.66808	0.78742	0.6342	0.53628	0.77103	0.72764	0.32911	0.21806	0.24072	0.38484	0.38393	0.3579	0.61441	0.5972	0.57998	0.80722	0.61696	0.75905	0.68785	0.81823	0.80395	0.39183	0.37798	0.066846	0.057051	0.10163	0.37999	0.36746	0.3555	0.19127	0.2028	0.21252	0.29222	0.16808
Histidine-rich gly	0.058588	0.31049	0.2834	0.2403	0.35845	0.94878	0.99914	0.39184	0.016637	0.037125	0.047541	0.011499	0.07712	0.05639	0.14676	0.15291	0.3137	0.14964	0.10443	0.21119	0.17867	0.14438	0.1436	0.16317	0.12119	0.17731	0.15365	0.46146	0.42333	0.37272	0.51611	0.32354	0.57791	0.89448	0.98913	0.40563	0.09721	0.13984	0.019025	0.014538	0.0111	0.14465	0.2171	0.1669	0.10659	0.054009	0.14925	0.15005	0.1087
Solute carrier fam	0.026952	0.38424	0.34001	0.20481	0.3473	0.98756	0.93584	0.43406	0.023296	0.037818	0.056064	0.016768	0.10509	0.06449	0.14912	0.20302	0.3537	0.19817	0.20113	0.31076	0.26392	0.14178	0.14039	0.14093	0.17223	0.20817	0.19058	0.36845	0.34001	0.30462	0.44711	0.27286	0.51524	0.74505	0.91522	0.44311	0.088313	0.12507	0.023099	0.013594	0.0085191	0.12174	0.17917	0.14164	0.085445	0.045368	0.11625	0.12639	0.074949
Complement C4-A OS	0.18499	0.32711	0.29004	0.2449	0.22413	0.8942	0.98592	0.41227	0.017886	0.045255	0.058033	0.016196	0.12008	0.071709	0.15539	0.14582	0.33406	0.1708	0.11569	0.23336	0.20679	0.16541	0.16088	0.19594	0.14107	0.20298	0.17472	0.46796	0.42914	0.37871	0.52116	0.3322	0.66374	0.90446	0.96815	0.40647	0.11314	0.15513	0.023947	0.018678	0.014852	0.15366	0.24547	0.1901	0.11327	0.06151	0.16012	0.15906	0.1183
Platelet basic pro	0.1901	0.32501	0.31351	0.29795	0.32909	0.88867	0.96214	0.38347	0.011937	0.033946	0.044234	0.0098797	0.084524	0.054291	0.13999	0.13414	0.31052	0.1457	0.096638	0.20638	0.17747	0.14067	0.13852	0.1749	0.1158	0.17331	0.14806	0.45809	0.41588	0.36486	0.50941	0.31619	0.59913	0.99372	0.94253	0.38246	0.09418	0.1329	0.016843	0.012501	0.0096995	0.13829	0.22018	0.16653	0.10028	0.049886	0.14398	0.14309	0.10271
Plasminogen OS=Hom	0.53073	0.45037	0.4314	0.71047	0.66557	0.82356	0.82153	0.34494	0.0074113	0.021423	0.031611	0.023868	0.099591	0.11278	0.11885	0.11915	0.31726	0.21056	0.11439	0.17049	0.17872	0.32807	0.31499	0.43431	0.18929	0.38216	0.33452	0.37673	0.37007	0.29931	0.44453	0.2543	0.51096	0.84646	0.76239	0.2943	0.09557	0.22163	0.0088462	0.0069092	0.0064164	0.083288	0.15672	0.13921	0.061535	0.035284	0.089669	0.10205	0.092958
HLA class I histoc	0.36507	0.35934	0.37243	0.45404	0.50074	0.84327	0.94532	0.38911	0.0089134	0.030841	0.042209	0.0091629	0.07941	0.058994	0.13375	0.12425	0.30877	0.14852	0.09599	0.19684	0.1704	0.15009	0.14966	0.20853	0.12678	0.19294	0.163	0.4326	0.39241	0.33961	0.48444	0.29385	0.54452	0.94295	0.86119	0.35486	0.084512	0.12863	0.011323	0.0097935	0.0075163	0.11877	0.19263	0.14802	0.083574	0.040301	0.12131	0.12157	0.091917
Alpha-amylase 1 OS	0.50814	0.37548	0.41967	0.51578	0.52211	0.83727	0.89923	0.37866	0.0090333	0.031873	0.041666	0.009854	0.080844	0.054838	0.13608	0.12535	0.30496	0.14278	0.097773	0.20065	0.1728	0.14388	0.14264	0.20328	0.11529	0.17687	0.15206	0.45994	0.41348	0.36185	0.50622	0.31293	0.55502	0.98369	0.85124	0.35926	0.092416	0.13049	0.01593	0.011713	0.0090756	0.13427	0.21707	0.16465	0.097755	0.048702	0.141	0.14077	0.10093
Prenylcysteine oxi	0.64124	0.41833	0.47247	0.57284	0.57732	0.89201	0.86838	0.37296	0.010201	0.029099	0.041052	0.012124	0.10097	0.063002	0.13029	0.12036	0.32251	0.15877	0.13521	0.2294	0.20175	0.15195	0.14956	0.21022	0.13619	0.19726	0.18221	0.43157	0.38628	0.3401	0.48515	0.29927	0.52954	0.93508	0.79295	0.34007	0.092312	0.12943	0.016512	0.0097972	0.0083122	0.12159	0.21107	0.16273	0.084099	0.049474	0.13058	0.13657	0.090663
CD44 antigen OS=Ho	0.17296	0.32803	0.29471	0.51546	0.57688	0.64588	0.94278	0.46908	0.018756	0.034574	0.050865	0.0026319	0.024679	0.019055	0.14524	0.10857	0.23743	0.076451	0.048579	0.12978	0.098579	0.085554	0.22454	0.19188	0.059176	0.092852	0.09871	0.51891	0.41962	0.36514	0.40875	0.27355	0.37539	0.74473	0.7719	0.25504	0.057078	0.074561	0.090584	0.052105	0.026945	0.1473	0.27274	0.16334	0.16923	0.15851	0.39168	0.3592	0.31691
Complement compone	0.16346	0.38494	0.40687	0.53027	0.80432	0.91926	0.93772	0.38026	0.013167	0.030554	0.040903	0.013265	0.059431	0.066595	0.14019	0.15424	0.30914	0.16065	0.11209	0.1942	0.16781	0.18053	0.1825	0.23015	0.13881	0.22296	0.19543	0.43082	0.40052	0.34447	0.48877	0.297	0.45866	0.67993	0.86566	0.36815	0.088485	0.15151	0.013058	0.010919	0.0084037	0.11931	0.17613	0.1428	0.087367	0.044815	0.12157	0.1289	0.099514
Junction plakoglob	0.12004	0.33456	0.37269	0.41663	0.68949	0.91698	0.95587	0.37713	0.014254	0.035135	0.042735	0.010329	0.054973	0.050943	0.14665	0.15495	0.29841	0.13575	0.09819	0.19655	0.1597	0.13516	0.13153	0.16467	0.10858	0.16194	0.14004	0.48606	0.44279	0.39078	0.54071	0.33948	0.509	0.76452	0.95032	0.40704	0.096527	0.13625	0.015921	0.013143	0.010094	0.15028	0.21114	0.16404	0.10887	0.053021	0.14758	0.15082	0.10768
Complement factor	0.27615	0.35999	0.38783	0.53797	0.68905	0.84583	0.95242	0.39146	0.0079148	0.028354	0.037965	0.0095117	0.059932	0.05771	0.12808	0.13158	0.28709	0.14326	0.089553	0.17836	0.15235	0.16148	0.1629	0.22527	0.12485	0.20351	0.16913	0.42787	0.3932	0.3354	0.48163	0.28631	0.49078	0.8066	0.85667	0.36343	0.080651	0.13568	0.0096053	0.0094673	0.0063198	0.11253	0.17322	0.13679	0.081168	0.037072	0.11385	0.11719	0.092571
Hepatocyte growth	0.35184	0.40713	0.44977	0.54571	0.67102	0.8322	0.94813	0.38693	0.0080119	0.02612	0.038603	0.0089775	0.064867	0.055261	0.14098	0.15538	0.31395	0.17128	0.11554	0.22808	0.19761	0.14856	0.15048	0.21415	0.13316	0.20111	0.16694	0.38994	0.35344	0.30244	0.4554	0.26371	0.48119	0.8117	0.81041	0.38014	0.076838	0.12074	0.0086596	0.0072639	0.0046467	0.10189	0.1582	0.12353	0.065804	0.034064	0.099095	0.11021	0.076158
Mannose-binding pr	0.31073	0.36095	0.39335	0.47185	0.63327	0.87939	0.98685	0.4277	0.0093535	0.031931	0.046039	0.0076096	0.074558	0.053354	0.13116	0.13084	0.30522	0.14503	0.11666	0.22248	0.18123	0.11959	0.12318	0.1712	0.1356	0.17554	0.14963	0.4059	0.36122	0.316	0.46291	0.27732	0.48839	0.81883	0.83558	0.378	0.073765	0.10322	0.0089854	0.0089535	0.0056548	0.10926	0.17064	0.13057	0.071371	0.035076	0.10719	0.11033	0.078249
Actin, alpha cardi	0.17237	0.37966	0.34292	0.31871	0.37299	0.95779	0.85713	0.31205	0.0099895	0.015719	0.025378	0.012258	0.10259	0.065555	0.10369	0.10787	0.32095	0.16884	0.15138	0.21771	0.20486	0.1846	0.17507	0.20194	0.14357	0.23578	0.23291	0.37427	0.34778	0.2992	0.44641	0.26215	0.52688	0.84316	0.85325	0.30351	0.081622	0.14382	0.012064	0.0041517	0.0044463	0.089018	0.17892	0.14222	0.058428	0.03979	0.10145	0.11556	0.071076
Dopamine beta-hydr	0.10074	0.33609	0.29689	0.34614	0.46952	0.97271	0.94399	0.36364	0.010356	0.023188	0.032873	0.012991	0.082395	0.070659	0.11044	0.11505	0.29641	0.15394	0.11151	0.17881	0.16227	0.19682	0.19163	0.22737	0.14534	0.24546	0.2224	0.40224	0.37977	0.32242	0.46562	0.27639	0.51958	0.79654	0.90164	0.33305	0.083356	0.15684	0.010689	0.0074675	0.0061307	0.099806	0.17389	0.14175	0.072202	0.038047	0.10737	0.11358	0.087753
Complement factor	0.89179	0.46838	0.47071	0.76581	0.55843	0.77674	0.87464	0.43327	0.01216	0.041459	0.056605	0.03931	0.16541	0.14061	0.14062	0.13244	0.33358	0.23703	0.15055	0.22156	0.2248	0.33125	0.31858	0.45729	0.23135	0.39973	0.34624	0.40863	0.39412	0.32766	0.47216	0.28537	0.59464	0.97888	0.75209	0.35371	0.12562	0.23537	0.018022	0.017649	0.013235	0.11117	0.20094	0.17859	0.08345	0.052618	0.11796	0.13039	0.1187
Sorcin OS=Homo sap	0.68084	0.53713	0.68773	0.96812	0.87374	0.75405	0.8352	0.45583	0.026571	0.077347	0.09259	0.03517	0.14171	0.1086	0.21423	0.18763	0.38302	0.21506	0.16434	0.28259	0.25174	0.2094	0.21069	0.32531	0.1816	0.24612	0.21718	0.53638	0.48235	0.43521	0.56893	0.38963	0.5717	0.98216	0.74349	0.41148	0.15685	0.18939	0.047624	0.040792	0.034696	0.20752	0.29799	0.24015	0.1636	0.10059	0.2141	0.21321	0.16623
Heparin cofactor 2	0.98045	0.52814	0.68883	0.99824	0.8989	0.79499	0.843	0.42057	0.017831	0.051031	0.064865	0.023552	0.089667	0.085707	0.18532	0.18457	0.35124	0.19725	0.15288	0.25675	0.22397	0.1911	0.19541	0.29776	0.16256	0.23364	0.20572	0.48074	0.4334	0.38343	0.52634	0.33955	0.4689	0.79563	0.72435	0.39391	0.12093	0.16407	0.027361	0.02287	0.017971	0.16036	0.22803	0.18468	0.11953	0.071411	0.16282	0.17227	0.12829
Thrombospondin-4 O	0.98683	0.4901	0.64231	0.92165	0.99608	0.78985	0.84988	0.4153	0.015855	0.05025	0.062219	0.01856	0.084118	0.073892	0.17792	0.16825	0.33863	0.17279	0.13058	0.23748	0.20241	0.16705	0.17093	0.26318	0.14169	0.20166	0.17601	0.49966	0.44663	0.39756	0.53767	0.34967	0.48909	0.85478	0.75364	0.38694	0.11658	0.15128	0.027157	0.022646	0.017957	0.16808	0.24024	0.18902	0.12768	0.070448	0.17213	0.17426	0.12959
C-reactive protein	0.45826	0.66543	0.90129	0.62802	0.60093	0.8119	0.81644	0.53428	0.054588	0.12315	0.14243	0.065246	0.13968	0.14502	0.2821	0.2635	0.41402	0.25881	0.21651	0.32361	0.28507	0.26015	0.30066	0.43413	0.22771	0.29467	0.27026	0.58914	0.52788	0.48146	0.59007	0.4298	0.47655	0.79612	0.65623	0.44788	0.19657	0.23064	0.099921	0.09107	0.071783	0.26285	0.33849	0.28072	0.23178	0.1709	0.3041	0.30682	0.26045
Serum amyloid P-co	0.478	0.62636	0.83375	0.76408	0.77813	0.74198	0.8893	0.55517	0.042989	0.11349	0.13641	0.071518	0.20033	0.17136	0.24399	0.2351	0.41444	0.28326	0.26507	0.3629	0.32342	0.2697	0.26437	0.41357	0.28226	0.34335	0.30698	0.52042	0.47517	0.43114	0.57182	0.39873	0.53387	0.87011	0.67662	0.48104	0.1915	0.22959	0.056392	0.061117	0.046439	0.21724	0.29099	0.2561	0.16517	0.11494	0.205	0.21802	0.17698
Kallistatin OS=Hom	0.69943	0.48223	0.63436	0.90828	0.83526	0.83407	0.87317	0.4111	0.017564	0.047812	0.059292	0.016973	0.063577	0.06886	0.17895	0.18326	0.33393	0.16783	0.13063	0.23114	0.19166	0.16042	0.16713	0.24406	0.13809	0.19529	0.1716	0.4931	0.44264	0.39369	0.53416	0.34542	0.4358	0.70039	0.77049	0.39463	0.109	0.14668	0.024514	0.021033	0.016375	0.16364	0.2203	0.17462	0.12406	0.067087	0.16496	0.16942	0.12574
N-acetylmuramoyl-L	0.80755	0.5269	0.64288	0.98304	0.84815	0.81018	0.82485	0.39198	0.017825	0.044553	0.057463	0.025514	0.079637	0.099102	0.1794	0.18081	0.35556	0.20653	0.13946	0.22352	0.20395	0.23921	0.2422	0.35044	0.17348	0.28066	0.24782	0.46403	0.43069	0.37299	0.51326	0.32653	0.44551	0.7135	0.73316	0.35955	0.11691	0.19023	0.022207	0.018954	0.016958	0.1437	0.20559	0.17244	0.11008	0.063707	0.14613	0.15526	0.12695
Apolipoprotein D O	0.8681	0.57982	0.73361	0.96261	0.66269	0.90148	0.85828	0.44153	0.034997	0.064859	0.084754	0.03469	0.10535	0.11591	0.20803	0.2093	0.40207	0.22893	0.21649	0.29469	0.25604	0.21459	0.22274	0.30766	0.21429	0.27454	0.26161	0.47671	0.43276	0.39042	0.52504	0.35431	0.4109	0.60256	0.70218	0.38689	0.13165	0.17795	0.034988	0.02867	0.026777	0.16879	0.22935	0.19309	0.1259	0.085357	0.16988	0.18038	0.13691
Serum paraoxonase/	0.66235	0.54142	0.67707	0.97258	0.67828	0.88661	0.89824	0.44672	0.030927	0.061699	0.080109	0.029397	0.085987	0.10499	0.20428	0.21343	0.38276	0.21716	0.18792	0.27464	0.23487	0.20538	0.21576	0.2961	0.2	0.26304	0.24122	0.47076	0.42914	0.38312	0.51993	0.34408	0.40498	0.57976	0.73404	0.40029	0.12208	0.17155	0.028738	0.026698	0.022845	0.16183	0.21212	0.17821	0.12055	0.07593	0.1601	0.16995	0.13321
Polymeric immunogl	0.37066	0.4693	0.58206	0.77514	0.81013	0.91648	0.93241	0.42888	0.026774	0.052946	0.067352	0.023277	0.074786	0.085746	0.1858	0.2036	0.35497	0.19276	0.17237	0.26347	0.21895	0.17629	0.17722	0.23473	0.17289	0.22674	0.20655	0.4731	0.43149	0.38561	0.53253	0.34609	0.42538	0.58292	0.8124	0.42378	0.11583	0.15891	0.023056	0.021066	0.017081	0.1588	0.20745	0.17261	0.11306	0.067942	0.15066	0.16284	0.11942
Retinol-binding pr	0.3466	0.42193	0.47988	0.69637	0.92479	0.85507	0.8781	0.36562	0.011171	0.030172	0.039366	0.013805	0.055249	0.068214	0.14551	0.15459	0.30978	0.16277	0.10167	0.18375	0.16223	0.19509	0.19683	0.26854	0.13288	0.22959	0.19783	0.44503	0.41362	0.35375	0.49771	0.30298	0.45163	0.70759	0.82118	0.35391	0.09228	0.16099	0.013647	0.011329	0.0091469	0.12351	0.18144	0.14716	0.093064	0.046494	0.12647	0.13316	0.10565
Neutrophil defensi	0.46107	0.43155	0.52914	0.70089	0.95654	0.92652	0.87855	0.37827	0.013098	0.03192	0.042537	0.012043	0.065804	0.058215	0.13999	0.14393	0.31404	0.1478	0.13266	0.2166	0.18007	0.14427	0.1473	0.19919	0.12871	0.18369	0.17096	0.45329	0.40653	0.36012	0.50249	0.31493	0.43797	0.69752	0.79464	0.35697	0.090716	0.12882	0.017824	0.011901	0.00963	0.13312	0.2013	0.15718	0.096518	0.053445	0.13972	0.14581	0.09949
Protein HEG homolo	0.43958	0.4181	0.51885	0.693	0.93174	0.86937	0.89675	0.38218	0.011179	0.0327	0.042589	0.0095361	0.052312	0.050127	0.14927	0.15562	0.30602	0.14305	0.10731	0.2068	0.16969	0.13408	0.14056	0.1971	0.11311	0.16699	0.14554	0.46142	0.41233	0.36272	0.50608	0.31374	0.44567	0.73326	0.81196	0.37392	0.087406	0.12313	0.016389	0.012527	0.0091481	0.13709	0.19722	0.15079	0.1005	0.050988	0.14214	0.14644	0.10302
Peroxiredoxin-2 OS	0.46735	0.59961	0.76758	0.98614	0.52269	0.89147	0.89932	0.45417	0.05922	0.08971	0.1094	0.042495	0.074201	0.1152	0.28794	0.32972	0.43912	0.26718	0.2192	0.33685	0.28644	0.21627	0.23118	0.29698	0.2072	0.25968	0.23531	0.52114	0.477	0.43457	0.57103	0.39622	0.39511	0.48901	0.7788	0.48057	0.15643	0.19874	0.050736	0.045695	0.040723	0.21853	0.24269	0.20535	0.16732	0.1125	0.2078	0.22544	0.17192
Attractin OS=Homo	0.27575	0.53892	0.6698	0.87976	0.58825	0.95142	0.94022	0.4829	0.067505	0.10041	0.11584	0.051289	0.082565	0.12313	0.26836	0.31072	0.41068	0.24404	0.2166	0.31001	0.25875	0.22933	0.24297	0.28865	0.21293	0.26812	0.24778	0.55033	0.51019	0.46604	0.59424	0.4208	0.41541	0.47678	0.8423	0.49629	0.16896	0.21927	0.062368	0.058686	0.049262	0.23825	0.26582	0.22858	0.1949	0.12608	0.23346	0.24493	0.19641
Corticosteroid-bin	0.25856	0.55714	0.64015	0.90024	0.62129	0.93623	0.92563	0.46944	0.060543	0.0873	0.10513	0.061292	0.092711	0.1529	0.25194	0.29898	0.41411	0.27749	0.22087	0.29329	0.26203	0.30537	0.31595	0.37814	0.25048	0.35556	0.32489	0.50073	0.47916	0.42504	0.55724	0.38165	0.41411	0.46511	0.81532	0.46386	0.16491	0.25684	0.049322	0.048377	0.041697	0.19773	0.2305	0.20907	0.16121	0.10739	0.19309	0.21102	0.18257
C4b-binding protei	0.061006	0.52292	0.43902	0.64775	0.91788	0.94148	0.98073	0.51574	0.073189	0.082806	0.11176	0.10648	0.17911	0.26505	0.20989	0.25849	0.43344	0.36117	0.30549	0.30234	0.30071	0.48632	0.48545	0.5258	0.41217	0.60112	0.56827	0.39737	0.41045	0.3483	0.48131	0.31701	0.44922	0.4273	0.8307	0.42965	0.16796	0.34195	0.035502	0.040721	0.036072	0.13307	0.18157	0.19011	0.10463	0.086144	0.13131	0.15715	0.16179
Complement factor	0.18561	0.48595	0.53468	0.62748	0.91746	0.84863	0.92548	0.43279	0.043832	0.050639	0.069223	0.039441	0.12405	0.11324	0.1599	0.18663	0.37406	0.21424	0.28159	0.30501	0.26237	0.2119	0.21469	0.22819	0.23052	0.28402	0.30056	0.43756	0.40496	0.36793	0.50335	0.33574	0.40892	0.47595	0.80332	0.39325	0.12477	0.17886	0.037994	0.023011	0.020674	0.14722	0.2192	0.18969	0.10794	0.085426	0.15846	0.17844	0.12052
CD81 antigen OS=Ho	0.08436	0.44804	0.50244	0.56768	0.92352	0.98968	0.9801	0.44479	0.049068	0.071889	0.086422	0.032165	0.071226	0.093995	0.22645	0.26725	0.38106	0.21291	0.17915	0.27969	0.23256	0.19435	0.20351	0.22587	0.1786	0.23285	0.21264	0.50942	0.47248	0.42672	0.56222	0.38132	0.44521	0.53307	0.91328	0.47357	0.13754	0.18736	0.041834	0.036689	0.030252	0.19897	0.23589	0.19672	0.1557	0.095143	0.19587	0.20648	0.1581
Phosphatidylinosit	0.12898	0.54858	0.65223	0.81056	0.71587	0.94397	0.94139	0.54373	0.048615	0.075674	0.099384	0.0639	0.096088	0.12863	0.24321	0.37517	0.37329	0.32642	0.30305	0.40912	0.3567	0.26395	0.27673	0.33147	0.27216	0.35347	0.30552	0.40908	0.38888	0.33852	0.50166	0.31064	0.41003	0.42614	0.81192	0.6187	0.1509	0.21987	0.036838	0.040166	0.01931	0.15488	0.1744	0.16497	0.10461	0.08785	0.14188	0.19349	0.13834
Pyrophosphate	0.15162	0.019031	0.0049478	0.74825	0.11815	0.65792	0.89549	0.91252	0.040468	0.32413	0.14853	0.51545	0.63244	0.4092	0.0026825	0.00010994	0.01007	0.0015905	0.019633	4.5432e-05	2.12e-05	0.95415	0.92306	0.85755	0.2482	0.68798	0.72542	0.70629	0.65036	0.7866	0.94763	0.92819	0.83581	0.52741	0.54387	0.38869	0.54204	0.97264	0.65741	0.83411	0.44802	0.67587	0.89451	0.91096	0.81297	0.52973	0.90643	0.76603	0.82301
HLA class I histoc	0.25434	0.11984	0.32652	0.56158	0.95459	0.89676	0.68675	0.35154	0.13682	0.27412	0.13712	0.14084	0.12386	0.12984	0.3101	0.1647	0.23454	0.067383	0.043569	0.11598	0.07903	0.24293	0.13157	0.18502	0.04554	0.092681	0.089335	0.52033	0.58973	0.63819	0.554	0.73609	0.83188	0.65343	0.35546	0.81556	0.68725	0.58578	0.22696	0.26152	0.30109	0.96878	0.9252	0.95319	0.85197	0.58994	0.90671	0.86447	0.75362
Palmitic acid	0.56788	0.57267	0.81387	0.5676	0.59564	0.77501	0.068829	0.073405	0.016393	0.01002	0.00040523	0.38681	0.063792	0.024682	0.069447	0.33157	0.055008	0.098462	0.1915	0.1346	0.16964	0.68372	0.51175	0.46384	0.0043774	0.19866	0.26893	0.81912	0.80402	0.91689	0.80529	0.86739	0.9103	0.83504	0.76078	0.79375	0.71882	0.99149	0.99725	0.20977	0.099702	0.74597	0.93094	0.96212	0.96244	0.80884	0.9197	0.70314	0.71265
Soluble scavenger	0.11904	0.13268	0.32126	0.12728	0.11059	0.89197	0.35811	0.14538	0.073909	0.14413	0.037316	0.11179	0.17158	0.041644	0.087668	0.066716	0.17824	0.0058813	0.039577	0.039893	0.022721	0.15495	0.029008	0.018135	0.0058392	0.022875	0.043176	0.48322	0.51546	0.50508	0.51576	0.64533	0.75117	0.38075	0.30109	0.52102	0.61738	0.55698	0.57976	0.21766	0.32158	0.83146	0.65574	0.85515	0.67867	0.45947	0.97059	0.75423	0.46631
SH3 domain-binding	0.60185	0.69729	0.95761	0.6164	0.43723	0.79237	0.81227	0.51347	0.067831	0.1316	0.14884	0.078615	0.13825	0.16672	0.30282	0.30509	0.44848	0.28617	0.25399	0.34988	0.30736	0.28064	0.29273	0.42304	0.25297	0.31877	0.29446	0.59244	0.54172	0.49904	0.61989	0.45585	0.45261	0.66778	0.68084	0.47606	0.2135	0.25465	0.091839	0.085246	0.074937	0.27715	0.32786	0.28391	0.23454	0.16163	0.27687	0.28432	0.23444
Desmoplakin OS=Hom	0.48078	0.73171	0.99434	0.54597	0.39422	0.79361	0.80962	0.5456	0.086971	0.16166	0.18	0.098846	0.15965	0.19226	0.33817	0.33233	0.47235	0.31152	0.27801	0.37602	0.33244	0.30494	0.32491	0.46472	0.27843	0.34133	0.31738	0.62375	0.56987	0.52863	0.64128	0.48531	0.46583	0.68329	0.67089	0.49626	0.24266	0.27893	0.1188	0.1133	0.10003	0.31141	0.3625	0.31604	0.2697	0.19711	0.3186	0.32515	0.27615
Serum amyloid A-2	0.44683	0.74874	0.97003	0.52411	0.37195	0.77885	0.81468	0.55922	0.096082	0.17615	0.19485	0.11137	0.174	0.20946	0.3533	0.349	0.4873	0.32927	0.2976	0.39464	0.35008	0.31963	0.33424	0.48045	0.29811	0.35911	0.33325	0.63064	0.57858	0.53857	0.65236	0.49804	0.47372	0.68282	0.67084	0.51303	0.25745	0.29307	0.12497	0.12246	0.1091	0.32422	0.37102	0.32765	0.27946	0.20454	0.32251	0.32991	0.28171
2-Hydroxyisobutyri	0.33164	0.95134	0.60094	0.27359	0.22564	0.82408	0.84729	0.64185	0.090602	0.13797	0.19022	0.14448	0.1589	0.18459	0.41866	0.62628	0.50774	0.54958	0.55734	0.70151	0.64937	0.33685	0.42515	0.58445	0.37897	0.44411	0.4001	0.41411	0.36951	0.33297	0.47276	0.31468	0.33225	0.45536	0.44578	0.68156	0.22213	0.25217	0.15272	0.11688	0.057202	0.21579	0.23635	0.21616	0.16465	0.20502	0.24853	0.35057	0.22857
Desmoglein-1 OS=Ho	0.30703	0.78032	0.933	0.48607	0.40129	0.7591	0.79622	0.57396	0.10929	0.19908	0.21815	0.13259	0.20852	0.23589	0.37638	0.36118	0.51025	0.35467	0.31978	0.41835	0.37772	0.34738	0.36049	0.52102	0.32122	0.38456	0.35844	0.65139	0.59867	0.5599	0.66925	0.52057	0.50722	0.7532	0.66053	0.52175	0.2858	0.31847	0.14853	0.14376	0.13093	0.35034	0.40481	0.35924	0.30587	0.2306	0.35069	0.35655	0.30768
Selenoprotein P OS	0.42206	0.81173	0.97959	0.54401	0.41006	0.99705	0.77388	0.57064	0.13738	0.17691	0.20854	0.18788	0.32675	0.32093	0.30399	0.29096	0.53117	0.39009	0.49271	0.45299	0.42696	0.43879	0.44202	0.55963	0.44507	0.52012	0.55061	0.57806	0.54326	0.51109	0.61642	0.48569	0.46978	0.59712	0.61173	0.44535	0.29033	0.35926	0.15947	0.12555	0.12797	0.29118	0.38987	0.36773	0.25214	0.23614	0.31263	0.33287	0.27815
Glycine	0.21349	0.94236	0.62551	0.1961	0.12217	0.99469	0.75005	0.71246	0.28082	0.36246	0.40223	0.15265	0.11084	0.19261	0.65581	0.65792	0.61441	0.39766	0.31868	0.49209	0.42401	0.30633	0.54445	0.61126	0.2738	0.28922	0.28931	0.78961	0.68004	0.65835	0.63873	0.57459	0.32475	0.51246	0.50263	0.51939	0.31629	0.29126	0.58326	0.46819	0.38312	0.56088	0.56971	0.43955	0.64901	0.58235	0.82623	0.7774	0.71984
High affinity immu	0.27653	0.90197	0.82348	0.42523	0.2692	0.79978	0.78219	0.59659	0.19056	0.26668	0.29861	0.19191	0.26242	0.32741	0.48165	0.45679	0.6327	0.4629	0.42952	0.5144	0.47706	0.42064	0.4393	0.59864	0.42156	0.47036	0.45556	0.66857	0.61988	0.59043	0.68797	0.56456	0.48821	0.65121	0.63126	0.5324	0.34175	0.37363	0.19872	0.18899	0.19836	0.39992	0.4383	0.40017	0.3479	0.29209	0.39157	0.39965	0.35405
Guanine nucleotide	0.29471	0.8877	0.80133	0.36025	0.21601	0.79268	0.80334	0.64394	0.20094	0.29833	0.31779	0.22589	0.26029	0.33271	0.48502	0.4861	0.59102	0.45112	0.4326	0.5093	0.46402	0.43899	0.45906	0.62059	0.42026	0.47538	0.45413	0.71203	0.6641	0.63171	0.72494	0.59819	0.49501	0.62892	0.65622	0.59659	0.37644	0.40799	0.23884	0.2383	0.22282	0.44493	0.47116	0.43602	0.40333	0.33043	0.44006	0.45111	0.4047
Prolow-density lip	0.28234	0.91877	0.77257	0.34815	0.21329	0.80547	0.78848	0.6359	0.2056	0.29107	0.31468	0.24035	0.27402	0.34644	0.48938	0.50247	0.60399	0.48132	0.46911	0.53729	0.49708	0.46169	0.48035	0.6439	0.44059	0.50347	0.48502	0.69194	0.64761	0.61495	0.71355	0.58555	0.4909	0.61373	0.63902	0.59987	0.38179	0.41967	0.24098	0.23169	0.2176	0.43185	0.46181	0.43194	0.3861	0.33251	0.42766	0.45032	0.39598
Glycolic acid	0.77867	0.3486	0.22612	0.81421	0.47652	0.43354	0.0026201	0.0011135	0.4717	0.018636	0.023994	0.31935	0.17507	0.16983	0.86524	0.92181	0.80453	0.93958	0.86902	0.99635	0.73518	0.82266	0.81127	0.61777	0.089124	0.39009	0.65576	0.80257	0.76609	0.75688	0.8592	0.73104	0.69097	0.95944	0.703	0.26594	0.70717	0.81963	0.91618	0.057256	0.31885	0.61592	0.94903	0.75337	0.55546	0.93076	0.96755	0.73713	0.53186
5,6-Dihydrouracil	0.46866	0.67669	0.75904	0.59828	0.89862	0.7185	0.56071	0.98807	0.50773	0.54944	0.63624	0.86447	0.49705	0.65494	0.61474	0.79247	0.87273	0.56654	0.35415	0.48626	0.47399	0.85549	0.64096	0.95428	0.43502	0.46662	0.56373	0.43066	0.51026	0.46981	0.90166	0.64329	0.76436	0.81018	0.83656	0.49835	0.94052	0.99318	0.016946	0.12247	0.10694	0.28288	0.30135	0.53734	0.039255	0.20747	0.038482	0.18253	0.1205
Transthyretin OS=H	0.46079	0.50725	0.39062	0.81659	0.83967	0.96631	0.47534	0.25826	0.1798	0.13458	0.10693	0.68952	0.76326	0.96924	0.20096	0.14107	0.53026	0.59519	0.45832	0.21355	0.34237	0.52307	0.90044	0.7209	0.7318	0.62889	0.60231	0.76278	0.90473	0.77699	0.96998	0.75376	0.93747	0.96286	0.81282	0.39664	0.71161	0.71795	0.076747	0.067375	0.17819	0.31327	0.53289	0.68439	0.24111	0.2548	0.21395	0.28335	0.34596
[truncated: 104 more columns]
